# Supplementary material for: Incompletely Observed Nonparametric Factorial Designs With Repeated Measurements: A Wild Bootstrap Approach
Source: Biom J. 2024 Nov 23;66(8):e70008. doi: 10.1002/bimj.70008 (PMC11585227; doi:10.1002/bimj.70008)
Supplement: Supplementary file 1 — Supporting Information [file BIMJ-66-e70008-s001.zip]

Archive with 295 entries (220 files):
- CodeandData2/
- CodeandData2/CodeandData/
- CodeandData2/CodeandData/.DS_Store
- CodeandData2/CodeandData/.Rapp.history
- CodeandData2/CodeandData/Datasets/
- CodeandData2/CodeandData/Datasets/fdata.RDA
- CodeandData2/CodeandData/Datasets/sideeffect.RDA
- CodeandData2/CodeandData/Datasets/therapeutic.RDA
- CodeandData2/CodeandData/README.txt
- CodeandData2/CodeandData/Rcode/
- CodeandData2/CodeandData/Rcode/MasterScripts/
- CodeandData2/CodeandData/Rcode/MasterScripts/.DS_Store
- CodeandData2/CodeandData/Rcode/MasterScripts/.Rapp.history
- CodeandData2/CodeandData/Rcode/MasterScripts/Bootstrap.R
- CodeandData2/CodeandData/Rcode/MasterScripts/FurtherCodes/
- CodeandData2/CodeandData/Rcode/MasterScripts/FurtherCodes/.DS_Store
- CodeandData2/CodeandData/Rcode/MasterScripts/FurtherCodes/.Rapp.history
- CodeandData2/CodeandData/Rcode/MasterScripts/FurtherCodes/BootstrapSevWeights.R
- CodeandData2/CodeandData/Rcode/MasterScripts/FurtherCodes/RubarthClusTests.R
- CodeandData2/CodeandData/Rcode/MasterScripts/FurtherCodes/RubarthTests.R
- CodeandData2/CodeandData/Rcode/MasterScripts/FurtherCodes/SimCodeClus.R
- CodeandData2/CodeandData/Rcode/MasterScripts/FurtherCodes/SimCodePower.R
- CodeandData2/CodeandData/Rcode/MasterScripts/FurtherCodes/SimCodeRub.R
- CodeandData2/CodeandData/Rcode/MasterScripts/FurtherCodes/SimCodeSevWeights.R
- CodeandData2/CodeandData/Rcode/MasterScripts/RunCodes/
- CodeandData2/CodeandData/Rcode/MasterScripts/RunCodes/.DS_Store
- CodeandData2/CodeandData/Rcode/MasterScripts/RunCodes/.Rapp.history
- CodeandData2/CodeandData/Rcode/MasterScripts/RunCodes/RunCode.R
- CodeandData2/CodeandData/Rcode/MasterScripts/RunCodes/RunCodeFluv.R
- CodeandData2/CodeandData/Rcode/MasterScripts/RunCodes/RunCodeIncMiss.R
- CodeandData2/CodeandData/Rcode/MasterScripts/RunCodes/RunCodeOrd.R
- CodeandData2/CodeandData/Rcode/MasterScripts/RunCodes/RunCodePower.R
- CodeandData2/CodeandData/Rcode/MasterScripts/RunCodes/RunCodeRub.R
- CodeandData2/CodeandData/Rcode/MasterScripts/RunCodes/RunCodeRubClus.R
- CodeandData2/CodeandData/Rcode/MasterScripts/RunCodes/RunCodeSevGroups.R
- CodeandData2/CodeandData/Rcode/MasterScripts/RunCodes/RunCodeSevWeights.R
- CodeandData2/CodeandData/Rcode/MasterScripts/RunCodes/RunCodeSkin.R
- CodeandData2/CodeandData/Rcode/MasterScripts/RunCodes/fresults.csv
- CodeandData2/CodeandData/Rcode/MasterScripts/RunCodes/slurm/
- CodeandData2/CodeandData/Rcode/MasterScripts/RunCodes/slurm/slurm_RunCode.slurm
- CodeandData2/CodeandData/Rcode/MasterScripts/RunCodes/slurm/slurm_RunCodeFluv.slurm
- CodeandData2/CodeandData/Rcode/MasterScripts/RunCodes/slurm/slurm_RunCodeIncMiss.slurm
- CodeandData2/CodeandData/Rcode/MasterScripts/RunCodes/slurm/slurm_RunCodeOrd.slurm
- CodeandData2/CodeandData/Rcode/MasterScripts/RunCodes/slurm/slurm_RunCodePower.slurm
- CodeandData2/CodeandData/Rcode/MasterScripts/RunCodes/slurm/slurm_RunCodeRub.slurm
- CodeandData2/CodeandData/Rcode/MasterScripts/RunCodes/slurm/slurm_RunCodeRubClus.slurm
- CodeandData2/CodeandData/Rcode/MasterScripts/RunCodes/slurm/slurm_RunCodeSevGroups.slurm
- CodeandData2/CodeandData/Rcode/MasterScripts/RunCodes/slurm/slurm_RunCodeSevWeights.slurm
- CodeandData2/CodeandData/Rcode/MasterScripts/RunCodes/slurm/slurm_RunCodeSkin.slurm
- CodeandData2/CodeandData/Rcode/MasterScripts/SimCode.R
- CodeandData2/CodeandData/Rcode/MasterScripts/Tp_value.R
- CodeandData2/CodeandData/Rcode/MasterScripts/master-script.R
- CodeandData2/CodeandData/Rcode/Results/
- CodeandData2/CodeandData/Rcode/Results/Results_Fluv.csv
- CodeandData2/CodeandData/Rcode/Results/Results_IncMiss.csv
- CodeandData2/CodeandData/Rcode/Results/Results_Main.csv
- CodeandData2/CodeandData/Rcode/Results/Results_Ordinal.csv
- CodeandData2/CodeandData/Rcode/Results/Results_Power.csv
- CodeandData2/CodeandData/Rcode/Results/Results_Rubarth.csv
- CodeandData2/CodeandData/Rcode/Results/Results_RubarthClus.csv
- CodeandData2/CodeandData/Rcode/Results/Results_SevGroups.csv
- CodeandData2/CodeandData/Rcode/Results/Results_SevWeights.csv
- CodeandData2/CodeandData/Rcode/Results/Results_Skin.csv
- CodeandData2/CodeandData/Rcode/Settings/
- CodeandData2/CodeandData/Rcode/Settings/Figures/
- CodeandData2/CodeandData/Rcode/Settings/Figures/.DS_Store
- CodeandData2/CodeandData/Rcode/Settings/Figures/Paper_Figure1/
- CodeandData2/CodeandData/Rcode/Settings/Figures/Paper_Figure1/Fig1PCreatePlot.R
- CodeandData2/CodeandData/Rcode/Settings/Figures/Paper_Figure10/
- CodeandData2/CodeandData/Rcode/Settings/Figures/Paper_Figure10/Fig10PCreatePlotSideEffect.R
- CodeandData2/CodeandData/Rcode/Settings/Figures/Paper_Figure10/Fig10PCreatePlotTherapeutic.R
- CodeandData2/CodeandData/Rcode/Settings/Figures/Paper_Figure11/
- CodeandData2/CodeandData/Rcode/Settings/Figures/Paper_Figure11/Fig11PCreatePlot.R
- CodeandData2/CodeandData/Rcode/Settings/Figures/Paper_Figure2/
- CodeandData2/CodeandData/Rcode/Settings/Figures/Paper_Figure2/Fig2PCreatePlot.R
- CodeandData2/CodeandData/Rcode/Settings/Figures/Paper_Figure3/
- CodeandData2/CodeandData/Rcode/Settings/Figures/Paper_Figure3/.DS_Store
- CodeandData2/CodeandData/Rcode/Settings/Figures/Paper_Figure3/Fig3PCreatePlotChisqDist.R
- CodeandData2/CodeandData/Rcode/Settings/Figures/Paper_Figure3/Fig3PCreatePlotNormalDist.R
- CodeandData2/CodeandData/Rcode/Settings/Figures/Paper_Figure4/
- CodeandData2/CodeandData/Rcode/Settings/Figures/Paper_Figure4/Fig4PCreatePlot.R
- CodeandData2/CodeandData/Rcode/Settings/Figures/Paper_Figure5/
- CodeandData2/CodeandData/Rcode/Settings/Figures/Paper_Figure5/Fig5PCreatePlot.R
- CodeandData2/CodeandData/Rcode/Settings/Figures/Paper_Figure6/
- CodeandData2/CodeandData/Rcode/Settings/Figures/Paper_Figure6/Fig6PCreatePlot.R
- CodeandData2/CodeandData/Rcode/Settings/Figures/Paper_Figure7/
- CodeandData2/CodeandData/Rcode/Settings/Figures/Paper_Figure7/Fig7PCreatePlot.R
- CodeandData2/CodeandData/Rcode/Settings/Figures/Paper_Figure8/
- CodeandData2/CodeandData/Rcode/Settings/Figures/Paper_Figure8/Fig8PCreatePlot.R
- CodeandData2/CodeandData/Rcode/Settings/Figures/Paper_Figure9/
- CodeandData2/CodeandData/Rcode/Settings/Figures/Paper_Figure9/Fig9PCreatePlot.R
- CodeandData2/CodeandData/Rcode/Settings/Figures/Supp_Figure1/
- CodeandData2/CodeandData/Rcode/Settings/Figures/Supp_Figure1/Fig1SCreatePlot.R
- CodeandData2/CodeandData/Rcode/Settings/Figures/Supp_Figure2/
- CodeandData2/CodeandData/Rcode/Settings/Figures/Supp_Figure2/Fig2SCreatePlot.R
- CodeandData2/CodeandData/Rcode/Settings/Figures/Supp_Figure3/
- CodeandData2/CodeandData/Rcode/Settings/Figures/Supp_Figure3/Fig3SCreatePlot.R
- CodeandData2/CodeandData/Rcode/Settings/Figures/Supp_Figure4/
- CodeandData2/CodeandData/Rcode/Settings/Figures/Supp_Figure4/Fig4SCreatePlot.R
- CodeandData2/CodeandData/Rcode/Settings/Figures/Supp_Figure5/
- CodeandData2/CodeandData/Rcode/Settings/Figures/Supp_Figure5/Fig5SCreatePlot.R
- CodeandData2/CodeandData/Rcode/Settings/Figures/Supp_Figure6/
- CodeandData2/CodeandData/Rcode/Settings/Figures/Supp_Figure6/Fig6SCreatePlot.R
- CodeandData2/CodeandData/Rcode/Settings/Figures/Supp_Figure7-20/
- CodeandData2/CodeandData/Rcode/Settings/Figures/Supp_Figure7-20/.DS_Store
- CodeandData2/CodeandData/Rcode/Settings/Figures/Supp_Figure7-20/Fig10SCreatePlot.R
- CodeandData2/CodeandData/Rcode/Settings/Figures/Supp_Figure7-20/Fig11SCreatePlot.R
- CodeandData2/CodeandData/Rcode/Settings/Figures/Supp_Figure7-20/Fig12SCreatePlot.R
- CodeandData2/CodeandData/Rcode/Settings/Figures/Supp_Figure7-20/Fig13SCreatePlot.R
- CodeandData2/CodeandData/Rcode/Settings/Figures/Supp_Figure7-20/Fig14SCreatePlot.R
- CodeandData2/CodeandData/Rcode/Settings/Figures/Supp_Figure7-20/Fig15SCreatePlot.R
- CodeandData2/CodeandData/Rcode/Settings/Figures/Supp_Figure7-20/Fig16SCreatePlot.R
- CodeandData2/CodeandData/Rcode/Settings/Figures/Supp_Figure7-20/Fig17SCreatePlot.R
- CodeandData2/CodeandData/Rcode/Settings/Figures/Supp_Figure7-20/Fig18SCreatePlot.R
- CodeandData2/CodeandData/Rcode/Settings/Figures/Supp_Figure7-20/Fig19SCreatePlot.R
- CodeandData2/CodeandData/Rcode/Settings/Figures/Supp_Figure7-20/Fig20SCreatePlot.R
- CodeandData2/CodeandData/Rcode/Settings/Figures/Supp_Figure7-20/Fig7SCreatePlot.R
- CodeandData2/CodeandData/Rcode/Settings/Figures/Supp_Figure7-20/Fig8SCreatePlot.R
- CodeandData2/CodeandData/Rcode/Settings/Figures/Supp_Figure7-20/Fig9SCreatePlot.R
- CodeandData2/CodeandData/Rcode/Settings/Tables/
- CodeandData2/CodeandData/Rcode/Settings/Tables/.DS_Store
- CodeandData2/CodeandData/Rcode/Settings/Tables/Paper_Table1_&_Supp_Table27-30/
- CodeandData2/CodeandData/Rcode/Settings/Tables/Paper_Table1_&_Supp_Table27-30/.DS_Store
- CodeandData2/CodeandData/Rcode/Settings/Tables/Paper_Table1_&_Supp_Table27-30/PaperTab1SuppTab27-30CreateTable.R
- CodeandData2/CodeandData/Rcode/Settings/Tables/Paper_Table2/
- CodeandData2/CodeandData/Rcode/Settings/Tables/Paper_Table2/.DS_Store
- CodeandData2/CodeandData/Rcode/Settings/Tables/Paper_Table2/.Rapp.history
- CodeandData2/CodeandData/Rcode/Settings/Tables/Paper_Table2/Tab2PFluvpvalSideEffect.R
- CodeandData2/CodeandData/Rcode/Settings/Tables/Paper_Table2/Tab2PFluvpvalTherapeuticEffect.R
- CodeandData2/CodeandData/Rcode/Settings/Tables/Paper_Table3/
- CodeandData2/CodeandData/Rcode/Settings/Tables/Paper_Table3/.DS_Store
- CodeandData2/CodeandData/Rcode/Settings/Tables/Paper_Table3/FunctionsSkinTrial.R
- CodeandData2/CodeandData/Rcode/Settings/Tables/Paper_Table3/Tab3PSkinTrialpvalues.R
- CodeandData2/CodeandData/Rcode/Settings/Tables/Paper_Table4/
- CodeandData2/CodeandData/Rcode/Settings/Tables/Paper_Table4/.DS_Store
- CodeandData2/CodeandData/Rcode/Settings/Tables/Paper_Table4/FunctionsSkinTrial.R
- CodeandData2/CodeandData/Rcode/Settings/Tables/Paper_Table4/Tab4PSkinTrialpvalues.R
- CodeandData2/CodeandData/Rcode/Settings/Tables/Supp_Table1-24/
- CodeandData2/CodeandData/Rcode/Settings/Tables/Supp_Table1-24/.DS_Store
- CodeandData2/CodeandData/Rcode/Settings/Tables/Supp_Table1-24/SuppTab1-12CreateTable.R
- CodeandData2/CodeandData/Rcode/Settings/Tables/Supp_Table1-24/SuppTab13-24CreateTable.R
- CodeandData2/CodeandData/Rcode/Settings/Tables/Supp_Table25/
- CodeandData2/CodeandData/Rcode/Settings/Tables/Supp_Table25/.DS_Store
- CodeandData2/CodeandData/Rcode/Settings/Tables/Supp_Table25/.Rapp.history
- CodeandData2/CodeandData/Rcode/Settings/Tables/Supp_Table25/SuppTab25CreateTable.R
- CodeandData2/CodeandData/Rcode/Settings/Tables/Supp_Table26/
- CodeandData2/CodeandData/Rcode/Settings/Tables/Supp_Table26/.DS_Store
- CodeandData2/CodeandData/Rcode/Settings/Tables/Supp_Table26/SuppTab26CreateTable.R
- CodeandData2/CodeandData/Rcode/Settings/Tables/Supp_Table31-38/
- CodeandData2/CodeandData/Rcode/Settings/Tables/Supp_Table31-38/.DS_Store
- CodeandData2/CodeandData/Rcode/Settings/Tables/Supp_Table31-38/SuppTab31-38CreateTable.R
- CodeandData2/__MACOSX/
- CodeandData2/__MACOSX/CodeandData/
- CodeandData2/__MACOSX/CodeandData/._.DS_Store
- CodeandData2/__MACOSX/CodeandData/._README.txt
- CodeandData2/__MACOSX/CodeandData/Rcode/
- CodeandData2/__MACOSX/CodeandData/Rcode/._.DS_Store
- CodeandData2/__MACOSX/CodeandData/Rcode/._Results
- CodeandData2/__MACOSX/CodeandData/Rcode/MasterScripts/
- CodeandData2/__MACOSX/CodeandData/Rcode/MasterScripts/._.DS_Store
- CodeandData2/__MACOSX/CodeandData/Rcode/MasterScripts/._Bootstrap.R
- CodeandData2/__MACOSX/CodeandData/Rcode/MasterScripts/._SimCode.R
- CodeandData2/__MACOSX/CodeandData/Rcode/MasterScripts/._Tp_value.R
- CodeandData2/__MACOSX/CodeandData/Rcode/MasterScripts/._master-script.R
- CodeandData2/__MACOSX/CodeandData/Rcode/MasterScripts/FurtherCodes/
- CodeandData2/__MACOSX/CodeandData/Rcode/MasterScripts/FurtherCodes/._.DS_Store
- CodeandData2/__MACOSX/CodeandData/Rcode/MasterScripts/FurtherCodes/._BootstrapSevWeights.R
- CodeandData2/__MACOSX/CodeandData/Rcode/MasterScripts/FurtherCodes/._RubarthClusTests.R
- CodeandData2/__MACOSX/CodeandData/Rcode/MasterScripts/FurtherCodes/._RubarthTests.R
- CodeandData2/__MACOSX/CodeandData/Rcode/MasterScripts/FurtherCodes/._SimCodeClus.R
- CodeandData2/__MACOSX/CodeandData/Rcode/MasterScripts/FurtherCodes/._SimCodePower.R
- CodeandData2/__MACOSX/CodeandData/Rcode/MasterScripts/FurtherCodes/._SimCodeRub.R
- CodeandData2/__MACOSX/CodeandData/Rcode/MasterScripts/FurtherCodes/._SimCodeSevWeights.R
- CodeandData2/__MACOSX/CodeandData/Rcode/MasterScripts/RunCodes/
- CodeandData2/__MACOSX/CodeandData/Rcode/MasterScripts/RunCodes/._.DS_Store
- CodeandData2/__MACOSX/CodeandData/Rcode/MasterScripts/RunCodes/._RunCode.R
- CodeandData2/__MACOSX/CodeandData/Rcode/MasterScripts/RunCodes/._RunCodeFluv.R
- CodeandData2/__MACOSX/CodeandData/Rcode/MasterScripts/RunCodes/._RunCodeIncMiss.R
- CodeandData2/__MACOSX/CodeandData/Rcode/MasterScripts/RunCodes/._RunCodeOrd.R
- CodeandData2/__MACOSX/CodeandData/Rcode/MasterScripts/RunCodes/._RunCodePower.R
- CodeandData2/__MACOSX/CodeandData/Rcode/MasterScripts/RunCodes/._RunCodeRub.R
- CodeandData2/__MACOSX/CodeandData/Rcode/MasterScripts/RunCodes/._RunCodeRubClus.R
- CodeandData2/__MACOSX/CodeandData/Rcode/MasterScripts/RunCodes/._RunCodeSevGroups.R
- CodeandData2/__MACOSX/CodeandData/Rcode/MasterScripts/RunCodes/._RunCodeSevWeights.R
- CodeandData2/__MACOSX/CodeandData/Rcode/MasterScripts/RunCodes/._RunCodeSkin.R
- CodeandData2/__MACOSX/CodeandData/Rcode/MasterScripts/RunCodes/slurm/
- CodeandData2/__MACOSX/CodeandData/Rcode/MasterScripts/RunCodes/slurm/._slurm_RunCode.slurm
- CodeandData2/__MACOSX/CodeandData/Rcode/MasterScripts/RunCodes/slurm/._slurm_RunCodeFluv.slurm
- CodeandData2/__MACOSX/CodeandData/Rcode/MasterScripts/RunCodes/slurm/._slurm_RunCodeIncMiss.slurm
- CodeandData2/__MACOSX/CodeandData/Rcode/MasterScripts/RunCodes/slurm/._slurm_RunCodeOrd.slurm
- CodeandData2/__MACOSX/CodeandData/Rcode/MasterScripts/RunCodes/slurm/._slurm_RunCodePower.slurm
- CodeandData2/__MACOSX/CodeandData/Rcode/MasterScripts/RunCodes/slurm/._slurm_RunCodeRub.slurm
- CodeandData2/__MACOSX/CodeandData/Rcode/MasterScripts/RunCodes/slurm/._slurm_RunCodeRubClus.slurm
- CodeandData2/__MACOSX/CodeandData/Rcode/MasterScripts/RunCodes/slurm/._slurm_RunCodeSevGroups.slurm
- CodeandData2/__MACOSX/CodeandData/Rcode/MasterScripts/RunCodes/slurm/._slurm_RunCodeSevWeights.slurm
- CodeandData2/__MACOSX/CodeandData/Rcode/MasterScripts/RunCodes/slurm/._slurm_RunCodeSkin.slurm
- CodeandData2/__MACOSX/CodeandData/Rcode/Results/
- CodeandData2/__MACOSX/CodeandData/Rcode/Results/._.DS_Store
- CodeandData2/__MACOSX/CodeandData/Rcode/Results/._Results_Fluv.csv
- CodeandData2/__MACOSX/CodeandData/Rcode/Results/._Results_IncMiss.csv
- CodeandData2/__MACOSX/CodeandData/Rcode/Results/._Results_Main.csv
- CodeandData2/__MACOSX/CodeandData/Rcode/Results/._Results_Ordinal.csv
- CodeandData2/__MACOSX/CodeandData/Rcode/Results/._Results_Power.csv
- CodeandData2/__MACOSX/CodeandData/Rcode/Results/._Results_Rubarth.csv
- CodeandData2/__MACOSX/CodeandData/Rcode/Results/._Results_RubarthClus.csv
- CodeandData2/__MACOSX/CodeandData/Rcode/Results/._Results_SevGroups.csv
- CodeandData2/__MACOSX/CodeandData/Rcode/Results/._Results_SevWeights.csv
- CodeandData2/__MACOSX/CodeandData/Rcode/Results/._Results_Skin.csv
- CodeandData2/__MACOSX/CodeandData/Rcode/Settings/
- CodeandData2/__MACOSX/CodeandData/Rcode/Settings/._.DS_Store
- CodeandData2/__MACOSX/CodeandData/Rcode/Settings/Figures/
- CodeandData2/__MACOSX/CodeandData/Rcode/Settings/Figures/._.DS_Store
- CodeandData2/__MACOSX/CodeandData/Rcode/Settings/Figures/Paper_Figure1/
- CodeandData2/__MACOSX/CodeandData/Rcode/Settings/Figures/Paper_Figure1/._Fig1PCreatePlot.R
- CodeandData2/__MACOSX/CodeandData/Rcode/Settings/Figures/Paper_Figure10/
- CodeandData2/__MACOSX/CodeandData/Rcode/Settings/Figures/Paper_Figure10/._Fig10PCreatePlotSideEffect.R
- CodeandData2/__MACOSX/CodeandData/Rcode/Settings/Figures/Paper_Figure10/._Fig10PCreatePlotTherapeutic.R
- CodeandData2/__MACOSX/CodeandData/Rcode/Settings/Figures/Paper_Figure11/
- CodeandData2/__MACOSX/CodeandData/Rcode/Settings/Figures/Paper_Figure11/._Fig11PCreatePlot.R
- CodeandData2/__MACOSX/CodeandData/Rcode/Settings/Figures/Paper_Figure2/
- CodeandData2/__MACOSX/CodeandData/Rcode/Settings/Figures/Paper_Figure2/._Fig2PCreatePlot.R
- CodeandData2/__MACOSX/CodeandData/Rcode/Settings/Figures/Paper_Figure3/
- CodeandData2/__MACOSX/CodeandData/Rcode/Settings/Figures/Paper_Figure3/._.DS_Store
- CodeandData2/__MACOSX/CodeandData/Rcode/Settings/Figures/Paper_Figure3/._Fig3PCreatePlotChisqDist.R
- CodeandData2/__MACOSX/CodeandData/Rcode/Settings/Figures/Paper_Figure3/._Fig3PCreatePlotNormalDist.R
- CodeandData2/__MACOSX/CodeandData/Rcode/Settings/Figures/Paper_Figure4/
- CodeandData2/__MACOSX/CodeandData/Rcode/Settings/Figures/Paper_Figure4/._Fig4PCreatePlot.R
- CodeandData2/__MACOSX/CodeandData/Rcode/Settings/Figures/Paper_Figure5/
- CodeandData2/__MACOSX/CodeandData/Rcode/Settings/Figures/Paper_Figure5/._Fig5PCreatePlot.R
- CodeandData2/__MACOSX/CodeandData/Rcode/Settings/Figures/Paper_Figure6/
- CodeandData2/__MACOSX/CodeandData/Rcode/Settings/Figures/Paper_Figure6/._Fig6PCreatePlot.R
- CodeandData2/__MACOSX/CodeandData/Rcode/Settings/Figures/Paper_Figure7/
- CodeandData2/__MACOSX/CodeandData/Rcode/Settings/Figures/Paper_Figure7/._Fig7PCreatePlot.R
- CodeandData2/__MACOSX/CodeandData/Rcode/Settings/Figures/Paper_Figure8/
- CodeandData2/__MACOSX/CodeandData/Rcode/Settings/Figures/Paper_Figure8/._Fig8PCreatePlot.R
- CodeandData2/__MACOSX/CodeandData/Rcode/Settings/Figures/Paper_Figure9/
- CodeandData2/__MACOSX/CodeandData/Rcode/Settings/Figures/Paper_Figure9/._Fig9PCreatePlot.R
- CodeandData2/__MACOSX/CodeandData/Rcode/Settings/Figures/Supp_Figure1/
- CodeandData2/__MACOSX/CodeandData/Rcode/Settings/Figures/Supp_Figure1/._Fig1SCreatePlot.R
- CodeandData2/__MACOSX/CodeandData/Rcode/Settings/Figures/Supp_Figure2/
- CodeandData2/__MACOSX/CodeandData/Rcode/Settings/Figures/Supp_Figure2/._Fig2SCreatePlot.R
- CodeandData2/__MACOSX/CodeandData/Rcode/Settings/Figures/Supp_Figure3/
- CodeandData2/__MACOSX/CodeandData/Rcode/Settings/Figures/Supp_Figure3/._Fig3SCreatePlot.R
- CodeandData2/__MACOSX/CodeandData/Rcode/Settings/Figures/Supp_Figure4/
- CodeandData2/__MACOSX/CodeandData/Rcode/Settings/Figures/Supp_Figure4/._Fig4SCreatePlot.R
- CodeandData2/__MACOSX/CodeandData/Rcode/Settings/Figures/Supp_Figure5/
- CodeandData2/__MACOSX/CodeandData/Rcode/Settings/Figures/Supp_Figure5/._Fig5SCreatePlot.R
- CodeandData2/__MACOSX/CodeandData/Rcode/Settings/Figures/Supp_Figure6/
- CodeandData2/__MACOSX/CodeandData/Rcode/Settings/Figures/Supp_Figure6/._Fig6SCreatePlot.R
- CodeandData2/__MACOSX/CodeandData/Rcode/Settings/Figures/Supp_Figure7-20/
- CodeandData2/__MACOSX/CodeandData/Rcode/Settings/Figures/Supp_Figure7-20/._.DS_Store
- CodeandData2/__MACOSX/CodeandData/Rcode/Settings/Figures/Supp_Figure7-20/._Fig10SCreatePlot.R
- CodeandData2/__MACOSX/CodeandData/Rcode/Settings/Figures/Supp_Figure7-20/._Fig11SCreatePlot.R
- CodeandData2/__MACOSX/CodeandData/Rcode/Settings/Figures/Supp_Figure7-20/._Fig12SCreatePlot.R
- CodeandData2/__MACOSX/CodeandData/Rcode/Settings/Figures/Supp_Figure7-20/._Fig13SCreatePlot.R
- CodeandData2/__MACOSX/CodeandData/Rcode/Settings/Figures/Supp_Figure7-20/._Fig14SCreatePlot.R
- CodeandData2/__MACOSX/CodeandData/Rcode/Settings/Figures/Supp_Figure7-20/._Fig15SCreatePlot.R
- CodeandData2/__MACOSX/CodeandData/Rcode/Settings/Figures/Supp_Figure7-20/._Fig16SCreatePlot.R
- CodeandData2/__MACOSX/CodeandData/Rcode/Settings/Figures/Supp_Figure7-20/._Fig17SCreatePlot.R
- CodeandData2/__MACOSX/CodeandData/Rcode/Settings/Figures/Supp_Figure7-20/._Fig18SCreatePlot.R
- CodeandData2/__MACOSX/CodeandData/Rcode/Settings/Figures/Supp_Figure7-20/._Fig19SCreatePlot.R
- CodeandData2/__MACOSX/CodeandData/Rcode/Settings/Figures/Supp_Figure7-20/._Fig20SCreatePlot.R
- CodeandData2/__MACOSX/CodeandData/Rcode/Settings/Figures/Supp_Figure7-20/._Fig7SCreatePlot.R
- CodeandData2/__MACOSX/CodeandData/Rcode/Settings/Figures/Supp_Figure7-20/._Fig8SCreatePlot.R
- CodeandData2/__MACOSX/CodeandData/Rcode/Settings/Figures/Supp_Figure7-20/._Fig9SCreatePlot.R
- CodeandData2/__MACOSX/CodeandData/Rcode/Settings/Tables/
- CodeandData2/__MACOSX/CodeandData/Rcode/Settings/Tables/._.DS_Store
- CodeandData2/__MACOSX/CodeandData/Rcode/Settings/Tables/Paper_Table1_&_Supp_Table27-30/
- CodeandData2/__MACOSX/CodeandData/Rcode/Settings/Tables/Paper_Table1_&_Supp_Table27-30/._.DS_Store
- CodeandData2/__MACOSX/CodeandData/Rcode/Settings/Tables/Paper_Table1_&_Supp_Table27-30/._PaperTab1SuppTab27-30CreateTable.R
- CodeandData2/__MACOSX/CodeandData/Rcode/Settings/Tables/Paper_Table2/
- CodeandData2/__MACOSX/CodeandData/Rcode/Settings/Tables/Paper_Table2/._.DS_Store
- CodeandData2/__MACOSX/CodeandData/Rcode/Settings/Tables/Paper_Table2/._Tab2PFluvpvalSideEffect.R
- CodeandData2/__MACOSX/CodeandData/Rcode/Settings/Tables/Paper_Table2/._Tab2PFluvpvalTherapeuticEffect.R
- CodeandData2/__MACOSX/CodeandData/Rcode/Settings/Tables/Paper_Table3/
- CodeandData2/__MACOSX/CodeandData/Rcode/Settings/Tables/Paper_Table3/._.DS_Store
- CodeandData2/__MACOSX/CodeandData/Rcode/Settings/Tables/Paper_Table3/._FunctionsSkinTrial.R
- CodeandData2/__MACOSX/CodeandData/Rcode/Settings/Tables/Paper_Table3/._Tab3PSkinTrialpvalues.R
- CodeandData2/__MACOSX/CodeandData/Rcode/Settings/Tables/Paper_Table4/
- CodeandData2/__MACOSX/CodeandData/Rcode/Settings/Tables/Paper_Table4/._.DS_Store
- CodeandData2/__MACOSX/CodeandData/Rcode/Settings/Tables/Paper_Table4/._FunctionsSkinTrial.R
- CodeandData2/__MACOSX/CodeandData/Rcode/Settings/Tables/Paper_Table4/._Tab4PSkinTrialpvalues.R
- CodeandData2/__MACOSX/CodeandData/Rcode/Settings/Tables/Supp_Table1-24/
- CodeandData2/__MACOSX/CodeandData/Rcode/Settings/Tables/Supp_Table1-24/._.DS_Store
- CodeandData2/__MACOSX/CodeandData/Rcode/Settings/Tables/Supp_Table1-24/._SuppTab1-12CreateTable.R
- CodeandData2/__MACOSX/CodeandData/Rcode/Settings/Tables/Supp_Table1-24/._SuppTab13-24CreateTable.R
- CodeandData2/__MACOSX/CodeandData/Rcode/Settings/Tables/Supp_Table25/
- CodeandData2/__MACOSX/CodeandData/Rcode/Settings/Tables/Supp_Table25/._.DS_Store
- CodeandData2/__MACOSX/CodeandData/Rcode/Settings/Tables/Supp_Table25/._SuppTab25CreateTable.R
- CodeandData2/__MACOSX/CodeandData/Rcode/Settings/Tables/Supp_Table26/
- CodeandData2/__MACOSX/CodeandData/Rcode/Settings/Tables/Supp_Table26/._.DS_Store
- CodeandData2/__MACOSX/CodeandData/Rcode/Settings/Tables/Supp_Table26/._SuppTab26CreateTable.R
- CodeandData2/__MACOSX/CodeandData/Rcode/Settings/Tables/Supp_Table31-38/
- CodeandData2/__MACOSX/CodeandData/Rcode/Settings/Tables/Supp_Table31-38/._.DS_Store
- CodeandData2/__MACOSX/CodeandData/Rcode/Settings/Tables/Supp_Table31-38/._SuppTab31-38CreateTable.R
