# Supplementary material for: Incompletely Observed Nonparametric Factorial Designs With Repeated Measurements: A Wild Bootstrap Approach
Source: Biom J. 2024 Nov 23;66(8):e70008. doi: 10.1002/bimj.70008 (PMC11585227; doi:10.1002/bimj.70008)
Supplement: Supplementary file 1 — Supporting Information [file BIMJ-66-e70008-s001.zip › CodeandData2/CodeandData/README.txt]

Manuscript Title: Incompletely Observed Nonparametric Factorial Designs with Repeated Measurements: A Wild Bootstrap Approach

Manuscript Authors: Lubna Amro, Frank Konietschke, and Markus Pauly

Corresponding Author: Lubna Amro

Responsible for the R Code and Data Set Analysis: Lubna Amro

Email Address (for questions, comments, or remarks on the code): lubna.amro@tu-dortmund.de

Configurations:
R version 4.4.0 (2024-04-24)
Platform: x86_64-pc-linux-gnu
Running under: Red Hat Enterprise Linux Server 7.9

Matrix products: default
BLAS/LAPACK: /cluster/sfw/openblas/xeon_e5_4620_v4/0.3.9/int32/threaded/lib64/libopenblas_haswellp-r0.3.9.so;  LAPACK version 3.9.0

locale:
 [1] LC_CTYPE=de_DE.UTF-8       LC_NUMERIC=C              
 [3] LC_TIME=de_DE.UTF-8        LC_COLLATE=de_DE.UTF-8    
 [5] LC_MONETARY=de_DE.UTF-8    LC_MESSAGES=de_DE.UTF-8   
 [7] LC_PAPER=de_DE.UTF-8       LC_NAME=C                 
 [9] LC_ADDRESS=C               LC_TELEPHONE=C            
[11] LC_MEASUREMENT=de_DE.UTF-8 LC_IDENTIFICATION=C       

time zone: Europe/Berlin
tzcode source: system (glibc)

attached base packages:
[1] grid      stats     graphics  grDevices utils     datasets  methods  
[8] base     

other attached packages:
 [1] ggpubr_0.6.0        waffle_1.0.2        extrafontdb_1.0    
 [4] extrafont_0.19      lubridate_1.9.3     forcats_1.0.0      
 [7] stringr_1.5.0       purrr_1.0.1         readr_2.1.5        
[10] tidyr_1.3.0         tibble_3.2.1        tidyverse_2.0.0    
[13] vcdExtra_0.8-5      gnm_1.1-5           vcd_1.4-12         
[16] xtable_1.8-4        gtable_0.3.0        fontawesome_0.5.0  
[19] RColorBrewer_1.1-3  gridExtra_2.3       ggplot2_3.5.1      
[22] reshape2_1.4.4      mice_3.14.0         psych_2.3.9        
[25] doMPI_0.2.2         Rmpi_0.7-2          iterators_1.0.14   
[28] foreach_1.5.2       dplyr_1.1.4         extraDistr_1.9.1   
[31] smoothmest_0.1-2    expm_0.999-7        Matrix_1.6-3       
[34] multcomp_1.4-13     TH.data_1.0-10      MASS_7.3-60        
[37] survival_3.5-8      mvtnorm_1.2-3       fBasics_3042.89.1  
[40] timeSeries_3062.100 timeDate_4022.108   copula_1.1-2       

loaded via a namespace (and not attached):
 [1] ADGofTest_0.3       tidyselect_1.2.1    fastmap_1.1.1      
 [4] digest_0.6.33       timechange_0.2.0    lifecycle_1.0.4    
 [7] magrittr_2.0.3      compiler_4.4.0      rlang_1.1.2        
[10] tools_4.4.0         utf8_1.2.4          ggsignif_0.6.4     
[13] htmlwidgets_1.6.2   curl_5.1.0          mnormt_2.1.1       
[16] here_1.0.1          plyr_1.8.9          abind_1.4-5        
[19] relimp_1.0-5        ca_0.71.1           withr_2.5.2        
[22] numDeriv_2016.8-1.1 nnet_7.3-19         pcaPP_2.0-3        
[25] stats4_4.4.0        fansi_1.0.5         qvcalc_1.0.3       
[28] stabledist_0.7-1    colorspace_2.1-0    scales_1.3.0       
[31] cli_3.6.1           generics_0.1.3      tzdb_0.4.0         
[34] readxl_1.4.3        splines_4.4.0       parallel_4.4.0     
[37] pspline_1.0-19      cellranger_1.1.0    vctrs_0.6.5        
[40] sandwich_2.5-1      carData_3.0-5       car_3.1-2          
[43] hms_1.1.3           rstatix_0.7.2       spatial_7.3-17     
[46] glue_1.6.2          codetools_0.2-20    DT_0.27            
[49] stringi_1.8.1       lmtest_0.9-40       gsl_2.1-6          
[52] munsell_0.5.0       pillar_1.9.0        htmltools_0.5.7    
[55] R6_2.5.1            rprojroot_2.0.4     lattice_0.22-6     
[58] backports_1.4.1     broom_1.0.4         Rcpp_1.0.11        
[61] Rttf2pt1_1.3.12     nlme_3.1-164        zoo_1.8-12  


Structure of the "CodeandData" Folder:

The folder contains two subfolders:

First Folder: "Datasets" 

This folder contains the datasets used in the two data examples presented and analyzed in Section 6 of the paper:

1. Fluvoxamine Data: 

- Data Files (sideeffect.rda & therapeutic.rda): These files contain scores for side effect and therapeutic effect scales, respectively, with each dataset comprising 4 columns:
   V1: First follow-up visit
   V2: Second follow-up visit
   V3: Third follow-up visit
   V4: Total number of patients with the same scores in the follow-up visits

- Source: The dataset is published in Molenberghs et al. (1997)
- Reference: Molenberghs, G., Kenward, M. G., & Lesaffre, E. (1997). The analysis of longitudinal ordinal data with nonrandom drop-out. Biometrika, 84(1), 33-44.


2. Skin Disorder Data: 

- Data File (fdata.rda): The file contains 172 rows and 5 columns:
   V1: ID of the patients
   V2: Initial status
   V3: First follow-up visit
   V4: Second follow-up visit
   V5: Third follow-up visit

   The first 88 patients (ID: 1 - 88) are in the active treatment group, and the remaining patients (ID: 89 - 172) are in the placebo group.

- Source: The dataset is published in Davis (2002).
Reference: Davis, C. S. (2002). Statistical methods for the analysis of repeated measurements (p. 174). New York: Springer.


Second Folder: "Rcode"

This folder contains all the R code necessary to reproduce all the figures and tables in the paper and supplementary materials. 
It is organized into three subfolders:

- MasterScripts

Contains the following R scripts:

  -master-script.R: Generates data, saves results in the "Results" folder, and creates all tables and figures for the paper and supplementary materials. 
  -Tp_value.R: Calculates the developed test statistics discussed in the paper.
  -Bootstrap.R: Performs the bootstrap methods considered in the study.
  -Simcode.R: Generates data and combines the studied test results.

It also contains two additional folders:

  -FurtherCodes: This folder contains additional codes that create the further simulations presented in the paper and the supplement.
  -RunCodes: This folder contains R scripts that run the simulation codes based on specified settings to create all figures and tables.

- Settings

This folder is organized according to the numbering of each table and figure in the paper and supplement. It contains scripts used to create each figure and table from the intermediate results saved in the "Results" folder.


- Results

The intermediate results for each table and figure are saved in this folder, where the created tables and figures will also be stored. This directory is where each "*Create*.R" script saves its output.

Example: Creating Table 1 in the paper:
STEP 1: Go to the directory "/CodeAndData/Rcode/MasterScripts" and open the R script: "master-script.R" 

STEP 2: Run the command lines of Table 1.
Explanation of the commands:
     Command Line Nr1) source("RunCodeRub.R"): Generates the data, performs the statistical analysis and saves the results. 
     Command Line Nr2) source("../Settings/Tables/Paper_Table1_&_Supp_Table27-30/PaperTab1SuppTab27-30CreateTable.R"): Creates Table 1 with same structure as in the paper and
           saves it in pdf format in the "Results" folder.
  
