# Supplementary material for: Incompletely Observed Nonparametric Factorial Designs With Repeated Measurements: A Wild Bootstrap Approach
Source: Biom J. 2024 Nov 23;66(8):e70008. doi: 10.1002/bimj.70008 (PMC11585227; doi:10.1002/bimj.70008)
Supplement: Supplementary file 1 — Supporting Information [file BIMJ-66-e70008-s001.zip › CodeandData2/CodeandData/Rcode/MasterScripts/Bootstrap.R]

Bootstrap <- function(ni, t, CG, CT, CGT, nbsp, Z0 = c(), Ind, T0WCG, T0ACG, T0MCG, T0WCT, T0ACT, T0MCT, T0WCGT, T0ACGT, T0MCGT) {
  n <- sum(ni) # number of subjects

  Boots <- sapply(1:nbsp, function(i, ...) {
    # Wild Bootstrap
    epsilon <- matrix(NA, nrow = n, ncol = t)

    # Loop to generate random numbers for each iteration
    row_start <- 1
    for (i in 1:length(ni)) {
      row_end <- row_start + ni[i] - 1
      epsilon[row_start:row_end, ] <- 2 * rbinom(ni[i], 1, 0.5) - 1
      row_start <- row_end + 1
    }

    Z_star <- epsilon * Z0

    lamdaijk <- Ind
    N <- sum(lamdaijk != 0) ## number of observations


    Vtg <- list(NA)
    A <- t(rep(1, ni[1]))
    if (length(ni) > 1) {
      for (ii in 2:length(ni)) {
        A <- magic::adiag(A, t(rep(1, ni[ii])))
      }
    }


    lamda <- A %*% lamdaijk

    p <- A %*% (lamdaijk * (Z_star)) / (N * lamda)

    p[lamda == 0] <- 0
    pv <- matrix(c(t(p)), ncol = 1)

    zstarb <- A %*% (lamdaijk * Z_star) / lamda


    ntemp <- cumsum(c(0, ni))
    for (i in 1:length(ni)) {
      phjk <- sweep(Z_star[(ntemp[i] + 1):(ntemp[i + 1]), ], 2, zstarb[i, ])

      mjh <- t(lamdaijk[(ntemp[i] + 1):(ntemp[i + 1]), ]) %*% lamdaijk[(ntemp[i] + 1):(ntemp[i + 1]), ]
      Vt <- (ni[i] / (N * N * ((lamda[i, ] - 1) %*% t(lamda[i, ] - 1) + mjh - 1))) *
        t(lamdaijk[(ntemp[i] + 1):(ntemp[i + 1]), ] * phjk) %*%
          (lamdaijk[(ntemp[i] + 1):(ntemp[i + 1]), ] * phjk)

      Vtg[[i]] <- 1 / ni[i] * Vt
    }


    Vh <- Vtg[[1]]
    if (length(ni) > 1) {
      for (i in 2:length(ni)) {
        Vh <- magic::adiag(Vh, Vtg[[i]])
      }
    }
    V <- n * Vh


    ################# CG###########
    ####### Wald Type statistic####
    M <- CG %*% V %*% t(CG)
    InvW <- ginv(M, tol = sqrt(.Machine$double.eps)) 
    QWCG <- n * t(pv) %*% t(CG) %*% InvW %*% CG %*% pv


    ######## Anova Type statistic####
    CC <- CG %*% t(CG)
    InvA <- ginv(CC, tol = sqrt(.Machine$double.eps)) 
    MACG <- t(CG) %*% InvA %*% CG
    QACG <- (n * t(pv) %*% MACG %*% pv) / (tr(MACG %*% V))


    ######## MATS Type statistic####
    MATT <- CG %*% diag(diag(V)) %*% t(CG)
    InvM <- ginv(MATT, tol = sqrt(.Machine$double.eps)) 
    QMCG <- n * t(pv) %*% t(CG) %*% InvM %*% CG %*% pv


    ############### CT###########
    ####### Wald Type statistic####
    M <- CT %*% V %*% t(CT)
    InvW <- ginv(M, tol = sqrt(.Machine$double.eps)) 
    QWCT <- n * t(pv) %*% t(CT) %*% InvW %*% CT %*% pv


    ######## Anova Type statistic####
    CC <- CT %*% t(CT)
    InvA <- ginv(CC, tol = sqrt(.Machine$double.eps)) 
    MACT <- t(CT) %*% InvA %*% CT
    QACT <- (n * t(pv) %*% MACT %*% pv) / (tr(MACT %*% V))


    ######## MATS Type statistic####
    MATT <- CT %*% diag(diag(V)) %*% t(CT)
    InvM <- ginv(MATT, tol = sqrt(.Machine$double.eps)) 
    QMCT <- n * t(pv) %*% t(CT) %*% InvM %*% CT %*% pv


    ################# CGT###########
    ####### Wald Type statistic####
    M <- CGT %*% V %*% t(CGT)
    InvW <- ginv(M, tol = sqrt(.Machine$double.eps)) 
    QWCGT <- n * t(pv) %*% t(CGT) %*% InvW %*% CGT %*% pv


    ######## Anova Type statistic####
    CC <- CGT %*% t(CGT)
    InvA <- ginv(CC, tol = sqrt(.Machine$double.eps)) 
    MACGT <- t(CGT) %*% InvA %*% CGT
    QACGT <- (n * t(pv) %*% MACGT %*% pv) / (tr(MACGT %*% V))


    ######## MATS Type statistic####
    MATT <- CGT %*% diag(diag(V)) %*% t(CGT)
    InvM <- ginv(MATT, tol = sqrt(.Machine$double.eps)) 
    QMCGT <- n * t(pv) %*% t(CGT) %*% InvM %*% CGT %*% pv


    return(c(
      QWCG, QACG, QMCG,
      QWCT, QACT, QMCT,
      QWCGT, QACGT, QMCGT
    ))
  })

  T00 <- c(T0WCG, T0ACG, T0MCG, T0WCT, T0ACT, T0MCT, T0WCGT, T0ACGT, T0MCGT)
  BWerror <- c()
  for (i in 1:9) {
    VF1W <- ecdf(Boots[i, ])
    quantWBW <- quantile(VF1W, prob = 0.95)
    BWerror[i] <- c(T00[i]) > quantWBW
  }


  return(c(BWerror))
}
