# Supplementary material for: Incompletely Observed Nonparametric Factorial Designs With Repeated Measurements: A Wild Bootstrap Approach
Source: Biom J. 2024 Nov 23;66(8):e70008. doi: 10.1002/bimj.70008 (PMC11585227; doi:10.1002/bimj.70008)
Supplement: Supplementary file 1 — Supporting Information [file BIMJ-66-e70008-s001.zip › CodeandData2/CodeandData/Rcode/MasterScripts/FurtherCodes/BootstrapSevWeights.R]

Bootstrap <-
  function(ni,
           t,
           CG,
           CT,
           CGT,
           nbsp,
           Z0 = c(),
           Ind,
           T0WCG,
           T0ACG,
           T0MCG,
           T0WCT,
           T0ACT,
           T0MCT,
           T0WCGT,
           T0ACGT,
           T0MCGT,
           Weights)
  {
    n <- sum(ni)  #number of subjects
    
    Boots <- sapply(1:nbsp, function(i, ...) {
      # Wild Bootstrap
      epsilon <- matrix(NA, nrow = n, ncol = t)
      
      # Loop to generate random numbers for each iteration
      if (Weights == "Rad") {
        row_start <- 1
        for (i in 1:length(ni)) {
          row_end <- row_start + ni[i] - 1
          epsilon[row_start:row_end,] <- 2 * rbinom(ni[i], 1, 0.5) - 1
          row_start <- row_end + 1
        }
        
        
      } else if (Weights == "norm") {
        row_start <- 1
        for (i in 1:length(ni)) {
          row_end <- row_start + ni[i] - 1
          epsilon[row_start:row_end,] <- stats::rnorm(ni[i])
          row_start <- row_end + 1
        }
        
        ## the centred  Poisson distribution
      } else if (Weights == "pois") {
        row_start <- 1
        for (i in 1:length(ni)) {
          row_end <- row_start + ni[i] - 1
          epsilon[row_start:row_end,] <- stats::rpois(ni[i], 1) - 1
          row_start <- row_end + 1
        }
      } else if (Weights == "Mem") {
        pp = (sqrt(5) + 1) / (2 * sqrt(5))
        aa = -(sqrt(5) - 1) / 2
        bb = (sqrt(5) + 1) / 2
        row_start <- 1
        for (i in 1:length(ni)) {
          row_end <- row_start + ni[i] - 1
          epsilon[row_start:row_end,] <-
            sample(c(aa, bb),
                   ni[i],
                   replace = TRUE,
                   prob = c(pp, 1 - pp))
          row_start <- row_end + 1
        }
      }
      
      
      Z_star <- epsilon * Z0
      
      ## Tpvalue bootstrap
      
      lamdaijk <- Ind
      N <- sum(lamdaijk != 0) ## number of obsrvations
      
      
      Vtg <- list(NA)
      A <- t(rep(1, ni[1]))
      if (length(ni) > 1) {
        for (ii in 2:length(ni)) {
          A <- magic::adiag(A, t(rep(1, ni[ii])))
        }
      }
      
      
      lamda <- A %*% lamdaijk
      
      p <- A %*% (lamdaijk * (Z_star)) / (N * lamda)
      
      p[lamda == 0] <- 0
      pv <- matrix(c(t(p)), ncol = 1)
      
      zstarb <- A %*% (lamdaijk * Z_star) / lamda
      
      
      ntemp <- cumsum(c(0, ni))
      for (i in 1:length(ni)) {
        phjk <- sweep(Z_star[(ntemp[i] + 1):(ntemp[i + 1]), ], 2, zstarb[i, ])
        
        mjh <-
          t(lamdaijk[(ntemp[i] + 1):(ntemp[i + 1]), ]) %*% lamdaijk[(ntemp[i] + 1):(ntemp[i +
                                                                                            1]), ]
        Vt <- (ni[i] / (N * N * ((lamda[i, ] - 1) %*% t(lamda[i, ] - 1) + mjh -
                                   1))) *
          t(lamdaijk[(ntemp[i] + 1):(ntemp[i + 1]), ] * phjk) %*%
          (lamdaijk[(ntemp[i] + 1):(ntemp[i + 1]), ] * phjk)
        
        Vtg[[i]] <- 1 / ni[i] * Vt
      }
      
      
      Vh <- Vtg[[1]]
      if (length(ni) > 1) {
        for (i in 2:length(ni)) {
          Vh <- magic::adiag(Vh, Vtg[[i]])
        }
      }
      V <- n * Vh
      
      
      
      #################CG###########
      ####### Wald Type statistic####
      M <- CG %*% V %*% t(CG)
      InvW <- ginv(M, tol = sqrt(.Machine$double.eps)) ##inverse moorines
      QWCG <- n * t(pv) %*% t(CG) %*% InvW %*% CG %*% pv
      
      
      
      ########Anova Type statistic####
      CC <- CG %*% t(CG)
      InvA <- ginv(CC, tol = sqrt(.Machine$double.eps)) ##inverse moorines
      MACG <- t(CG) %*% InvA %*% CG
      QACG <- (n * t(pv) %*% MACG %*% pv) / (tr(MACG %*% V))
      
      
      
      ########MATS Type statistic####
      MATT <- CG %*% diag(diag(V)) %*% t(CG)
      InvM <-
        ginv(MATT, tol = sqrt(.Machine$double.eps)) ##inverse moorines
      QMCG <- n * t(pv) %*% t(CG) %*% InvM %*% CG %*% pv
      
      
      ###############CT###########
      ####### Wald Type statistic####
      M <- CT %*% V %*% t(CT)
      InvW <- ginv(M, tol = sqrt(.Machine$double.eps)) ##inverse moorines
      QWCT <- n * t(pv) %*% t(CT) %*% InvW %*% CT %*% pv
      
      
      
      ########Anova Type statistic####
      CC <- CT %*% t(CT)
      InvA <- ginv(CC, tol = sqrt(.Machine$double.eps)) ##inverse moorines
      MACT <- t(CT) %*% InvA %*% CT
      QACT <- (n * t(pv) %*% MACT %*% pv) / (tr(MACT %*% V))
      
      
      ########MATS Type statistic####
      MATT <- CT %*% diag(diag(V)) %*% t(CT)
      InvM <-
        ginv(MATT, tol = sqrt(.Machine$double.eps)) ##inverse moorines
      QMCT <- n * t(pv) %*% t(CT) %*% InvM %*% CT %*% pv
      
      
      #################CGT###########
      ####### Wald Type statistic####
      M <- CGT %*% V %*% t(CGT)
      InvW <- ginv(M, tol = sqrt(.Machine$double.eps)) ##inverse moorines
      QWCGT <- n * t(pv) %*% t(CGT) %*% InvW %*% CGT %*% pv
      
      
      ########Anova Type statistic####
      CC <- CGT %*% t(CGT)
      InvA <- ginv(CC, tol = sqrt(.Machine$double.eps)) ##inverse moorines
      MACGT <- t(CGT) %*% InvA %*% CGT
      QACGT <- (n * t(pv) %*% MACGT %*% pv) / (tr(MACGT %*% V))
      
      
      ########MATS Type statistic####
      MATT <- CGT %*% diag(diag(V)) %*% t(CGT)
      InvM <-
        ginv(MATT, tol = sqrt(.Machine$double.eps)) ##inverse moorines
      QMCGT <- n * t(pv) %*% t(CGT) %*% InvM %*% CGT %*% pv
      
      
      return(c(QWCG, QACG, QMCG,
               QWCT, QACT, QMCT,
               QWCGT, QACGT, QMCGT))
    })
    
    T00 <- c(T0WCG, T0ACG, T0MCG, T0WCT, T0ACT, T0MCT, T0WCGT, T0ACGT, T0MCGT)
    BWerror <- c()
    for (i in 1:9) {
      VF1W <- ecdf(Boots[i, ])
      quantWBW <- quantile(VF1W, prob = 0.95)
      BWerror[i] <- c(T00[i]) > quantWBW
      
    }
    
    
    return(c(BWerror))
    
  }
