# Supplementary material for: Incompletely Observed Nonparametric Factorial Designs With Repeated Measurements: A Wild Bootstrap Approach
Source: Biom J. 2024 Nov 23;66(8):e70008. doi: 10.1002/bimj.70008 (PMC11585227; doi:10.1002/bimj.70008)
Supplement: Supplementary file 1 — Supporting Information [file BIMJ-66-e70008-s001.zip › CodeandData2/CodeandData/Rcode/MasterScripts/FurtherCodes/RubarthClusTests.R]

maxna <- function(x) {
  return(max(x, na.rm = TRUE))
}
meanna <- function(x) {
  return(mean(x, na.rm = TRUE))
}
MWurzel <- function(X) {
  SVD <- svd(X)
  WurzelX <- SVD$u %*% (tcrossprod(sqrt(diag(SVD$d)), (SVD$v)))
  return(WurzelX)
}
# misk: Number of dependent replicates in group i at time s of subject k
misk_fun <- function(data, i, s, k) {
  return(length(data[[i]][[s]][[k]]))
}
# mis: Number of observed replicates within group i at time s
mis_fun <- function(lambda, misk, ni, i, s) {
  sum <- 0
  for (k in 1:ni[i]) {
    sum <- sum + lambda[[i]][k, s] * misk[[i]][k, s]
  }
  return(sum)
}
F_is <- function(data,
                 lambda,
                 lambdais,
                 misk,
                 mis,
                 x,
                 i,
                 s,
                 w,
                 ni) {
  sum <- 0
  if (w == 1) {
    for (k in 1:ni[i]) {
      wisk <- 1 / (lambdais[i, s] * misk[[i]][k, s])
      for (u in 1:misk[[i]][k, s]) {
        sum <-
          sum + wisk * lambda[[i]][k, s] * (x > data[[i]][[s]][[k]][u]) + wisk * 1 /
          2 * lambda[[i]][k, s] * (x == data[[i]][[s]][[k]][u])
      }
    }
    return(sum)
  }
  if (w == 2) {
    wisk <- 1 / mis[i, s]
    for (k in 1:ni[i]) {
      for (u in 1:misk[[i]][k, s]) {
        sum <-
          sum + wisk * lambda[[i]][k, s] * (x > data[[i]][[s]][[k]][u]) + wisk * 1 /
          2 * lambda[[i]][k, s] * (x == data[[i]][[s]][[k]][u])
      }
    }
    return(sum)
  }
}
# Empirical Distribution Function Paavo
F_isP <- function(data,
                  lambda,
                  lambdais,
                  misk,
                  mis,
                  x,
                  i,
                  s,
                  w,
                  ni) {
  Ergebnis <- rep(0, ni[i])
  if (w == 1) {
    wisklambda <- 1 / (lambdais[i, s] * misk[[i]][, s]) * lambda[[i]][, s]
    for (k in 1:ni[i]) {
      Ergebnis[k] = wisklambda[k] * sum((x > data[[i]][[s]][[k]]) + 1 / 2 * (x == data[[i]][[s]][[k]]))
      
    }
    
  }
  if (w == 2) {
    wisklambda <- 1 / mis[i, s] * lambda[[i]][, s]
    for (k in 1:ni[i]) {
      Ergebnis[k] = wisklambda[k] * sum((x > data[[i]][[s]][[k]]) +  1 / 2 * (x == data[[i]][[s]][[k]]))
    }
  }
  return(sum(Ergebnis))
}
# Relative effect estimator
p_is <- function(data,
                 lambda,
                 lambdais,
                 i,
                 s,
                 w,
                 ni,
                 misk,
                 mis,
                 a,
                 d) {
  sum <- 0
  if (w == 1) {
    for (j in 1:a) {
      for (t in 1:d) {
        for (k in 1:ni[i]) {
          wisk <- 1 / (lambdais[i, s] * misk[[i]][k, s])
          for (u in 1:misk[[i]][k, s]) {
            sum <-
              sum + lambda[[i]][k, s] * wisk * F_isP(data,
                                                     lambda,
                                                     lambdais,
                                                     misk,
                                                     mis,
                                                     data[[i]][[s]][[k]][u],
                                                     j,
                                                     t,
                                                     w,
                                                     ni)
            
          }
        }
      }
    }
    return(sum / (a * d))
  }
  if (w == 2) {
    wisk <- 1 / mis[i, s]
    for (j in 1:a) {
      for (t in 1:d) {
        for (k in 1:ni[i]) {
          for (u in 1:misk[[i]][k, s]) {
            sum <-
              sum + lambda[[i]][k, s] * wisk * F_isP(data,
                                                     lambda,
                                                     lambdais,
                                                     misk,
                                                     mis,
                                                     data[[i]][[s]][[k]][u],
                                                     j,
                                                     t,
                                                     w,
                                                     ni)
          }
        }
      }
    }
    return(sum / (a * d))
  }
}
# Pairwise relative effect estimator
p_is_ht <-
  function(data,
           lambda,
           lambdais,
           i,
           s,
           h,
           t,
           w,
           ni,
           misk,
           mis,
           a,
           d) {
    if (w == 1) {
      sum <- 0
      for (k in 1:ni[h]) {
        wisk <- 1 / (lambdais[h, t] * misk[[h]][k, t])
        for (u in 1:misk[[h]][k, t]) {
          sum <-
            sum + lambda[[h]][k, t] * wisk * F_isP(data, lambda, lambdais, misk, mis, data[[h]][[t]][[k]][u], i, s, w, ni)
        }
      }
      return(sum)
    }
    if (w == 2) {
      sum <- 0
      wisk <- 1 / mis[h, t]
      for (k in 1:ni[h]) {
        for (u in 1:misk[[h]][k, t]) {
          sum <-
            sum + lambda[[h]][k, t] * wisk * F_isP(data, lambda, lambdais, misk, mis, data[[h]][[t]][[k]][u], i, s, w, ni)
        }
      }
      return(sum)
    }
  }
# Psi
Psi <-
  function(data,
           lambda,
           lambdais,
           misk,
           mis,
           i,
           s,
           h,
           k,
           w,
           ni,
           a,
           d) {
    if (h != i) {
      sum <- 0
      for (t in 1:d) {
        if (w == 1)
          whtk <- 1 / (lambdais[h, t] * misk[[h]][k, t])
        if (w == 2)
          whtk <- 1 / (mis[h, t])
        for (u in 1:misk[[h]][k, t]) {
          sum <-
            sum + lambda[[h]][k, t] * whtk * F_isP(data, lambda, lambdais, misk, mis, data[[h]][[t]][[k]][u], i, s, w, ni)
        }
      }
      return(-ni[h] / (a * d) * sum)
    }
    if (h == i) {
      sum <- 0
      if (w == 1)
        wisk <- 1 / (lambdais[i, s] * misk[[i]][k, s])
      if (w == 2)
        wisk <- 1 / (mis[i, s])
      for (j in 1:a) {
        if (j == i)
          sum <- sum
        if (j != i) {
          for (t in 1:d) {
            for (u in 1:misk[[i]][k, s]) {
              sum <-
                sum + lambda[[i]][k, s] * wisk * F_isP(data,
                                                       lambda,
                                                       lambdais,
                                                       misk,
                                                       mis,
                                                       data[[i]][[s]][[k]][u],
                                                       j,
                                                       t,
                                                       w,
                                                       ni)
            }
          }
        }
      }
      for (t in 1:d) {
        for (u in 1:misk[[i]][k, s]) {
          sum <-
            sum + lambda[[i]][k, s] * wisk * F_isP(data, lambda, lambdais, misk, mis, data[[i]][[s]][[k]][u], i, t, w, ni)
        }
      }
      for (t in 1:d) {
        if (w == 1)
          witk <- 1 / (lambdais[i, t] * misk[[i]][k, t])
        if (w == 2)
          witk <- 1 / (mis[i, t])
        for (u in 1:misk[[i]][k, t]) {
          sum <-
            sum - lambda[[i]][k, t] * witk * F_isP(data, lambda, lambdais, misk, mis, data[[i]][[t]][[k]][u], i, s, w, ni)
        }
      }
      return(ni[h] / (a * d) * sum)
    }
  }
# Beta
Beta <-
  function(data,
           lambda,
           lambdais,
           misk,
           mis,
           i,
           s,
           h,
           k,
           w,
           ni,
           a,
           d) {
    if (h != i) {
      sum <- 0
      for (t in 1:d) {
        if (w == 1)
          whtk <- 1 / (lambdais[h, t] * misk[[h]][k, t])
        if (w == 2)
          whtk <- 1 / mis[h, t]
        
        sum <-
          sum + lambda[[h]][k, t] * misk[[h]][k, t] * whtk * p_is_ht(data, lambda, lambdais, i, s, h, t, w, ni, misk, mis, a, d)
        
      }
      return(-ni[h] / (a * d) * sum)
    }
    if (h == i) {
      sum <- 0
      if (w == 1)
        wisk <- 1 / (lambdais[i, s] * misk[[i]][k, s])
      if (w == 2)
        wisk <- 1 / mis[i, s]
      for (j in 1:a) {
        if (j == i)
          sum <- sum
        if (j != i) {
          for (t in 1:d) {
            sum <-
              sum + misk[[i]][k, s] * lambda[[i]][k, s] * wisk * p_is_ht(data, lambda, lambdais, j, t, i, s, w, ni, misk, mis, a, d)
          }
        }
      }
      for (t in 1:d) {
        sum <-
          sum + misk[[i]][k, s] * lambda[[i]][k, s] * wisk * p_is_ht(data, lambda, lambdais, i, t, i, s, w, ni, misk, mis, a, d)
      }
      for (t in 1:d) {
        if (w == 1)
          witk <- 1 / (lambdais[i, t] * misk[[i]][k, t])
        if (w == 2)
          witk <- 1 / mis[i, t]
        sum <-
          sum - misk[[i]][k, t] * lambda[[i]][k, t] * witk * p_is_ht(data, lambda, lambdais, i, s, i, t, w, ni, misk, mis, a, d)
      }
      return(ni[h] / (a * d) * sum)
    }
  }
#### Function to calculate test  ####
getTest <- function(a, d, ni, N, C, data, lambda, w) {
  ### Parameters ###
  # Number of groups
  #a <-length(data)
  # Number of repeated measures
  #d <- unique(lengths(data))
  # ni: Sample size within group i
  #ni <- unlist(lapply(lapply(data, lengths),unique))
  # N: total sample size
  #N <- sum(ni)
  
  # lambdais: Number of observations in group i at time s
  lambdais <- matrix(unlist(lapply(lambda, colSums)), byrow = TRUE,
                     ncol = d)
  if (sum(lambdais == 0) > 0 | sum(lambdais == 1) > 0) {
    res_ATS <- NA
    res_MCTP <- NA
    phat <- rep(NA, a * d)
  }
  else{
    # misk: Number of dependent replicates in group i at time s of subject k
    misk <-
      replicate(n = a,
                matrix(nrow = max(ni), ncol = d),
                simplify = FALSE)
    for (i in 1:a) {
      for (s in 1:d) {
        for (k in 1:ni[i]) {
          misk[[i]][k, s] <- misk_fun(data, i, s, k)
        }
      }
    }
    
    # mis: Number of observed replicates within group i at time s
    mis <- matrix(rep(0, a * d), ncol = d)
    for (i in 1:a) {
      for (s in 1:d) {
        mis[i, s] <- mis_fun(lambda, misk, ni, i, s)
      }
    }
    # Contrast Matrix
    #C <- diag(a*d)-1/(a*d)
    
    # Calculation of Covariance Matrix
    Vhat <- matrix(0, nrow = a * d, ncol = a * d)
    omega <- matrix(0, nrow = a, ncol = a * d)
    for (h in 1:a) {
      Psi_mat <- matrix(0, nrow = a * d, ncol = ni[h])
      Beta_mat <- matrix(0, nrow = a * d, ncol = ni[h])
      for (k in 1:ni[h]) {
        Psi_help <- rep(0, a * d)
        Beta_help <- rep(0, a * d)
        for (i in 1:a) {
          for (s in 1:d) {
            Psi_help[(i - 1) * d + s] <-
              Psi(data, lambda, lambdais, misk, mis, i, s, h, k, w, ni, a, d)
            Beta_help[(i - 1) * d + s] <-
              Beta(data, lambda, lambdais, misk, mis, i, s, h, k, w, ni, a, d)
          }
        }
        Psi_mat[, k] <- Psi_help
        Beta_mat[, k] <- Beta_help
      }
      Vhat <-
        Vhat + N / ni[h] * (Psi_mat - Beta_mat) %*% t(Psi_mat - Beta_mat) / (ni[h] -
                                                                               1)
      Phi_mat <- C %*% Psi_mat
      B_mat <- C %*% Beta_mat
      #omega[h,] <- diag((Phi_mat-B_mat)%*%t(Phi_mat-B_mat)/(ni[h]-1))
      omega[h, ] <- apply(Phi_mat, 1, var)
    }
    
    # Relative Effect Estimator
    phat <- rep(0, a * d)
    for (i in 1:a) {
      for (s in 1:d) {
        phat[(i - 1) * d + s] <-
          p_is(data, lambda, lambdais, i, s, w, ni, misk, mis, a, d)
      }
    }
    
    nc <- nrow(C)
    Cp <- C %*% phat
    CVC <- C %*% Vhat %*% t(C)
    
    # Check if data is generative
    if (sum(Vhat == 0) > 0 |
        sum(is.na(CVC)) > 0 | isCorrelation(cov2cor(CVC)) == F) {
      res_ATS <- NA
      res_MCTP <- NA
    }
    if (sum(Vhat == 0) == 0 &
        sum(is.na(CVC)) == 0 & isCorrelation(cov2cor(CVC)) == TRUE) {
      # ATS
      trTV <- sum(diag(CVC))
      trTV2 <- trTV ^ 2
      trTVTV <- sum(diag(CVC %*% CVC))
      dfF <- trTV2 / trTVTV
      ATS <- N * t(Cp) %*% Cp / trTV * dfF
      crit_ATS <- qchisq(0.95, dfF)
      res_ATS <- (ATS > crit_ATS)
      
      # MCTP
      Test <- sqrt(N) * Cp / sqrt(c(diag(CVC)))
      T0 <- max(abs(Test))
      nu <- rep(0, nrow(C))
      for (l in 1:nrow(C)) {
        sum1 <- sum(omega[, l] / ni)
        sum2 <- sum(omega[, l] ^ 2 / (ni ^ 2 * (ni - 1)))
        
        nu[l] <- sum1 ^ 2 / sum2
      }
      mnu <- max(1, round(min(nu)))
      if (is.na(T0)) {
        res_MCTP <- NA
      } else{
        pval <-
          1 - pmvt(
            lower = -T0,
            upper = T0,
            delta = rep(0, nrow(C)),
            corr = cov2cor(CVC),
            df = mnu
          )[1]
        res_MCTP <- (pval < 0.05)
      }
    }
  }
  return(list(res_ATS, res_MCTP, phat))
}
