# Supplementary material for: Incompletely Observed Nonparametric Factorial Designs With Repeated Measurements: A Wild Bootstrap Approach
Source: Biom J. 2024 Nov 23;66(8):e70008. doi: 10.1002/bimj.70008 (PMC11585227; doi:10.1002/bimj.70008)
Supplement: Supplementary file 1 — Supporting Information [file BIMJ-66-e70008-s001.zip › CodeandData2/CodeandData/Rcode/MasterScripts/FurtherCodes/RubarthTests.R]

#----Necessary: Empirical Distribution function adjusted for missings-------#
Fihat = function(x, xii, lambdaakt, lambdaiakt) {
  #--count function---#
  
  Fihatk = 0
  Fihatk0 = which(lambdaakt == 0)
  Fihatk1 = which(lambdaakt == 1)
  
  Fihatk[Fihatk0] = 0
  Fihatk[Fihatk1] = (x > xii[Fihatk1]) + 1 / 2 * (x == xii[Fihatk1])
  
  1 / lambdaiakt * sum(Fihatk)
}

# Original Test Procedures
Original <- function(y, lambda) {
  n <- dim(y)[1]
  d <- dim(y)[2]
  # Number of missing observations for each timepoint
  lambdai = colSums(lambda)
  
  # Helping matrixes/vectors
  aa = expand.grid(1:d, 1:d)
  i1 = aa[, 2]
  j1 = aa[, 1]
  ihelp1 = which(i1 == j1)
  
  # Calculate all pairwise F_i(X_jk)
  pairwise = matrix(0, nrow = n, ncol = d * d)
  ncp = d * d
  for (i in 1:n) {
    for (j in 1:ncp) {
      if (lambda[i, i1[j]] == 0) {
        pairwise[i, j] = 0
      }
      if (lambda[i, i1[j]] == 1) {
        pairwise[i, j] = Fihat(y[i, i1[j]], y[, j1[j]], lambda[, j1[j]], lambdai[j1[j]])
      }
    }
  }
  
  # Pairwise relative effects p_ij
  lambdaivec = lambdai[i1]
  pij = colSums(pairwise) / lambdaivec
  
  #--------------------------Compute now the Fi(Xik)------------------------------#
  
  FiXi = cbind(pairwise[, ihelp1])
  FiXiE = lambda * matrix(rep(1 / 2, d),
                          nrow = n,
                          ncol = d,
                          byrow = TRUE)
  #---------------------------Compute now G(Xik)----------------------------------#
  GXik = matrix(0, nrow = n, ncol = d)
  s = 1:d
  for (i in 1:d) {
    ihelp = which(i1 == i)
    GXik[, i] = 1 / d * (rowSums(pairwise[, ihelp]))
  }
  
  # vector of relative effects
  phatvec = colSums(GXik) / lambdai
  
  # Expectation of G(Xik)
  GXikE = lambda * matrix(phatvec,
                          nrow = n,
                          ncol = d,
                          byrow = TRUE)
  
  #----------------------Compute now all pairwise--------------------------------#
  
  # Helping matrices
  mathelp = matrix(0, nrow = n, ncol = d)
  mathelpE = matrix(0, nrow = n, ncol = d)
  
  # Help terms for last sum (s != i)
  for (j in 1:d) {
    sakt = which(j1 == j & i1 != j)
    mathelp[, j] = 1 / d * (rowSums(pairwise[, sakt] / matrix(
      rep(lambdai[i1[sakt]], n), nrow = n, byrow = T
    )))
    mathelpE[, j] = (rowSums(matrix(
      pij[sakt] / lambdai[i1[sakt]],
      nrow = n,
      ncol = (d - 1),
      byrow = TRUE
    ) * lambda[, i1[sakt]]))
  }
  
  # Psi_ik and Expectation of Psi_ik
  Psik = n * (1 / matrix(rep(lambdai, n), nrow = n, byrow = T) * (GXik -
                                                                    1 / d * FiXi)) - n * mathelp
  PsikE = n * (1 / matrix(rep(lambdai, n), nrow = n, byrow = T) * (GXikE - 1 /
                                                                     d * FiXiE)) - 1 / d * n * mathelpE
  
  # Covariance matrix
  Psikvec = Psik - PsikE
  Vhat = t(Psikvec) %*% Psikvec / ((n - 1))
  
  # Contrast matrix
  C <- diag(d) - 1 / d
  nc <- nrow(C)
  
  Cphatvec = C %*% phatvec
  CVC = C %*% Vhat %*% t(C)
  
  
  if (sum(Vhat == 0) > 0 |
      sum(is.na(CVC)) > 0 | isCorrelation(cov2cor(CVC)) == F) {
    erg_WTS <- NA
    erg_ATS <- NA
    erg_ATS2 <- NA
    erg_MCTP <- NA
  } else{
    #----------------------Testing--------------------------------#
    
    
    # WTS
    WTS = n * t(phatvec) %*% t(C) %*% ginv(C %*% Vhat %*% t(C)) %*% C %*%
      phatvec
    critWTS <- qchisq(0.95, df =  rankMatrix(C))
    erg_WTS = (WTS > critWTS)
    
    # ATS
    trTV = sum(c(diag(CVC)))
    trTV2 = trTV ^ 2
    trTVTV = sum(c(diag(CVC %*% CVC)))
    dfF = trTV2 / trTVTV
    ATS = n * t(Cphatvec) %*% Cphatvec / trTV * dfF
    crit_ATS = qchisq(0.95, dfF)
    erg_ATS = (ATS > crit_ATS)
    
    
    # MCTP
    Test <- sqrt(n) * C %*% phatvec / sqrt(c(diag(C %*% Vhat %*% t(C))))
    T0 <- max(abs(Test))
    test1 = 1 - pmvt(
      lower = -T0,
      upper = T0,
      delta = rep(0, nc),
      corr = cov2cor(C %*% Vhat %*% t(C)),
      df = n - 1
    )[1]
    erg_MCTP = (0.05 > test1)
    
    
    
    # ATS with new degree of freedom estimation
    ATS2 <- n * t(Cphatvec) %*% Cphatvec / trTV
    crit_ATS2 <- qf(0.95, df1 = dfF, df2 = (n - 1) * dfF)
    erg_ATS2 <- (ATS2 > crit_ATS2)
  }
  result <- c(erg_WTS, erg_ATS, erg_MCTP, erg_ATS2)
  return(result)
}
