# Supplementary material for: Incompletely Observed Nonparametric Factorial Designs With Repeated Measurements: A Wild Bootstrap Approach
Source: Biom J. 2024 Nov 23;66(8):e70008. doi: 10.1002/bimj.70008 (PMC11585227; doi:10.1002/bimj.70008)
Supplement: Supplementary file 1 — Supporting Information [file BIMJ-66-e70008-s001.zip › CodeandData2/CodeandData/Rcode/MasterScripts/FurtherCodes/SimCodePower.R]

# Simulate Multivariate Data with Missing Values

library(copula)
library(fBasics)
library(multcomp)
library(Matrix)
library(stats)
library(expm)
library(smoothmest)
library(extraDistr)
library(dplyr)


SimCode <-
  function(nsim = 10000,
           nbsp = 999,
           alpha = 0.05,
           ni,
           t,
           MissMech = c("MCAR", "MAR1", "MAR2", "FluvDataEx"),
           miss,
           dist = c("Normal", "Dexp", "Lognorm", "Chisq", "Ordinal"),
           cov = c("CS", "AR", "TP"),
           deltaPower,
           Alternative = c("Alter1", "Alter2")) {
    PrevTime <- Sys.time()
    Pd = diag(t) - 1 / t
    
    if (dist == "Normal") {
      GenDatafunc <- function(t, ni, rvec) {
        cop1 <- mvdc(
          copula = normalCopula(rvec, dim = t, dispstr = "un"),
          margins = rep("norm", t),
          paramMargins = lapply(1:t, function(arg) {
            list(mean = 0, sd = 1)
          })
        )
        
        
        x <- rMvdc(ni, cop1) %*% Pd
        return(x)
      }
    } else if (dist == "Dexp") {
      GenDatafunc <- function(t, ni, rvec) {
        cop1 <- mvdc(
          copula = normalCopula(rvec, dim = t, dispstr = "un"),
          margins = rep("laplace", t),
          paramMargins = lapply(1:t, function(arg) {
            list(mu = 0, sigma = 1)
          })
        )
        
        x <- rMvdc(ni, cop1) %*% Pd
        
        return(x)
      }
    } else if (dist == "Chisq") {
      GenDatafunc <- function(t, ni, rvec) {
        cop1 <- mvdc(
          copula = normalCopula(rvec, dim = t, dispstr = "un"),
          margins = rep("chisq", t),
          paramMargins = lapply(1:t, function(arg) {
            list(df = 7)
          })
        )
        
        x <- rMvdc(ni, cop1) %*% Pd
        return(x)
      }
    } else if (dist == "Lognorm") {
      GenDatafunc <- function(t, ni, rvec) {
        cop1 <- mvdc(
          copula = normalCopula(rvec, dim = t, dispstr = "un"),
          margins = rep("lnorm", t),
          paramMargins = lapply(1:t, function(arg) {
            list(meanlog = 1, sdlog = 1)
          })
        )
        
        x <- rMvdc(ni, cop1) %*% Pd
        return(x)
      }
    } else if (dist == "Ordinal") {
      GenDatafunc <- function(t, ni, rvec = 999) {
        c <- 1
        Ziks <- matrix(runif(t * ni), nrow = ni, ncol = t)
        Yik <- matrix(runif(ni), ncol = t, nrow = ni)
        xg <- matrix(as.integer(4 * (Ziks + c * Yik) / (c + 1)), ncol = t) +
          1
        
        
        return(xg)
      }
    }
    
    
    
    if (MissMech == "MCAR") {
      GenMiss <- function(n, t, miss, uu) {
        ind <- matrix(rbinom(t * n, 1, 1 - miss / 100), ncol = t)
        
        return(ind)
      }
    } else if (MissMech == "FluvDataEx") {
      GenMiss <- function(n, t, miss, uu) {
        ind <- matrix(c(1), nrow = n, ncol = t)
        
        ind[269:299, 2] <- 0
        ind[225:299, 3] <- 0
        return(ind)
      }
    } else if (MissMech == "MAR1") {
      if (t == 4) {
        GenMiss <- function(n, t, miss, uu) {
          uu <- as.data.frame(uu)
          colnames(uu) = c("x1", "x2", "x3", "x4")
          
          estsigx1 <- sd(uu[, 1])
          estsigx3 <- sd(uu[, 3])
          
          ###Estimate standard deviation of pre and post data
          
          ### create missing values for post treatment
          uu = uu %>%
            mutate(x2mar = x2,
                   frac = as.numeric(as.character(cut(
                     x1,
                     breaks = c(-Inf, (-2 * estsigx1), (2 * estsigx1), Inf),
                     labels = c(0.15, 0.3, 0.15)
                   ))))
          
          uu = uu %>%
            group_by(frac) %>%
            mutate(x2mar = replace(x2mar, row_number(x2mar) %in% sample(1:n(), round(
              unique(frac) * n()
            )), NA)) %>%
            ungroup
          ### create missing values for pre treatment
          uu = uu %>%
            mutate(x4mar = x4,
                   frac = as.numeric(as.character(cut(
                     x3,
                     breaks = c(-Inf, (-2 * estsigx3), (2 * estsigx3), Inf),
                     labels = c(0.15, 0.3, 0.15)
                   ))))
          uu = uu %>%
            group_by(frac) %>%
            mutate(x4mar = replace(x4mar, row_number(x4mar) %in% sample(1:n(), round(
              unique(frac) * n()
            )), NA)) %>%
            ungroup
          
          uu <- cbind(uu$x1, uu$x2mar, uu$x3, uu$x4mar)
          uu[is.na(uu)] <- 0
          ind <- uu
          ind[ind != 0] <- 1
          return(ind)
        }
        
      }
      if (t == 8) {
        GenMiss <- function(n, t, miss, uu) {
          uu <- as.data.frame(uu)
          colnames(uu) = c("x1", "x2", "x3", "x4", "x5", "x6", "x7", "x8")
          
          
          estsigx1 <- sd(uu[, 1])
          estsigx6 <- sd(uu[, 6])
          
          ###Estimate standard deviation of pre and post data
          
          ### create missing values for post treatment
          uu = uu %>%
            mutate(x2mar = x2,
                   frac = as.numeric(as.character(cut(
                     x1,
                     breaks = c(-Inf, (-2 * estsigx1), (2 * estsigx1), Inf),
                     labels = c(0.15, 0.3, 0.15)
                   ))))
          
          uu = uu %>%
            group_by(frac) %>%
            mutate(x2mar = replace(x2mar, row_number(x2mar) %in% sample(1:n(), round(
              unique(frac) * n()
            )), NA)) %>%
            ungroup
          
          
          ###333
          uu = uu %>%
            mutate(x3mar = x3,
                   frac = as.numeric(as.character(cut(
                     x1,
                     breaks = c(-Inf, (-2 * estsigx1), (2 * estsigx1), Inf),
                     labels = c(0.15, 0.3, 0.15)
                   ))))
          
          uu = uu %>%
            group_by(frac) %>%
            mutate(x3mar = replace(x3mar, row_number(x3mar) %in% sample(1:n(), round(
              unique(frac) * n()
            )), NA)) %>%
            ungroup
          
          ########678
          ### create missing values for pre treatment
          uu = uu %>%
            mutate(x7mar = x7,
                   frac = as.numeric(as.character(cut(
                     x6,
                     breaks = c(-Inf, (-2 * estsigx6), (2 * estsigx6), Inf),
                     labels = c(0.15, 0.3, 0.15)
                   ))))
          uu = uu %>%
            group_by(frac) %>%
            mutate(x7mar = replace(x7mar, row_number(x7mar) %in% sample(1:n(), round(
              unique(frac) * n()
            )), NA)) %>%
            ungroup
          
          ###8
          
          uu = uu %>%
            mutate(x8mar = x8,
                   frac = as.numeric(as.character(cut(
                     x6,
                     breaks = c(-Inf, (-2 * estsigx6), (2 * estsigx6), Inf),
                     labels = c(0.15, 0.3, 0.15)
                   ))))
          uu = uu %>%
            group_by(frac) %>%
            mutate(x8mar = replace(x8mar, row_number(x8mar) %in% sample(1:n(), round(
              unique(frac) * n()
            )), NA)) %>%
            ungroup
          
          uu <-
            cbind(uu$x1,
                  uu$x2mar,
                  uu$x3mar,
                  uu$x4,
                  uu$x5,
                  uu$x6,
                  uu$x7mar,
                  uu$x8mar)
          uu[is.na(uu)] <- 0
          ind <- uu
          ind[ind != 0] <- 1
          return(ind)
        }
      }
      
    } else if (MissMech == "MAR2") {
      if (t == 4) {
        GenMiss <- function(n, t, miss, uu) {
          uu <- as.data.frame(uu)
          colnames(uu) = c("x1", "x2", "x3", "x4")
          
          medianx1 <- median(uu[, 1])
          medianx3 <- median(uu[, 3])
          
          ###Estimate standard deviation of pre and post data
          
          ### create missing values for post treatment
          uu = uu %>%
            mutate(x2mar = x2,
                   frac = as.numeric(as.character(cut(
                     x1,
                     breaks = c(-Inf, medianx1, Inf),
                     labels = c(0.10, 0.3)
                   ))))
          
          uu = uu %>%
            group_by(frac) %>%
            mutate(x2mar = replace(x2mar, row_number(x2mar) %in% sample(1:n(), round(
              unique(frac) * n()
            )), NA)) %>%
            ungroup
          ### create missing values for pre treatment
          uu = uu %>%
            mutate(x4mar = x4,
                   frac = as.numeric(as.character(cut(
                     x3,
                     breaks = c(-Inf, medianx3, Inf),
                     labels = c(0.1, 0.3)
                   ))))
          uu = uu %>%
            group_by(frac) %>%
            mutate(x4mar = replace(x4mar, row_number(x4mar) %in% sample(1:n(), round(
              unique(frac) * n()
            )), NA)) %>%
            ungroup
          
          uu <- cbind(uu$x1, uu$x2mar, uu$x3, uu$x4mar)
          uu[is.na(uu)] <- 0
          ind <- uu
          ind[ind != 0] <- 1
          return(ind)
        }
        
      }
      if (t == 8) {
        GenMiss <- function(n, t, miss, uu) {
          uu <- as.data.frame(uu)
          colnames(uu) = c("x1", "x2", "x3", "x4", "x5", "x6", "x7", "x8")
          
          medianx1 <- median(uu[, 1])
          medianx6 <- median(uu[, 6])
          
          ###Estimate standard deviation of pre and post data
          
          ### create missing values for post treatment
          uu = uu %>%
            mutate(x2mar = x2,
                   frac = as.numeric(as.character(cut(
                     x1,
                     breaks = c(-Inf, medianx1, Inf),
                     labels = c(0.10, 0.3)
                   ))))
          
          uu = uu %>%
            group_by(frac) %>%
            mutate(x2mar = replace(x2mar, row_number(x2mar) %in% sample(1:n(), round(
              unique(frac) * n()
            )), NA)) %>%
            ungroup
          
          
          ###333
          uu = uu %>%
            mutate(x3mar = x3,
                   frac = as.numeric(as.character(cut(
                     x1,
                     breaks = c(-Inf, medianx1, Inf),
                     labels = c(0.10, 0.3)
                   ))))
          
          uu = uu %>%
            group_by(frac) %>%
            mutate(x3mar = replace(x3mar, row_number(x3mar) %in% sample(1:n(), round(
              unique(frac) * n()
            )), NA)) %>%
            ungroup
          
          ########678
          ### create missing values for pre treatment
          uu = uu %>%
            mutate(x7mar = x7,
                   frac = as.numeric(as.character(cut(
                     x6,
                     breaks = c(-Inf, medianx6, Inf),
                     labels = c(0.1, 0.3)
                   ))))
          uu = uu %>%
            group_by(frac) %>%
            mutate(x7mar = replace(x7mar, row_number(x7mar) %in% sample(1:n(), round(
              unique(frac) * n()
            )), NA)) %>%
            ungroup
          
          ###8
          
          uu = uu %>%
            mutate(x8mar = x8,
                   frac = as.numeric(as.character(cut(
                     x6,
                     breaks = c(-Inf, medianx6, Inf),
                     labels = c(0.1, 0.3)
                   ))))
          uu = uu %>%
            group_by(frac) %>%
            mutate(x8mar = replace(x8mar, row_number(x8mar) %in% sample(1:n(), round(
              unique(frac) * n()
            )), NA)) %>%
            ungroup
          
          uu <-
            cbind(uu$x1,
                  uu$x2mar,
                  uu$x3mar,
                  uu$x4,
                  uu$x5,
                  uu$x6,
                  uu$x7mar,
                  uu$x8mar)
          uu[is.na(uu)] <- 0
          ind <- uu
          ind[ind != 0] <- 1
          return(ind)
        }
      }
      
      
      
    }
    
    
    
    
    
    # total number of subjects
    a <- length(ni)
    n <- sum(ni)
    
    
    # useful matrices/vectors
    It <- diag(t)
    Jt <- matrix(c(1), nrow = t, ncol = t)
    
    t1 <- matrix(c(1), t, 1)  ##1t
    a1 <- matrix(c(1), a, 1)  ##1a
    
    Pa <- diag(a) - (1 / a) * matrix(c(1), a, a)
    Pt <- diag(t) - (1 / t) * matrix(c(1), t, t)
    
    
    ###### Contrast matrix#######  Hypothesis of no time effect
    CT <- kronecker((1 / a * t(a1)), Pt)
    
    
    
    
    ## AR covariance structure
    ARfunc <- function(rho) {
      ARCOV <- matrix(NA, ncol = t, nrow = t)
      for (i in 1:t) {
        for (j in 1:t) {
          ARCOV[i, j] <- rho ^ abs(i - j)
        }
      }
      return(ARCOV)
    }
    
    
    
    ## TP covariance structure
    TPfunc <- function(t) {
      TPCOV <- matrix(NA, ncol = t, nrow = t)
      for (i in 1:t) {
        for (j in 1:t) {
          TPCOV[i, j] <- t - (abs(i - j))
        }
      }
      return(TPCOV)
    }
    
    
    
    
    
    
    
    
    ###Note: Here we consider homoscedastic case so L1=L2=L3 [in case of 3 groups]
    H <- switch(cov,
                CS = {
                  L1 <- It
                },
                AR = {
                  L1 <- ARfunc(0.6)
                },
                TP = {
                  L1 <- TPfunc(t)
                })
    
    #-----------Compute Parameters for Copula Generation ------------------------#
    #Since all the same as we consider homoscedastic case, so enough to calculate URho1
    # and use it everywhere
    Rho1 = cov2cor(L1)
    URho1 = upper.tri(Rho1)
    rvec1 = NULL
    
    for (s in 1:t) {
      for (q in 1:t) {
        if (URho1[s, q]) {
          rvec1 = c(rvec1, Rho1[s, q])
        }
      }
    }
    
    #######
    
    # start simulation loop
    result <- sapply(1:nsim, function(i, ...) {
      #power one group
      if (Alternative == "Alter1") {
        uu <-
          GenDatafunc(t, ni, rvec1) + matrix(c(rep(0, t - 2), deltaPower, deltaPower), ni, t, byrow =
                                               TRUE)
        
      } else if (Alternative == "Alter2") {
        uu <-
          GenDatafunc(t, ni, rvec1) + matrix(c(rep(0, t - 1), deltaPower), ni, t, byrow =
                                               TRUE)
        
      }
      
      
      
      
      stop_condition <- TRUE
      
      while (stop_condition) {
        ind <- GenMiss(n, t, miss, uu)
        
        row_starts <- cumsum(c(1, ni[-length(ni)]))
        groups <-
          mapply(function(start, end)
            ind[start:end, , drop = FALSE],
            row_starts, row_starts + ni - 1, SIMPLIFY = FALSE)
        
        mjhInd <- lapply(groups, function(group)
          t(group) %*% group)
        
        # Check whether missingness is meaningful
        stop_condition <-
          any(sapply(groups, function(group)
            any(colSums(group) %in% c(0, 1))) |
              any(sapply(groups, function(group)
                any(
                  rowSums(group) == 0
                ))) |
              any(sapply(mjhInd, function(mjh)
                any(mjh == 0))))
      }
      
      
      
      xf <- ind * uu
      
      Tp0 <-
        Tp_value(ni, t, CT, CT, CT, xf) # The power is for one group, to still use the same code i put CT
      # instead of CG and CGT
      
      Nobs <- Tp0$Nob
      errortWCG <- Tp0$WaldCG > Tp0$QntQWCG
      errortACG <- Tp0$AnovaCG > Tp0$QntQACG
      
      errortWCT <- Tp0$WaldCT > Tp0$QntQWCT
      errortACT <- Tp0$AnovaCT > Tp0$QntQACT
      
      errortWCGT <- Tp0$WaldCGT > Tp0$QntQWCGT
      errortACGT <- Tp0$AnovaCGT > Tp0$QntQACGT
      
      # Same here
      BstrapOut <-
        Bootstrap(
          ni,
          t,
          CT,
          CT,
          CT,
          nbsp,
          Tp0$Zbsp,
          ind,
          Tp0$WaldCG,
          Tp0$AnovaCG,
          Tp0$MatsCG,
          Tp0$WaldCT,
          Tp0$AnovaCT,
          Tp0$MatsCT,
          Tp0$WaldCGT,
          Tp0$AnovaCGT,
          Tp0$MatsCGT
        )
      
      
      return(
        c(
          Nobs,
          errortWCG,
          errortACG,
          BstrapOut[1],
          BstrapOut[2],
          BstrapOut[3],
          
          
          errortWCT,
          errortACT,
          BstrapOut[4],
          BstrapOut[5],
          BstrapOut[6],
          
          errortWCGT,
          errortACGT,
          BstrapOut[7],
          BstrapOut[8],
          BstrapOut[9]
        )
      )
      
    })
    Type1Error <- 100 * rowMeans(result, na.rm = TRUE)
    names(Type1Error) <- c(
      "Nobs",
      "waldCG",
      "anovaCG",
      "WBtsWaldCG",
      "WBtsAnovaCG",
      "WBtsMatsCG",
      
      "waldCT",
      "anovaCT",
      "WBtsWaldCT",
      "WBtsAnovaCT",
      "WBtsMatsCT",
      
      "waldCGT",
      "anovaCGT",
      "WBtsWaldCGT",
      "WBtsAnovaCGT",
      "WBtsMatsCGT"
    )
    fresults <-
      data.frame(
        nsim = nsim,
        nbsp = nbsp,
        a = a,
        ni = paste(ni, collapse = ""),
        t = t,
        deltaPower = deltaPower,
        MissMech = MissMech,
        miss = miss,
        dist = dist,
        cov = cov,
        t(Type1Error),
        Alternative = Alternative
      )
    write.table(
      fresults,
      "fresults.csv",
      row.names = F,
      quote = F,
      append = T,
      col.names = !file.exists("fresults.csv"),
      sep = ','
    )
    print(Sys.time() - PrevTime)
    fresults
    
  }  # End of SimCode
