# Supplementary material for: Incompletely Observed Nonparametric Factorial Designs With Repeated Measurements: A Wild Bootstrap Approach
Source: Biom J. 2024 Nov 23;66(8):e70008. doi: 10.1002/bimj.70008 (PMC11585227; doi:10.1002/bimj.70008)
Supplement: Supplementary file 1 — Supporting Information [file BIMJ-66-e70008-s001.zip › CodeandData2/CodeandData/Rcode/MasterScripts/RunCodes/RunCodeOrd.R]

library(doMPI)
# Load the simulation functions
source("../Tp_value.R")
source("../Bootstrap.R")
source("../SimCode.R")


cl <- startMPIcluster()
registerDoMPI(cl)

Samplsizes <- matrix(c(5, 5,
                       10, 10,
                       20, 20,
                       10, 20), ncol = 2, byrow = T)
TypeMiss <- matrix(
  c("MCAR", "10",
    "MCAR", "30",
    "MAR1", "9999",
    "MAR2", "9999"),
  ncol = 2,
  byrow = T
)
param_list <- data.frame(matrix(1, nrow = 1, ncol = 7))
colnames(param_list) <-
  c("n_1" , "n_2", "t", "MissMech", "miss" , "dist" , "cov")
for (is in 1:nrow(Samplsizes)) {
  for (im in 1:nrow(TypeMiss)) {
    n_1 <- c(Samplsizes[is, 1])
    n_2 <- c(Samplsizes[is, 2])
    t = c(4, 8)
    MissMech = c(TypeMiss[im, 1])
    miss = as.numeric(c(TypeMiss[im, 2]))
    dist <- c("Ordinal")
    cov = c("CS")
    
    # Create a list of all combinations of parameters
    param_output <-
      expand.grid(
        n_1 = n_1,
        n_2 = n_2,
        t = t,
        MissMech = MissMech,
        miss = miss,
        dist = dist,
        cov = cov
      )
    param_list <- rbind(param_list, param_output)
  }
}
param_list <- param_list[-1, ]

# Stop printing results in each worker
suppressMessages(suppressWarnings(suppressPackageStartupMessages(library(foreach))))


# Set chunkSize to 1 to ensure each worker gets exactly one task
chunkSize <- 1
mpiopts <- list(chunkSize = chunkSize)


# Execute the simulations in parallel
finresults <- foreach(
  p = 1:nrow(param_list),
  .options.mpi = mpiopts,
  .packages = c(
    "copula",
    "fBasics",
    "multcomp",
    "Matrix",
    "stats",
    "expm",
    "smoothmest",
    "extraDistr"
  ),
  .combine = rbind,
  .verbose = T,
  .inorder = F
) %dopar% {
  set.seed(2512)
  SimCode(
    nsim = 10000,
    nbsp = 999,
    alpha = 0.05,
    ni = c(param_list[p, "n_1"], param_list[p, "n_2"]),
    t = param_list[p, "t"],
    MissMech = param_list[p, "MissMech"],
    miss = param_list[p, "miss"],
    dist = param_list[p, "dist"],
    cov = param_list[p, "cov"]
  )
  
  
}
write.table(
  finresults,
  "Results_Ordinal.csv",
  row.names = F,
  quote = F,
  sep = ','
)


# Stop the parallel backend
closeCluster(cl)
mpi.quit()
