# Supplementary material for: Incompletely Observed Nonparametric Factorial Designs With Repeated Measurements: A Wild Bootstrap Approach
Source: Biom J. 2024 Nov 23;66(8):e70008. doi: 10.1002/bimj.70008 (PMC11585227; doi:10.1002/bimj.70008)
Supplement: Supplementary file 1 — Supporting Information [file BIMJ-66-e70008-s001.zip › CodeandData2/CodeandData/Rcode/MasterScripts/RunCodes/RunCodePower.R]

library(doMPI)
# Load simulation functions
source("../Tp_value.R")
source("../Bootstrap.R")
source("../FurtherCodes/SimCodePower.R")


cl <- startMPIcluster()
registerDoMPI(cl)

param_list <- data.frame(matrix(1, nrow = 1, ncol = 7))
colnames(param_list) <-
  c("n_1" , "t", "MissMech", "miss" , "dist" , "cov", "deltaPower")
n_1 <- 15
t = 4
MissMech = c("MCAR", "MAR1", "MAR2")
miss = c(10, 30)
dist <- c("Normal", "Dexp", "Lognorm", "Chisq")
cov = c("CS", "AR", "TP")
deltaPower = c(0, 0.5, 1, 1.5, 2, 2.5, 3)
Alternative = c("Alter1", "Alter2")

# Create a list of all combinations of parameters
param_output <-
  expand.grid(
    n_1 = n_1,
    t = t,
    MissMech = MissMech,
    miss = miss,
    dist = dist,
    cov = cov,
    deltaPower = deltaPower,
    Alternative = Alternative
  )
param_list <- param_output


# Stop printing results in each worker
suppressMessages(suppressWarnings(suppressPackageStartupMessages(library(foreach))))


# Set chunkSize to 1 to ensure each worker gets exactly one task
chunkSize <- 1
mpiopts <- list(chunkSize = chunkSize)


# Execute the simulations in parallel
finresults <- foreach(
  p = 1:nrow(param_list),
  .options.mpi = mpiopts,
  .packages = c(
    "copula",
    "fBasics",
    "multcomp",
    "Matrix",
    "stats",
    "expm",
    "smoothmest",
    "extraDistr"
  ),
  .combine = rbind,
  .verbose = T,
  .inorder = F
) %dopar% {
  set.seed(2512)
  SimCode(
    nsim = 10000,
    nbsp = 999,
    alpha = 0.05,
    ni = param_list[p, "n_1"],
    t = param_list[p, "t"],
    MissMech = param_list[p, "MissMech"],
    miss = param_list[p, "miss"],
    dist = param_list[p, "dist"],
    cov = param_list[p, "cov"],
    deltaPower = param_list[p, "deltaPower"],
    Alternative = param_list[p, "Alternative"]
  )
  
  
}
write.table(
  finresults,
  "Results_Power.csv",
  row.names = F,
  quote = F,
  sep = ','
)


# Stop the parallel backend
closeCluster(cl)
mpi.quit()
