# Supplementary material for: Incompletely Observed Nonparametric Factorial Designs With Repeated Measurements: A Wild Bootstrap Approach
Source: Biom J. 2024 Nov 23;66(8):e70008. doi: 10.1002/bimj.70008 (PMC11585227; doi:10.1002/bimj.70008)
Supplement: Supplementary file 1 — Supporting Information [file BIMJ-66-e70008-s001.zip › CodeandData2/CodeandData/Rcode/MasterScripts/RunCodes/RunCodeSevWeights.R]

library(doMPI)
# Load simulation functions
source("../Tp_value.R")
source("../FurtherCodes/BootstrapSevWeights.R")
source("../FurtherCodes/SimCodeSevWeights.R")


cl <- startMPIcluster()
registerDoMPI(cl)

TypeDist <- matrix(
  c("Normal", "CS",
    "Normal", "AR",
    "Normal", "TP",
    "Ordinal", "TP"),
  ncol = 2,
  byrow = T
)

param_list <- data.frame(matrix(1, nrow = 1, ncol = 7))
colnames(param_list) <-
  c("ni" , "t", "MissMech", "miss" , "dist" , "cov" , "Weights")
for (im in 1:nrow(TypeDist)) {
  ni <- c("c(5,5)",
          "c(10,10)",
          "c(20,20)",
          "c(10,20)")
  t = c(4)
  MissMech = "MCAR"
  miss = c(10, 30)
  dist = c(TypeDist[im, 1])
  cov = c(TypeDist[im, 2])
  Weights = c("Rad", "norm", "pois", "Mem")
  # Create a list of all combinations of parameters
  param_output  <-
    expand.grid(
      ni = ni,
      t = t,
      MissMech = MissMech,
      miss = miss,
      dist = dist,
      cov = cov,
      Weights = Weights
    )
  
  param_list <- rbind(param_list, param_output)
}
param_list <- param_list[-1,]

# Stop printing results in each worker
suppressMessages(suppressWarnings(suppressPackageStartupMessages(library(foreach))))

# Set chunkSize to 1 to ensure each worker gets exactly one task
chunkSize <- 1
mpiopts <- list(chunkSize = chunkSize)


# Execute the simulations in parallel
finresults <- foreach(
  p = 1:nrow(param_list),
  .options.mpi = mpiopts,
  .packages = c(
    "copula",
    "fBasics",
    "multcomp",
    "Matrix",
    "stats",
    "expm",
    "smoothmest",
    "extraDistr"
  ),
  .combine = rbind,
  .verbose = T,
  .inorder = F
) %dopar% {
  set.seed(2512)
  SimCode(
    nsim = 10000,
    nbsp = 999,
    alpha = 0.05,
    ni = eval(parse(text = as.character(param_list[p, "ni"]))),
    t = param_list[p, "t"],
    MissMech = as.character(param_list[p, "MissMech"]),
    miss = param_list[p, "miss"],
    dist = as.character(param_list[p, "dist"]),
    cov = as.character(param_list[p, "cov"]),
    Weights = as.character(param_list[p, "Weights"])
  )
  
  
}
write.table(
  finresults,
  "Results_SevWeights.csv",
  row.names = F,
  quote = F,
  sep = ','
)


# Stop the parallel backend
closeCluster(cl)
mpi.quit()
