# Supplementary material for: Incompletely Observed Nonparametric Factorial Designs With Repeated Measurements: A Wild Bootstrap Approach
Source: Biom J. 2024 Nov 23;66(8):e70008. doi: 10.1002/bimj.70008 (PMC11585227; doi:10.1002/bimj.70008)
Supplement: Supplementary file 1 — Supporting Information [file BIMJ-66-e70008-s001.zip › CodeandData2/CodeandData/Rcode/MasterScripts/RunCodes/RunCodeSkin.R]

library(doMPI)
# Load the simulation functions
source("../Tp_value.R")
source("../Bootstrap.R")
source("../SimCode.R")


cl <- startMPIcluster()
registerDoMPI(cl)

Samplsizes <- matrix(c(88, 84), ncol = 2, byrow = T)
param_list <- data.frame(matrix(1, nrow = 1, ncol = 7))
colnames(param_list) <-
  c("n_1" , "n_2", "t", "MissMech", "miss" , "dist" , "cov")
for (is in 1:nrow(Samplsizes)) {
  n_1 <- c(Samplsizes[is, 1])
  n_2 <- c(Samplsizes[is, 2])
  t = c(3)
  MissMech = "MCAR"
  miss = c(30)
  dist <- c("Normal", "Dexp", "Lognorm", "Chisq", "Ordinal")
  cov = c("CS", "AR", "TP")
  
  # Create a list of all combinations of parameters
  param_output <-
    expand.grid(
      n_1 = n_1,
      n_2 = n_2,
      t = t,
      MissMech = MissMech,
      miss = miss,
      dist = dist,
      cov = cov
    )
  param_list <- rbind(param_list, param_output)
}

param_list <- param_list[-1, ]

# Stop printing results in each worker
suppressMessages(suppressWarnings(suppressPackageStartupMessages(library(foreach))))

# Set chunkSize to 1 to ensure each worker gets exactly one task
chunkSize <- 1
mpiopts <- list(chunkSize = chunkSize)


# Execute the simulations in parallel
finresults <- foreach(
  p = 1:nrow(param_list),
  .options.mpi = mpiopts,
  .packages = c(
    "copula",
    "fBasics",
    "multcomp",
    "Matrix",
    "stats",
    "expm",
    "smoothmest",
    "extraDistr"
  ),
  .combine = rbind,
  .verbose = T,
  .inorder = F
) %dopar% {
  set.seed(2512)
  SimCode(
    nsim = 10000,
    nbsp = 999,
    alpha = 0.05,
    ni = c(param_list[p, "n_1"], param_list[p, "n_2"]),
    t = param_list[p, "t"],
    MissMech = param_list[p, "MissMech"],
    miss = param_list[p, "miss"],
    dist = param_list[p, "dist"],
    cov = param_list[p, "cov"]
  )
  
  
}
write.table(
  finresults,
  "Results_Skin.csv",
  row.names = F,
  quote = F,
  sep = ','
)


# Stop the parallel backend
closeCluster(cl)
mpi.quit()
