# Supplementary material for: Incompletely Observed Nonparametric Factorial Designs With Repeated Measurements: A Wild Bootstrap Approach
Source: Biom J. 2024 Nov 23;66(8):e70008. doi: 10.1002/bimj.70008 (PMC11585227; doi:10.1002/bimj.70008)
Supplement: Supplementary file 1 — Supporting Information [file BIMJ-66-e70008-s001.zip › CodeandData2/CodeandData/Rcode/MasterScripts/RunCodes/fresults.csv]

nsim	nbsp	a	ni	t	MissMech	miss	dist	cov	Nobs	waldCG	anovaCG	WBtsWaldCG	WBtsAnovaCG	WBtsMatsCG	waldCT	anovaCT	WBtsWaldCT	WBtsAnovaCT	WBtsMatsCT	waldCGT	anovaCGT	WBtsWaldCGT	WBtsAnovaCGT	WBtsMatsCGT	WTS	ATS	ATS2	MCTP
5	999	1	20	4	MCAR	10	Normal	CS	7380	0	0	0	0	0	0	0	0	0	0	0	0	0	0	0	0	0	0	0
5	999	1	15	4	MCAR	10	Normal	CS	5500	40	20	0	20	20	40	20	0	20	20	40	20	0	20	20	40	20	20	40
5	999	1	10	4	MCAR	10	Normal	CS	3640	0	0	0	0	0	0	0	0	0	0	0	0	0	0	0	0	0	0	0
5	999	1	30	4	MCAR	10	Normal	CS	10700	0	0	0	0	0	0	0	0	0	0	0	0	0	0	0	0	0	0	0
5	999	1	10	8	MCAR	10	Normal	CS	7180	80	0	0	0	0	80	0	0	0	0	80	0	0	0	0	80	0	0	0
5	999	1	15	8	MCAR	10	Normal	CS	10860	40	0	0	0	0	40	0	0	0	0	40	0	0	0	0	40	0	0	0
5	999	1	20	8	MCAR	10	Normal	CS	14260	20	0	0	0	0	20	0	0	0	0	20	0	0	0	0	20	0	0	20
5	999	1	10	4	MCAR	30	Normal	CS	2800	40	0	20	0	0	40	0	20	0	0	40	0	20	0	0	40	0	0	0
5	999	1	30	8	MCAR	10	Normal	CS	22000	40	0	20	0	0	40	0	20	0	0	40	0	20	0	0	40	0	0	0
5	999	1	15	4	MCAR	30	Normal	CS	4180	20	20	20	20	20	20	20	20	20	20	20	20	20	20	20	20	20	20	0
