# Supplementary material for: Incompletely Observed Nonparametric Factorial Designs With Repeated Measurements: A Wild Bootstrap Approach
Source: Biom J. 2024 Nov 23;66(8):e70008. doi: 10.1002/bimj.70008 (PMC11585227; doi:10.1002/bimj.70008)
Supplement: Supplementary file 1 — Supporting Information [file BIMJ-66-e70008-s001.zip › CodeandData2/CodeandData/Rcode/MasterScripts/RunCodes/slurm/slurm_RunCodeFluv.slurm]

#!/bin/sh
######## Slurm header #########
#SBATCH --partition=long
#SBATCH --job-name=RunCodeFluv
#SBATCH --ntasks=15
#SBATCH --mem-per-cpu=1G
#SBATCH --time=02-00:00:00
#SBATCH --output="%x.o%"
#SBATCH --mail-user=lubna.amro@tu-dortmund.de
#SBATCH --mail-type=BEGIN,END,FAIL
cd /work/mlubamro/BMJRevFact/MasterScripts/RunCodes
##### print information #####
echo "Working Directory: 	$PWD"
echo "Running on host		`hostname`"
echo "Job id:				$SLURM_JOB_ID"
echo "Job name:				$SLURM_JOB_NAME"
echo "Number of cores allocated to job: $SLURM_NNODES"
echo "Number of nodes allocated to job: $SLURM_NTASKS"

# load modules
module purge
module load R

# Run R script
mpirun R CMD BATCH --no-save --no-restore --slave RunCodeFluv.R
