# Supplementary material for: Incompletely Observed Nonparametric Factorial Designs With Repeated Measurements: A Wild Bootstrap Approach
Source: Biom J. 2024 Nov 23;66(8):e70008. doi: 10.1002/bimj.70008 (PMC11585227; doi:10.1002/bimj.70008)
Supplement: Supplementary file 1 — Supporting Information [file BIMJ-66-e70008-s001.zip › CodeandData2/CodeandData/Rcode/MasterScripts/SimCode.R]

# Simulate Multivariate Data with Missing Values
library(copula) 
library(fBasics) 
library(multcomp) 
library(Matrix)
library(stats)
library(expm) 
library(smoothmest) 
library(extraDistr)
library(dplyr)


SimCode <- function(nsim = 10000, nbsp = 999, alpha = 0.05, ni, t, MissMech = c("MCAR", "MAR1", "MAR2"), miss,
                    dist = c("Normal", "Dexp", "Lognorm", "Chisq", "Ordinal"),
                    cov = c("CS", "AR", "TP")) {
  PrevTime <- Sys.time()
  Pd <- diag(t) - 1 / t

  if (dist == "Normal") {
    GenDatafunc <- function(t, ni, rvec) {
      cop1 <- mvdc(
        copula = normalCopula(rvec, dim = t, dispstr = "un"),
        margins = rep("norm", t),
        paramMargins = lapply(1:t, function(arg) {
          list(mean = 0, sd = 1)
        })
      )
      x <- rMvdc(ni, cop1) %*% Pd
      return(x)
    }
  } else if (dist == "Dexp") {
    GenDatafunc <- function(t, ni, rvec) {
      cop1 <- mvdc(
        copula = normalCopula(rvec, dim = t, dispstr = "un"),
        margins = rep("laplace", t),
        paramMargins = lapply(1:t, function(arg) {
          list(mu = 0, sigma = 1)
        })
      )
      x <- rMvdc(ni, cop1) %*% Pd
      return(x)
    }
  } else if (dist == "Chisq") {
    GenDatafunc <- function(t, ni, rvec) {
      cop1 <- mvdc(
        copula = normalCopula(rvec, dim = t, dispstr = "un"),
        margins = rep("chisq", t),
        paramMargins = lapply(1:t, function(arg) {
          list(df = 7)
        })
      )
      x <- rMvdc(ni, cop1) %*% Pd
      return(x)
    }
  } else if (dist == "Lognorm") {
    GenDatafunc <- function(t, ni, rvec) {
      cop1 <- mvdc(
        copula = normalCopula(rvec, dim = t, dispstr = "un"),
        margins = rep("lnorm", t),
        paramMargins = lapply(1:t, function(arg) {
          list(meanlog = 1, sdlog = 1)
        })
      )
      x <- rMvdc(ni, cop1) %*% Pd
      return(x)
    }
  } else if (dist == "Ordinal") {
    GenDatafunc <- function(t, ni, rvec = 999) {
      c <- 1
      Ziks <- matrix(runif(t * ni), nrow = ni, ncol = t)
      Yik <- matrix(runif(ni), ncol = t, nrow = ni)
      xg <- matrix(as.integer(4 * (Ziks + c * Yik) / (c + 1)), ncol = t) + 1
      return(xg)
    }
  }


  if (MissMech == "MCAR") {
    GenMiss <- function(n, t, miss, uu) {
      ind <- matrix(rbinom(t * n, 1, 1 - miss / 100), ncol = t)
      return(ind)
    }
  } else if (MissMech == "MAR1") {
    if (t == 4) {
      GenMiss <- function(n, t, miss, uu) {
        uu <- as.data.frame(uu)
        colnames(uu) <- c("x1", "x2", "x3", "x4")
        estsigx1 <- sd(uu[, 1])
        estsigx3 <- sd(uu[, 3])


        ### Estimate standard deviation of pre and post data

        ### create missing values for post treatment
        uu <- uu %>%
          mutate(
            x2mar = x2,
            frac = as.numeric(as.character(cut(x1,
              breaks = c(-Inf, (-2 * estsigx1), (2 * estsigx1), Inf),
              labels = c(0.15, 0.3, 0.15)
            )))
          )

        uu <- uu %>%
          group_by(frac) %>%
          mutate(x2mar = replace(x2mar, row_number(x2mar) %in% sample(1:n(), round(unique(frac) * n())), NA)) %>%
          ungroup()
        ### create missing values for pre treatment
        uu <- uu %>%
          mutate(
            x4mar = x4,
            frac = as.numeric(as.character(cut(x3,
              breaks = c(-Inf, (-2 * estsigx3), (2 * estsigx3), Inf),
              labels = c(0.15, 0.3, 0.15)
            )))
          )
        uu <- uu %>%
          group_by(frac) %>%
          mutate(x4mar = replace(x4mar, row_number(x4mar) %in% sample(1:n(), round(unique(frac) * n())), NA)) %>%
          ungroup()

        uu <- cbind(uu$x1, uu$x2mar, uu$x3, uu$x4mar)
        uu[is.na(uu)] <- 0
        ind <- uu
        ind[ind != 0] <- 1

        return(ind)
      }
    }
    if (t == 8) {
      GenMiss <- function(n, t, miss, uu) {
        uu <- as.data.frame(uu)
        colnames(uu) <- c("x1", "x2", "x3", "x4", "x5", "x6", "x7", "x8")


        estsigx1 <- sd(uu[, 1])
        estsigx6 <- sd(uu[, 6])

        ### Estimate standard deviation of pre and post data

        ### create missing values for post treatment
        uu <- uu %>%
          mutate(
            x2mar = x2,
            frac = as.numeric(as.character(cut(x1,
              breaks = c(-Inf, (-2 * estsigx1), (2 * estsigx1), Inf),
              labels = c(0.15, 0.3, 0.15)
            )))
          )

        uu <- uu %>%
          group_by(frac) %>%
          mutate(x2mar = replace(x2mar, row_number(x2mar) %in% sample(1:n(), round(unique(frac) * n())), NA)) %>%
          ungroup()


        ### 333
        uu <- uu %>%
          mutate(
            x3mar = x3,
            frac = as.numeric(as.character(cut(x1,
              breaks = c(-Inf, (-2 * estsigx1), (2 * estsigx1), Inf),
              labels = c(0.15, 0.3, 0.15)
            )))
          )

        uu <- uu %>%
          group_by(frac) %>%
          mutate(x3mar = replace(x3mar, row_number(x3mar) %in% sample(1:n(), round(unique(frac) * n())), NA)) %>%
          ungroup()

        ######## 678
        ### create missing values for pre treatment
        uu <- uu %>%
          mutate(
            x7mar = x7,
            frac = as.numeric(as.character(cut(x6,
              breaks = c(-Inf, (-2 * estsigx6), (2 * estsigx6), Inf),
              labels = c(0.15, 0.3, 0.15)
            )))
          )
        uu <- uu %>%
          group_by(frac) %>%
          mutate(x7mar = replace(x7mar, row_number(x7mar) %in% sample(1:n(), round(unique(frac) * n())), NA)) %>%
          ungroup()

        ### 8

        uu <- uu %>%
          mutate(
            x8mar = x8,
            frac = as.numeric(as.character(cut(x6,
              breaks = c(-Inf, (-2 * estsigx6), (2 * estsigx6), Inf),
              labels = c(0.15, 0.3, 0.15)
            )))
          )
        uu <- uu %>%
          group_by(frac) %>%
          mutate(x8mar = replace(x8mar, row_number(x8mar) %in% sample(1:n(), round(unique(frac) * n())), NA)) %>%
          ungroup()

        uu <- cbind(uu$x1, uu$x2mar, uu$x3mar, uu$x4, uu$x5, uu$x6, uu$x7mar, uu$x8mar)
        uu[is.na(uu)] <- 0
        ind <- uu
        ind[ind != 0] <- 1
        return(ind)
      }
    }
  } else if (MissMech == "MAR2") {
    if (t == 4) {
      GenMiss <- function(n, t, miss, uu) {
        uu <- as.data.frame(uu)
        colnames(uu) <- c("x1", "x2", "x3", "x4")

        medianx1 <- median(uu[, 1])
        medianx3 <- median(uu[, 3])

        ### Estimate standard deviation of pre and post data

        ### create missing values for post treatment
        uu <- uu %>%
          mutate(
            x2mar = x2,
            frac = as.numeric(as.character(cut(x1,
              breaks = c(-Inf, medianx1, Inf),
              labels = c(0.10, 0.3)
            )))
          )

        uu <- uu %>%
          group_by(frac) %>%
          mutate(x2mar = replace(x2mar, row_number(x2mar) %in% sample(1:n(), round(unique(frac) * n())), NA)) %>%
          ungroup()
        ### create missing values for pre treatment
        uu <- uu %>%
          mutate(
            x4mar = x4,
            frac = as.numeric(as.character(cut(x3,
              breaks = c(-Inf, medianx3, Inf),
              labels = c(0.1, 0.3)
            )))
          )
        uu <- uu %>%
          group_by(frac) %>%
          mutate(x4mar = replace(x4mar, row_number(x4mar) %in% sample(1:n(), round(unique(frac) * n())), NA)) %>%
          ungroup()

        uu <- cbind(uu$x1, uu$x2mar, uu$x3, uu$x4mar)
        uu[is.na(uu)] <- 0
        ind <- uu
        ind[ind != 0] <- 1
        return(ind)
      }
    }
    if (t == 8) {
      GenMiss <- function(n, t, miss, uu) {
        uu <- as.data.frame(uu)
        colnames(uu) <- c("x1", "x2", "x3", "x4", "x5", "x6", "x7", "x8")

        medianx1 <- median(uu[, 1])
        medianx6 <- median(uu[, 6])

        ### Estimate standard deviation of pre and post data

        ### create missing values for post treatment
        uu <- uu %>%
          mutate(
            x2mar = x2,
            frac = as.numeric(as.character(cut(x1,
              breaks = c(-Inf, medianx1, Inf),
              labels = c(0.10, 0.3)
            )))
          )

        uu <- uu %>%
          group_by(frac) %>%
          mutate(x2mar = replace(x2mar, row_number(x2mar) %in% sample(1:n(), round(unique(frac) * n())), NA)) %>%
          ungroup()


        ### 333
        uu <- uu %>%
          mutate(
            x3mar = x3,
            frac = as.numeric(as.character(cut(x1,
              breaks = c(-Inf, medianx1, Inf),
              labels = c(0.10, 0.3)
            )))
          )

        uu <- uu %>%
          group_by(frac) %>%
          mutate(x3mar = replace(x3mar, row_number(x3mar) %in% sample(1:n(), round(unique(frac) * n())), NA)) %>%
          ungroup()

        ######## 678
        ### create missing values for pre treatment
        uu <- uu %>%
          mutate(
            x7mar = x7,
            frac = as.numeric(as.character(cut(x6,
              breaks = c(-Inf, medianx6, Inf),
              labels = c(0.1, 0.3)
            )))
          )
        uu <- uu %>%
          group_by(frac) %>%
          mutate(x7mar = replace(x7mar, row_number(x7mar) %in% sample(1:n(), round(unique(frac) * n())), NA)) %>%
          ungroup()

        ### 8

        uu <- uu %>%
          mutate(
            x8mar = x8,
            frac = as.numeric(as.character(cut(x6,
              breaks = c(-Inf, medianx6, Inf),
              labels = c(0.1, 0.3)
            )))
          )
        uu <- uu %>%
          group_by(frac) %>%
          mutate(x8mar = replace(x8mar, row_number(x8mar) %in% sample(1:n(), round(unique(frac) * n())), NA)) %>%
          ungroup()

        uu <- cbind(uu$x1, uu$x2mar, uu$x3mar, uu$x4, uu$x5, uu$x6, uu$x7mar, uu$x8mar)
        uu[is.na(uu)] <- 0
        ind <- uu
        ind[ind != 0] <- 1
        return(ind)
      }
    }
  }


  # total number of subjects
  a <- length(ni)
  n <- sum(ni)


  # useful matrices/vectors
  It <- diag(t)
  Jt <- matrix(c(1), nrow = t, ncol = t)

  t1 <- matrix(c(1), t, 1) ## 1t
  a1 <- matrix(c(1), a, 1) ## 1a

  Pa <- diag(a) - (1 / a) * matrix(c(1), a, a)
  Pt <- diag(t) - (1 / t) * matrix(c(1), t, t)

  ####### Contrast matrix #### hypothessis of no group effect
  CG <- kronecker(Pa, (1 / t * t(t1)))
  ###### Contrast matrix#######  Hypothesis of no time effect
  CT <- kronecker((1 / a * t(a1)), Pt)

  ####### Contrast matrix #### hypothessis of interaction group*time
  CGT <- kronecker(Pa, Pt)


  ## AR covariance structure
  ARfunc <- function(rho) {
    ARCOV <- matrix(NA, ncol = t, nrow = t)
    for (i in 1:t) {
      for (j in 1:t) {
        ARCOV[i, j] <- rho^abs(i - j)
      }
    }
    return(ARCOV)
  }


  ## TP covariance structure
  TPfunc <- function(t) {
    TPCOV <- matrix(NA, ncol = t, nrow = t)
    for (i in 1:t) {
      for (j in 1:t) {
        TPCOV[i, j] <- t - (abs(i - j))
      }
    }
    return(TPCOV)
  }


  ### Note: Here we consider homoscedastic case so L1=L2=L3 [in case of 3 groups]
  H <- switch(cov,
    CS = {
      L1 <- It
    },
    AR = {
      L1 <- ARfunc(0.6)
    },
    TP = {
      L1 <- TPfunc(t)
    }
  )

  #-----------Compute Parameters for Copula Generation ------------------------#
  # Since all the same as we consider homoscedastic case, so enough to calculate URho1
  # and use it everywhere
  Rho1 <- cov2cor(L1)
  URho1 <- upper.tri(Rho1)
  rvec1 <- NULL

  for (s in 1:t) {
    for (q in 1:t) {
      if (URho1[s, q]) {
        rvec1 <- c(rvec1, Rho1[s, q])
      }
    }
  }


  # start simulation loop
  result <- sapply(1:nsim, function(i, ...) {
    uu <- matrix(NA, nrow = n, ncol = t)
    row_start <- 1
    for (q in 1:length(ni)) {
      row_end <- row_start + ni[q] - 1
      uu[row_start:row_end, ] <- GenDatafunc(t, ni[q], rvec1)
      row_start <- row_end + 1
    }


        if(dist=="Ordinal" & ( (sd(uu[,1]) ==0) | (t==4 && sd(uu[,3])==0) | (t==8 && sd(uu[,6])==0) ) )  {
    
          uu <- matrix(NA, nrow = n, ncol = t)
          row_start <- 1
          for (q in 1:length(ni)) {
             row_end <- row_start + ni[q] - 1
             uu[row_start:row_end, ] <- GenDatafunc(t,ni[q],rvec1)
             row_start <- row_end + 1
           }
           print("Regenerate")
        }


    stop_condition <- TRUE

    while (stop_condition) {
      ind <- GenMiss(n, t, miss, uu)

      row_starts <- cumsum(c(1, ni[-length(ni)]))
      groups <- mapply(function(start, end) ind[start:end, , drop = FALSE],
        row_starts, row_starts + ni - 1,
        SIMPLIFY = FALSE
      )

      mjhInd <- lapply(groups, function(group) t(group) %*% group)

      # Check whether missingness is meaningful
      stop_condition <- any(sapply(groups, function(group) any(colSums(group) %in% c(0, 1))) |
        any(sapply(groups, function(group) any(rowSums(group) == 0))) |
        any(sapply(mjhInd, function(mjh) any(mjh == 0))))
    }


    xf <- ind * uu

    Tp0 <- Tp_value(ni, t, CG, CT, CGT, xf)

    Nobs <- Tp0$Nob
    errortWCG <- Tp0$WaldCG > Tp0$QntQWCG
    errortACG <- Tp0$AnovaCG > Tp0$QntQACG

    errortWCT <- Tp0$WaldCT > Tp0$QntQWCT
    errortACT <- Tp0$AnovaCT > Tp0$QntQACT

    errortWCGT <- Tp0$WaldCGT > Tp0$QntQWCGT
    errortACGT <- Tp0$AnovaCGT > Tp0$QntQACGT


    BstrapOut <- Bootstrap(
      ni, t, CG, CT, CGT, nbsp, Tp0$Zbsp, ind, Tp0$WaldCG, Tp0$AnovaCG, Tp0$MatsCG,
      Tp0$WaldCT, Tp0$AnovaCT, Tp0$MatsCT, Tp0$WaldCGT, Tp0$AnovaCGT, Tp0$MatsCGT
    )


    return(c(
      Nobs,
      errortWCG, errortACG,
      BstrapOut[1], BstrapOut[2], BstrapOut[3],
      errortWCT, errortACT,
      BstrapOut[4], BstrapOut[5], BstrapOut[6],
      errortWCGT, errortACGT,
      BstrapOut[7], BstrapOut[8], BstrapOut[9]
    ))
  })
  Type1Error <- 100 * rowMeans(result, na.rm = TRUE)
  names(Type1Error) <- c(
    "Nobs",
    "waldCG", "anovaCG",
    "WBtsWaldCG", "WBtsAnovaCG", "WBtsMatsCG",
    "waldCT", "anovaCT",
    "WBtsWaldCT", "WBtsAnovaCT", "WBtsMatsCT",
    "waldCGT", "anovaCGT",
    "WBtsWaldCGT", "WBtsAnovaCGT", "WBtsMatsCGT"
  )
  fresults <- data.frame(
    nsim = nsim, nbsp = nbsp, a = a, ni = paste(ni, collapse = ""),
    t = t, MissMech = MissMech,
    miss = miss, dist = dist, cov = cov, t(Type1Error)
  )
  write.table(fresults, "fresults.csv",
    row.names = F, quote = F, append = T,
    col.names = !file.exists("fresults.csv"), sep = ","
  )
  print(Sys.time() - PrevTime)
  fresults
} # End of SimCode
