# Supplementary material for: Incompletely Observed Nonparametric Factorial Designs With Repeated Measurements: A Wild Bootstrap Approach
Source: Biom J. 2024 Nov 23;66(8):e70008. doi: 10.1002/bimj.70008 (PMC11585227; doi:10.1002/bimj.70008)
Supplement: Supplementary file 1 — Supporting Information [file BIMJ-66-e70008-s001.zip › CodeandData2/CodeandData/Rcode/MasterScripts/Tp_value.R]

Tp_value <- function(ni, t, CG, CT, CGT, u) {
  n <- sum(ni) # number of subjects


  lamdaijk <- u
  N <- sum(u != 0) ## number of observations

  u[u == 0] <- NA
  rijk <- matrix(rank(u), n, t)
  lamdaijk[lamdaijk != 0] <- 1


  Vtg <- list(NA)
  A <- t(rep(1, ni[1]))
  if (length(ni) > 1) {
    for (ii in 2:length(ni)) {
      A <- magic::adiag(A, t(rep(1, ni[ii])))
    }
  }


  lamda <- A %*% lamdaijk

  rb <- A %*% (lamdaijk * rijk) / lamda


  p <- A %*% (lamdaijk * (rijk - 0.5)) / (N * lamda)

  p[lamda == 0] <- 0
  pv <- matrix(c(t(p)), ncol = 1)


  ntemp <- cumsum(c(0, ni))
  Zb <- c(0)
  for (i in 1:length(ni)) {
    phjk <- sweep(rijk[(ntemp[i] + 1):(ntemp[i + 1]), ], 2, rb[i, ])

    mjh <- t(lamdaijk[(ntemp[i] + 1):(ntemp[i + 1]), ]) %*% lamdaijk[(ntemp[i] + 1):(ntemp[i + 1]), ]
    Vt <- (ni[i] / (N * N * ((lamda[i, ] - 1) %*% t(lamda[i, ] - 1) + mjh - 1))) *
      t(lamdaijk[(ntemp[i] + 1):(ntemp[i + 1]), ] * phjk) %*%
        (lamdaijk[(ntemp[i] + 1):(ntemp[i + 1]), ] * phjk)

    Zb <- rbind(Zb, phjk)
    Vtg[[i]] <- 1 / ni[i] * Vt
  }

  Zb <- Zb[2:(n + 1), ] * lamdaijk ##### This step is important for keeping the same missing values positions
  #### Without this step the Zb will have a ranked value for those with missing values

  Vh <- Vtg[[1]]
  if (length(ni) > 1) {
    for (i in 2:length(ni)) {
      Vh <- magic::adiag(Vh, Vtg[[i]])
    }
  }
  V <- n * Vh


  ################# CG###########
  ####### Wald Type statistic####
  M <- CG %*% V %*% t(CG)
  InvW <- ginv(M, tol = sqrt(.Machine$double.eps)) 
  QWCG <- n * t(pv) %*% t(CG) %*% InvW %*% CG %*% pv


  ######## Anova Type statistic####
  CC <- CG %*% t(CG)
  InvA <- ginv(CC, tol = sqrt(.Machine$double.eps)) 
  MACG <- t(CG) %*% InvA %*% CG
  QACG <- (n * t(pv) %*% MACG %*% pv) / (tr(MACG %*% V))


  ######## MATS Type statistic####
  MATT <- CG %*% diag(diag(V)) %*% t(CG)
  InvM <- ginv(MATT, tol = sqrt(.Machine$double.eps)) 
  QMCG <- n * t(pv) %*% t(CG) %*% InvM %*% CG %*% pv


  ############### CT###########
  ####### Wald Type statistic####
  M <- CT %*% V %*% t(CT)
  InvW <- ginv(M, tol = sqrt(.Machine$double.eps)) 
  QWCT <- n * t(pv) %*% t(CT) %*% InvW %*% CT %*% pv


  ######## Anova Type statistic####
  CC <- CT %*% t(CT)
  InvA <- ginv(CC, tol = sqrt(.Machine$double.eps)) 
  MACT <- t(CT) %*% InvA %*% CT
  QACT <- (n * t(pv) %*% MACT %*% pv) / (tr(MACT %*% V))


  ######## MATS Type statistic####
  MATT <- CT %*% diag(diag(V)) %*% t(CT)
  InvM <- ginv(MATT, tol = sqrt(.Machine$double.eps)) 
  QMCT <- n * t(pv) %*% t(CT) %*% InvM %*% CT %*% pv


  ################# CGT###########
  ####### Wald Type statistic####
  M <- CGT %*% V %*% t(CGT)
  InvW <- ginv(M, tol = sqrt(.Machine$double.eps)) 
  QWCGT <- n * t(pv) %*% t(CGT) %*% InvW %*% CGT %*% pv


  ######## Anova Type statistic####
  CC <- CGT %*% t(CGT)
  InvA <- ginv(CC, tol = sqrt(.Machine$double.eps)) 
  MACGT <- t(CGT) %*% InvA %*% CGT
  QACGT <- (n * t(pv) %*% MACGT %*% pv) / (tr(MACGT %*% V))


  ######## MATS Type statistic####
  MATT <- CGT %*% diag(diag(V)) %*% t(CGT)
  InvM <- ginv(MATT, tol = sqrt(.Machine$double.eps)) 
  QMCGT <- n * t(pv) %*% t(CGT) %*% InvM %*% CGT %*% pv


  ###### CG####################
  ###### Alternative approaches#######
  dfw <- rankMatrix(CG %*% V)[[1]]
  ## Quantile
  qntQWCG <- qchisq(0.95, df = dfw)

  ### Anova T Statistic
  dfa <- (tr(MACG %*% V))^2 / (tr(MACG %*% V %*% MACG %*% V))
  ## Two sided test
  qntQACG <- qf(0.95, df1 = dfa, df2 = Inf)
  ###################################


  ###### CT####################
  ###### Alternative approaches#######
  dfw <- rankMatrix(CT %*% V)[[1]]
  ## Quantile
  qntQWCT <- qchisq(0.95, df = dfw)

  ### Anova T Statistic
  dfa <- (tr(MACT %*% V))^2 / (tr(MACT %*% V %*% MACT %*% V))
  ## Two sided test
  qntQACT <- qf(0.95, df1 = dfa, df2 = Inf)
  ###################################


  ###### CGT####################
  ###### Alternative approaches#######
  dfw <- rankMatrix(CGT %*% V)[[1]]
  ## Quantile
  qntQWCGT <- qchisq(0.95, df = dfw)

  ### Anova T Statistic
  dfa <- (tr(MACGT %*% V))^2 / (tr(MACGT %*% V %*% MACGT %*% V))
  ## Two sided test
  qntQACGT <- qf(0.95, df1 = dfa, df2 = Inf)
  ###################################


  list(
    WaldCG = QWCG, AnovaCG = QACG, MatsCG = QMCG,
    WaldCT = QWCT, AnovaCT = QACT, MatsCT = QMCT,
    WaldCGT = QWCGT, AnovaCGT = QACGT, MatsCGT = QMCGT,
    QntQWCG = qntQWCG, QntQACG = qntQACG,
    QntQWCT = qntQWCT, QntQACT = qntQACT,
    QntQWCGT = qntQWCGT, QntQACGT = qntQACGT,
    Nob = N, Zbsp = Zb
  )
}
