# Supplementary material for: Incompletely Observed Nonparametric Factorial Designs With Repeated Measurements: A Wild Bootstrap Approach
Source: Biom J. 2024 Nov 23;66(8):e70008. doi: 10.1002/bimj.70008 (PMC11585227; doi:10.1002/bimj.70008)
Supplement: Supplementary file 1 — Supporting Information [file BIMJ-66-e70008-s001.zip › CodeandData2/CodeandData/Rcode/MasterScripts/master-script.R]

#############################----master-script----############################
## This master script is designed to generate all tables and figures for    ##
## both the main paper and supplementary materials. The order of tables     ##
## and figures in the script follows the order presented in the main        ##
## paper, while also grouping together those figures/tables that are        ##
## related based on the simulation results they derive from.                ##                                                  ##
##############################################################################


##--------------Check if all the needed packages are installed---------------##

packages <- c(
  "doMPI",
  "copula",
  "fBasics",
  "multcomp",
  "Matrix",
  "stats",
  "expm",
  "smoothmest",
  "extraDistr",
  "dplyr",
  "MASS",
  "psych",
  "mice"
)

packagesCreateFigTab <- c(
  "reshape2",
  "ggplot2",
  "grid",
  "gridExtra",
  "vcdExtra",
  "RColorBrewer",
  "extrafont",
  "extrafontdb",
  "fontawesome",
  "waffle",
  "hrbrthemes",
  "tidyverse",
  "ggpubr",
  "gtable",
  "xtable"
)


# Function to check if a package is installed
is_installed <- function(package) {
  return(package %in% rownames(installed.packages()))
}

# Function to install missing packages
install_if_missing <- function(package) {
  if (!is_installed(package)) {
    install.packages(package, dependencies = TRUE)
    cat(sprintf("Installed package: %s\n", package))
  } else {
    cat(sprintf("Package already installed: %s\n", package))
  }
}

# Main execution
# Checking and Installing Missing Packages

# Part A: Needed for Running Simulations
cat("Checking and installing missing packages...\n")
for (pkg in packages) {
  tryCatch({
    install_if_missing(pkg)
  }, error = function(e) {
    cat(sprintf("Error installing package %s: %s\n", pkg, e$message))
  })
}
cat("Package check and installation complete.\n")


# Part B: Needed for Creating Figures and Tables
cat("Checking and installing missing packages...\n")
for (pkg in packagesCreateFigTab) {
  tryCatch({
    install_if_missing(pkg)
  }, error = function(e) {
    cat(sprintf("Error installing package %s: %s\n", pkg, e$message))
  })
}
cat("Package check and installation complete.\n")

###-----------------------------------------------------------------------##


# Set the working directory for R scripts and functions
setwd("CodeAndData/Rcode/")

# Generate Data, Run Simulations, and Create Tables
## Table 1P (Paper) & Tables 27S - 30S (Supplementary)
setwd("MasterScripts/RunCodes/")
source("RunCodeRub.R")
# After running the simulation code above, proceed to create the tables using the resulting output.
# Change to the directory containing the intermediate results
setwd("../../Results/")
source("../Settings/Tables/Paper_Table1_&_Supp_Table27-30/PaperTab1SuppTab27-30CreateTable.R")
setwd("../")


## Table 2P 
setwd("Results/")
source("../Settings/Tables/Paper_Table2/Tab2PFluvpvalSideEffect.R")
source("../Settings/Tables/Paper_Table2/Tab2PFluvpvalTherapeuticEffect.R")
setwd("../")

## Table 3P
setwd("Results/")
source("../Settings/Tables/Paper_Table3/FunctionsSkinTrial.R")
source("../Settings/Tables/Paper_Table3/Tab3PSkinTrialpvalues.R")
setwd("../")

## Table 4P
setwd("Results/")
source("../Settings/Tables/Paper_Table4/FunctionsSkinTrial.R")
source("../Settings/Tables/Paper_Table4/Tab4PSkinTrialpvalues.R")
setwd("../")

## Tables 1S - 24S
setwd("MasterScripts/RunCodes/")
source("RunCode.R")
setwd("../../Results/")
source("../Settings/Tables/Supp_Table1-24/SuppTab1-12CreateTable.R")
source("../Settings/Tables/Supp_Table1-24/SuppTab13-24CreateTable.R")
setwd("../")


## Table 25S
setwd("MasterScripts/RunCodes/")
source("RunCodeFluv.R")
setwd("../../../Results/")
source("../Settings/Tables/Supp_Table25/SuppTab25CreateTable.R")
setwd("../")

## Table 26S
setwd("MasterScripts/RunCodes/")
source("RunCodeSkin.R")
setwd("../../Results/")
source("../Settings/Tables/Supp_Table26/SuppTab26CreateTable.R")
setwd("../")

## Note: Tables 27S - 30S are created along with Table 1P above!

## Tables 31S - 38S
setwd("MasterScripts/RunCodes/")
source("RunCodeRubClus.R")
setwd("../../Results/")
source("../Settings/Tables/Supp_Table31-38/SuppTab31-38CreateTable.R")
setwd("../")


# Create Figures
## Figures 1P & 2P 
setwd("MasterScripts/RunCodes/")
source("RunCode.R")
setwd("../../Results/")
source("../Settings/Figures/Paper_Figure1/Fig1PCreatePlot.R")
source("../Settings/Figures/Paper_Figure2/Fig2PCreatePlot.R")
setwd("../")


## Figure 3P, Figure 1S & Figure 2S
setwd("MasterScripts/RunCodes/")
source("RunCodeIncMiss.R")
setwd("../../Results/")
source("../Settings/Figures/Paper_Figure3/Fig3PCreatePlotChisqDist.R")
source("../Settings/Figures/Paper_Figure3/Fig3PCreatePlotNormalDist.R")
source("../Settings/Figures/Supp_Figure1/Fig1SCreatePlot.R")
source("../Settings/Figures/Supp_Figure2/Fig2SCreatePlot.R")
setwd("../")


## Figure 4P, Figure 4S, Figure 5S & Figure 6S
setwd("MasterScripts/RunCodes/")
source("RunCodeOrd.R")
setwd("../../Results/")
source("../Settings/Figures/Paper_Figure4/Fig4PCreatePlot.R")
source("../Settings/Figures/Supp_Figure4/Fig4SCreatePlot.R")
source("../Settings/Figures/Supp_Figure5/Fig5SCreatePlot.R")
source("../Settings/Figures/Supp_Figure6/Fig6SCreatePlot.R")
\setwd("../")

## Figure 5P & Figure 3S
setwd("MasterScripts/RunCodes/")
source("RunCodeSevGroups.R")
setwd("../../Results/")
source("../Settings/Figures/Paper_Figure5/Fig5PCreatePlot.R")
source("../Settings/Figures/Supp_Figure3/Fig3SCreatePlot.R")
\setwd("../")


## Figure 6P, Figure 7P & Figures 7S - Figure 20S
setwd("MasterScripts/RunCodes/")
source("RunCodePower.R")
setwd("../../Results/")
source("../Settings/Figures/Paper_Figure6/Fig6PCreatePlot.R")
source("../Settings/Figures/Paper_Figure7/Fig7PCreatePlot.R")
source("../Settings/Figures/Supp_Figure7-20/Fig7SCreatePlot.R")
source("../Settings/Figures/Supp_Figure7-20/Fig8SCreatePlot.R")
source("../Settings/Figures/Supp_Figure7-20/Fig9SCreatePlot.R")
source("../Settings/Figures/Supp_Figure7-20/Fig10SCreatePlot.R")
source("../Settings/Figures/Supp_Figure7-20/Fig11SCreatePlot.R")
source("../Settings/Figures/Supp_Figure7-20/Fig12SCreatePlot.R")
source("../Settings/Figures/Supp_Figure7-20/Fig13SCreatePlot.R")
source("../Settings/Figures/Supp_Figure7-20/Fig14SCreatePlot.R")
source("../Settings/Figures/Supp_Figure7-20/Fig15SCreatePlot.R")
source("../Settings/Figures/Supp_Figure7-20/Fig16SCreatePlot.R")
source("../Settings/Figures/Supp_Figure7-20/Fig17SCreatePlot.R")
source("../Settings/Figures/Supp_Figure7-20/Fig18SCreatePlot.R")
source("../Settings/Figures/Supp_Figure7-20/Fig19SCreatePlot.R")
source("../Settings/Figures/Supp_Figure7-20/Fig20SCreatePlot.R")
\setwd("../")


## Figure 8P
setwd("MasterScripts/RunCodes/")
source("RunCodeSevWeights.R")
setwd("../../Results/")
source("../Settings/Figures/Paper_Figure8/Fig8PCreatePlot.R")
\setwd("../")


## Figure 9P
setwd("MasterScripts/RunCodes/")
source("RunCodeRubClus.R")
setwd("../../Results/")
source("../Settings/Figures/Paper_Figure9/Fig9PCreatePlot.R")
\setwd("../")


## Figure 10P
setwd("Results/")
detach("package:psych", unload=TRUE) ## Unload the library 'psych' because it conflicts with ggplot2 somehow.
source("../Settings/Figures/Paper_Figure10/Fig10PCreatePlotSideEffect.R")
source("../Settings/Figures/Paper_Figure10/Fig10PCreatePlotTherapeutic.R")
setwd("../")


## Figure 11P
setwd("Results/")
source("../Settings/Figures/Paper_Figure11/Fig11PCreatePlot.R")
setwd("../")

## Note: Figures 1S through 20S are created together with the other figures for the paper, as indicated above!
