# Supplementary material for: Incompletely Observed Nonparametric Factorial Designs With Repeated Measurements: A Wild Bootstrap Approach
Source: Biom J. 2024 Nov 23;66(8):e70008. doi: 10.1002/bimj.70008 (PMC11585227; doi:10.1002/bimj.70008)
Supplement: Supplementary file 1 — Supporting Information [file BIMJ-66-e70008-s001.zip › CodeandData2/CodeandData/Rcode/Results/Results_Fluv.csv]

nsim	nbsp	a	ni	t	deltaPower	MissMech	miss	dist	cov	Nobs	waldCG	anovaCG	WBtsWaldCG	WBtsAnovaCG	WBtsMatsCG	waldCT	anovaCT	WBtsWaldCT	WBtsAnovaCT	WBtsMatsCT	waldCGT	anovaCGT	WBtsWaldCGT	WBtsAnovaCGT	WBtsMatsCGT	Alternative
10000	999	1	299	3	0	FluvDataEx	9999	Dexp	CS	79100	5.2	5.26	5.04	5.16	5	5.2	5.26	5.04	5.16	5	5.2	5.26	5.04	5.16	5	Alter1
10000	999	1	299	3	0	FluvDataEx	9999	Normal	TP	79100	4.74	4.64	4.57	4.76	4.72	4.74	4.64	4.57	4.76	4.72	4.74	4.64	4.57	4.76	4.72	Alter1
10000	999	1	299	3	0	FluvDataEx	9999	Normal	CS	79100	5.32	5.19	5.12	5.27	5.2	5.32	5.19	5.12	5.27	5.2	5.32	5.19	5.12	5.27	5.2	Alter1
10000	999	1	299	3	0	FluvDataEx	9999	Chisq	TP	79100	4.89	4.76	4.8	4.86	4.96	4.89	4.76	4.8	4.86	4.96	4.89	4.76	4.8	4.86	4.96	Alter1
10000	999	1	299	3	0	FluvDataEx	9999	Normal	AR	79100	5.02	4.83	4.94	4.9	4.93	5.02	4.83	4.94	4.9	4.93	5.02	4.83	4.94	4.9	4.93	Alter1
10000	999	1	299	3	0	FluvDataEx	9999	Chisq	AR	79100	5.06	4.91	4.89	4.97	4.91	5.06	4.91	4.89	4.97	4.91	5.06	4.91	4.89	4.97	4.91	Alter1
10000	999	1	299	3	0	FluvDataEx	9999	Dexp	TP	79100	4.89	4.56	4.71	4.74	4.74	4.89	4.56	4.71	4.74	4.74	4.89	4.56	4.71	4.74	4.74	Alter1
10000	999	1	299	3	0	FluvDataEx	9999	Chisq	CS	79100	5.11	5.11	5.02	5.08	5.21	5.11	5.11	5.02	5.08	5.21	5.11	5.11	5.02	5.08	5.21	Alter1
10000	999	1	299	3	0	FluvDataEx	9999	Ordinal	CS	79100	5.16	4.9	5.15	5.18	5.07	5.16	4.9	5.15	5.18	5.07	5.16	4.9	5.15	5.18	5.07	Alter1
10000	999	1	299	3	0	FluvDataEx	9999	Lognorm	CS	79100	5.28	4.95	5.2	5.05	5.12	5.28	4.95	5.2	5.05	5.12	5.28	4.95	5.2	5.05	5.12	Alter1
10000	999	1	299	3	0	FluvDataEx	9999	Lognorm	TP	79100	8.93	7.05	8.63	6.9	7.45	8.93	7.05	8.63	6.9	7.45	8.93	7.05	8.63	6.9	7.45	Alter1
10000	999	1	299	3	0	FluvDataEx	9999	Lognorm	AR	79100	6.51	5.8	6.29	5.7	5.9	6.51	5.8	6.29	5.7	5.9	6.51	5.8	6.29	5.7	5.9	Alter1
10000	999	1	299	3	0	FluvDataEx	9999	Dexp	AR	79100	5.03	4.76	4.85	4.81	4.87	5.03	4.76	4.85	4.81	4.87	5.03	4.76	4.85	4.81	4.87	Alter1
10000	999	1	299	3	0	FluvDataEx	9999	Ordinal	AR	79100	5.16	4.9	5.15	5.18	5.07	5.16	4.9	5.15	5.18	5.07	5.16	4.9	5.15	5.18	5.07	Alter1
10000	999	1	299	3	0	FluvDataEx	9999	Ordinal	TP	79100	5.16	4.9	5.15	5.18	5.07	5.16	4.9	5.15	5.18	5.07	5.16	4.9	5.15	5.18	5.07	Alter1
