# Supplementary material for: Incompletely Observed Nonparametric Factorial Designs With Repeated Measurements: A Wild Bootstrap Approach
Source: Biom J. 2024 Nov 23;66(8):e70008. doi: 10.1002/bimj.70008 (PMC11585227; doi:10.1002/bimj.70008)
Supplement: Supplementary file 1 — Supporting Information [file BIMJ-66-e70008-s001.zip › CodeandData2/CodeandData/Rcode/Results/Results_IncMiss.csv]

nsim	nbsp	a	ni	t	MissMech	miss	dist	cov	Nobs	waldCG	anovaCG	WBtsWaldCG	WBtsAnovaCG	WBtsMatsCG	waldCT	anovaCT	WBtsWaldCT	WBtsAnovaCT	WBtsMatsCT	waldCGT	anovaCGT	WBtsWaldCGT	WBtsAnovaCGT	WBtsMatsCGT
10000	999	2	1515	4	MCAR	30	Normal	AR	8465.59	5.95	5.95	5.01	5.01	5.19	10.51	5.67	5.48	5.13	5.22	10.52	5.53	5.3	4.85	5.48
10000	999	2	1515	4	MCAR	30	Chisq	TP	8465.59	5.68	5.68	4.83	4.83	4.99	10.54	5.72	5.07	5.3	5.57	10.61	5.72	5.51	5.32	5.47
10000	999	2	1515	4	MCAR	20	Chisq	TP	9616.77	5.76	5.76	4.74	4.74	4.98	9.46	6.04	5.02	5.61	5.75	9.54	5.56	5.22	5.25	5.54
10000	999	2	1515	4	MCAR	10	Chisq	TP	10804.47	5.78	5.78	4.92	4.92	5.35	9.4	5.56	5.05	5.22	5.36	9.48	5.6	5.15	5.18	5.2
10000	999	2	1515	4	MCAR	20	Lognorm	AR	9616.77	5.89	5.89	4.86	4.86	5.53	9.92	5.44	5.31	5.05	5.2	9.5	5.39	5.09	5.13	5.51
10000	999	2	1515	4	MCAR	50	Dexp	CS	6449.82	6.5	6.5	5.31	5.31	5.41	11.75	5.8	5.09	4.99	5.37	12.64	6.1	5.58	5.27	6.04
10000	999	2	1515	4	MCAR	40	Dexp	AR	7388.55	6.35	6.35	5.28	5.28	5.54	10.97	6	5.22	5.34	5.58	11.09	6.03	5.25	5.34	5.58
10000	999	2	1515	4	MCAR	10	Normal	TP	10804.47	5.67	5.67	4.97	4.97	5.37	9.5	5.62	4.91	5.27	5.2	9.2	5.65	5.15	5.25	5.2
10000	999	2	1515	4	MCAR	50	Lognorm	AR	6449.82	5.86	5.86	4.6	4.6	4.89	11.83	5.86	5.18	5.11	5.5	12.06	6.04	5.29	5.39	5.79
10000	999	2	1515	4	MCAR	50	Chisq	TP	6449.82	6.04	6.04	4.88	4.88	5	11.92	6.14	5.22	5.17	5.51	12.19	5.98	5.37	5.19	6.04
10000	999	2	1515	4	MCAR	30	Dexp	AR	8465.59	5.98	5.98	5	5	5.32	10.47	5.69	5.18	5.09	5.31	10.6	5.64	5.42	5.03	5.52
10000	999	2	1515	4	MCAR	50	Normal	AR	6449.82	6.24	6.24	5.03	5.03	5.03	11.91	5.79	5.18	4.99	5.49	12.19	6.03	5.91	5.26	6.25
10000	999	2	1515	4	MCAR	50	Lognorm	TP	6449.82	5.93	5.93	4.7	4.7	4.94	12.2	6.2	5.16	5.35	5.64	12.18	6.11	5.25	5.26	5.89
10000	999	2	1515	4	MCAR	10	Dexp	CS	10804.47	5.53	5.53	4.89	4.89	5.32	9.8	5.53	5.2	5.28	5.44	9.39	5.35	5.25	5.1	5.32
10000	999	2	1515	4	MCAR	50	Dexp	AR	6449.82	6.26	6.26	5.17	5.17	5.33	11.63	5.77	5.21	4.92	5.39	12.25	6.09	5.97	5.34	6.2
10000	999	2	1515	4	MCAR	40	Normal	AR	7388.55	6.36	6.36	5.36	5.36	5.39	11.19	5.99	5.3	5.36	5.75	11.35	5.89	5.21	5.18	5.61
10000	999	2	1515	4	MCAR	30	Lognorm	TP	8465.59	6.04	6.04	4.94	4.94	5.5	10.8	5.8	5.46	5.28	5.4	10.39	5.55	5.2	5.14	5.65
10000	999	2	1515	4	MCAR	20	Dexp	AR	9616.77	5.62	5.62	4.79	4.79	5	9.62	5.6	4.8	5.26	5.31	9.53	5.27	4.95	4.98	5.18
10000	999	2	1515	4	MCAR	10	Normal	AR	10804.47	5.59	5.59	4.73	4.73	4.98	9.68	5.48	4.97	5.28	5.21	9.43	5.47	5.15	5.17	5.16
10000	999	2	1515	4	MCAR	60	Dexp	AR	5682.96	6.67	6.67	5.24	5.24	5.37	13.83	6.95	5.85	5.8	6.57	14.45	6.85	6.32	5.87	6.54
10000	999	2	1515	4	MCAR	30	Normal	TP	8465.59	5.73	5.73	4.96	4.96	5.08	10.24	5.69	5.32	5.17	5.33	10.52	5.7	5.38	5.11	5.48
10000	999	2	1515	4	MCAR	40	Chisq	CS	7388.55	6.38	6.38	5.36	5.36	5.61	11.19	6.03	5.19	5.27	5.74	11.09	5.6	5.22	5.02	5.58
10000	999	2	1515	4	MCAR	20	Dexp	TP	9616.77	5.51	5.51	4.62	4.62	4.77	9.48	6	4.66	5.6	5.68	9.39	5.33	5.01	4.91	5.22
10000	999	2	1515	4	MCAR	30	Dexp	CS	8465.59	6.03	6.03	5.07	5.07	5.31	10.37	5.72	5.3	5.34	5.5	10.36	5.48	5.3	5.05	5.32
10000	999	2	1515	4	MCAR	20	Normal	AR	9616.77	5.5	5.5	4.83	4.83	4.85	9.55	5.67	5	5.37	5.44	9.63	5.55	5.04	5.12	5.33
10000	999	2	1515	4	MCAR	50	Normal	CS	6449.82	6.37	6.37	5.26	5.26	5.16	12.05	6.04	5.16	5.25	5.43	12.44	6.01	5.52	5.25	5.96
10000	999	2	1515	4	MCAR	30	Lognorm	AR	8465.59	5.84	5.84	4.8	4.8	5.24	10.5	5.64	5.29	5.19	5.47	10.41	5.58	5.25	5.1	5.44
10000	999	2	1515	4	MCAR	50	Lognorm	CS	6449.82	5.62	5.62	4.52	4.52	4.76	11.72	5.71	5.18	4.99	5.46	12.02	6	5.26	5.19	5.7
10000	999	2	1515	4	MCAR	50	Dexp	TP	6449.82	6.02	6.02	4.92	4.92	4.93	11.74	6.01	5.26	5.01	5.53	12.28	6.19	5.92	5.27	6.06
10000	999	2	1515	4	MCAR	30	Lognorm	CS	8465.59	6.01	6.01	5.04	5.04	5.55	10.47	5.48	5.48	4.98	5.22	10.24	5.42	5.22	5.12	5.46
10000	999	2	1515	4	MCAR	40	Dexp	CS	7388.55	6.47	6.47	5.49	5.49	5.68	11.2	5.83	5.44	5.13	5.48	11	5.79	5.33	5.2	5.88
10000	999	2	1515	4	MCAR	20	Dexp	CS	9616.77	5.84	5.84	5.11	5.11	5.38	9.83	5.33	4.96	4.93	5.29	9.68	5.41	5.01	5.11	5.41
10000	999	2	1515	4	MCAR	40	Lognorm	CS	7388.55	6.22	6.22	4.99	4.99	5.52	11.4	5.96	5.54	5.37	5.83	10.75	5.36	5.26	4.74	5.49
10000	999	2	1515	4	MCAR	40	Lognorm	AR	7388.55	6.18	6.18	5.01	5.01	5.32	11.55	5.9	5.38	5.29	5.89	10.91	5.71	5.12	5.16	5.61
10000	999	2	1515	4	MCAR	60	Chisq	AR	5682.96	6.67	6.67	5.44	5.44	5.41	13.61	6.83	5.85	5.86	6.58	14.07	6.72	6.15	5.72	6.57
10000	999	2	1515	4	MCAR	40	Lognorm	TP	7388.55	6.23	6.23	4.93	4.93	5.28	11.2	5.87	5.52	5.29	5.58	10.76	5.61	5.04	4.99	5.47
10000	999	2	1515	4	MCAR	10	Chisq	CS	10804.47	5.3	5.3	4.73	4.73	5.11	10.08	5.78	5.22	5.51	5.51	9.21	5.26	5.2	5.07	5.23
10000	999	2	1515	4	MCAR	40	Dexp	TP	7388.55	6.19	6.19	5.06	5.06	5.28	10.95	5.98	5.03	5.39	5.64	11.03	6.06	5.21	5.42	5.51
10000	999	2	1515	4	MCAR	60	Lognorm	TP	5682.96	6.83	6.83	5.41	5.41	5.55	13.73	6.84	5.87	5.86	6.24	13.4	6.65	5.42	5.68	5.96
10000	999	2	1515	4	MCAR	60	Normal	AR	5682.96	6.64	6.64	5.43	5.43	5.4	14.01	6.83	5.97	5.92	6.6	14.33	7.03	6.24	5.76	6.58
10000	999	2	1515	4	MCAR	10	Dexp	AR	10804.47	5.23	5.23	4.55	4.55	5.04	9.35	5.27	4.93	5.02	5.15	9.42	5.22	5.28	5.02	5
10000	999	2	1515	4	MCAR	10	Dexp	TP	10804.47	5.32	5.32	4.61	4.61	5.06	9.14	5.42	5.03	5.01	5.19	9.15	5.57	5.1	5.16	5.08
10000	999	2	1515	4	MCAR	20	Lognorm	TP	9616.77	5.81	5.81	4.82	4.82	5.43	10.17	5.72	5.61	5.43	5.44	9.45	5.5	4.97	5.2	5.47
10000	999	2	1515	4	MCAR	20	Chisq	CS	9616.77	5.78	5.78	4.87	4.87	5.25	9.79	5.2	4.98	4.87	5.2	9.57	5.3	5.21	5.02	5.29
10000	999	2	1515	4	MCAR	50	Normal	TP	6449.82	6.05	6.05	4.85	4.85	5.07	12.07	6.19	5.46	5.19	5.43	12.48	6.05	5.79	5.28	6.11
10000	999	2	1515	4	MCAR	20	Normal	TP	9616.77	5.55	5.55	4.74	4.74	4.82	9.39	6.2	4.89	5.73	5.78	9.65	5.42	4.97	5.04	5.33
10000	999	2	1515	4	MCAR	60	Normal	TP	5682.96	6.7	6.7	5.3	5.3	5.41	13.68	6.98	5.87	5.86	6.35	14.04	7.02	6.15	5.75	6.53
10000	999	2	1515	4	MCAR	10	Lognorm	CS	10804.47	6.07	6.07	4.95	4.95	6.03	10.29	5.33	5.55	5.1	5.28	8.98	5	5.06	4.84	4.98
10000	999	2	1515	4	MCAR	20	Lognorm	CS	9616.77	6	6	4.95	4.95	5.78	10.1	5.16	5.09	4.79	5.16	9.42	5.2	4.98	5.06	5.24
10000	999	2	1515	4	MCAR	50	Chisq	CS	6449.82	6.08	6.08	4.82	4.82	5.03	11.68	5.76	5.34	5.02	5.53	12.33	6.03	5.58	5.34	5.94
10000	999	2	1515	4	MCAR	30	Dexp	TP	8465.59	6.32	6.32	5.34	5.34	5.31	10.44	5.75	5.24	5.28	5.36	10.68	5.81	5.52	5.39	5.55
10000	999	2	1515	4	MCAR	60	Normal	CS	5682.96	6.82	6.82	5.44	5.44	5.43	14.43	6.93	5.97	5.78	6.79	14.49	6.93	6.32	5.9	6.73
10000	999	2	1515	4	MCAR	60	Lognorm	CS	5682.96	6.79	6.79	5.47	5.47	5.83	13.54	6.84	6.15	5.73	6.42	13.94	6.86	5.9	5.88	6.51
10000	999	2	1515	4	MCAR	60	Chisq	CS	5682.96	6.68	6.68	5.22	5.22	5.28	14.04	7.04	5.97	5.95	6.64	14.33	6.58	6.3	5.61	6.55
10000	999	2	1515	4	MCAR	40	Normal	TP	7388.55	6.38	6.38	5.14	5.14	5.31	11.18	6.3	5.14	5.61	5.88	11.15	5.82	5.25	5	5.52
10000	999	2	1515	4	MCAR	60	Dexp	TP	5682.96	6.56	6.56	5.13	5.13	5.16	13.61	7.03	5.85	5.93	6.34	14.13	6.89	6.08	5.74	6.36
10000	999	2	1515	4	MCAR	40	Chisq	TP	7388.55	6.32	6.32	5.12	5.12	5.36	11.3	6.17	5.11	5.54	5.79	11.2	5.86	5.3	5.06	5.24
10000	999	2	1515	4	MCAR	10	Lognorm	TP	10804.47	5.33	5.33	4.38	4.38	5.29	10.08	5.61	5.76	5.27	5.25	9.06	5.48	5.08	5.16	5.23
10000	999	2	1515	4	MCAR	50	Chisq	AR	6449.82	6.06	6.06	4.91	4.91	4.99	11.52	5.84	5.26	4.95	5.56	12.11	6.18	5.48	5.19	5.98
10000	999	2	1515	4	MCAR	10	Lognorm	AR	10804.47	5.65	5.65	4.64	4.64	5.57	9.92	5.4	5.74	5.13	5.26	9.18	5.27	5.03	5.12	5.17
10000	999	2	1515	4	MCAR	30	Chisq	CS	8465.59	5.87	5.87	4.93	4.93	5.27	10.63	5.57	5.34	5.16	5.58	10.29	5.58	5.29	5.08	5.43
10000	999	2	1515	4	MCAR	40	Normal	CS	7388.55	6.44	6.44	5.44	5.44	5.63	11.17	5.88	5.48	5.15	5.63	11.35	5.79	5.41	5.19	5.82
10000	999	2	1515	4	MCAR	40	Chisq	AR	7388.55	6.38	6.38	5.27	5.27	5.37	11.4	5.91	5.19	5.4	5.84	11.38	5.87	5.28	5.17	5.57
10000	999	2	1515	4	MCAR	10	Chisq	AR	10804.47	5.74	5.74	4.88	4.88	5.4	9.71	5.62	5.12	5.21	5.25	9.64	5.52	5.18	5.33	5.36
10000	999	2	1515	4	MCAR	10	Normal	CS	10804.47	5.43	5.43	4.79	4.79	5.14	9.81	5.66	5.3	5.3	5.48	9.31	5.32	5.23	5.14	5.22
10000	999	2	1515	4	MCAR	30	Chisq	AR	8465.59	6.03	6.03	5.05	5.05	5.26	10.67	5.65	5.37	5.2	5.52	10.54	5.49	5.31	4.95	5.33
10000	999	2	1515	4	MCAR	20	Normal	CS	9616.77	5.77	5.77	4.94	4.94	5.11	9.69	5.3	5.16	4.92	5.21	9.76	5.26	5.22	4.89	5.24
10000	999	2	1515	4	MCAR	20	Chisq	AR	9616.77	5.55	5.55	4.67	4.67	4.92	9.69	5.53	4.85	5.15	5.43	9.35	5.52	5.2	5.19	5.44
10000	999	2	1515	4	MCAR	60	Dexp	CS	5682.96	6.53	6.53	5.32	5.32	5.4	14.04	6.94	6.04	5.72	6.69	14.6	6.7	6.2	5.71	6.49
10000	999	2	1515	4	MCAR	30	Normal	CS	8465.59	5.91	5.91	5.05	5.05	5.14	10.57	5.68	5.46	5.19	5.64	10.54	5.6	5.33	5.01	5.45
10000	999	2	1515	4	MCAR	60	Lognorm	AR	5682.96	6.67	6.67	5.27	5.27	5.66	13.47	6.8	5.94	5.73	6.41	13.43	6.56	5.79	5.47	6.22
10000	999	2	1515	4	MCAR	60	Chisq	TP	5682.96	6.62	6.62	5.15	5.15	5.17	13.58	6.9	5.92	5.67	6.3	13.94	6.82	6.19	5.69	6.61
