# Supplementary material for: Incompletely Observed Nonparametric Factorial Designs With Repeated Measurements: A Wild Bootstrap Approach
Source: Biom J. 2024 Nov 23;66(8):e70008. doi: 10.1002/bimj.70008 (PMC11585227; doi:10.1002/bimj.70008)
Supplement: Supplementary file 1 — Supporting Information [file BIMJ-66-e70008-s001.zip › CodeandData2/CodeandData/Rcode/Results/Results_Main.csv]

nsim	nbsp	a	ni	t	MissMech	miss	dist	cov	Nobs	waldCG	anovaCG	WBtsWaldCG	WBtsAnovaCG	WBtsMatsCG	waldCT	anovaCT	WBtsWaldCT	WBtsAnovaCT	WBtsMatsCT	waldCGT	anovaCGT	WBtsWaldCGT	WBtsAnovaCGT	WBtsMatsCGT
10000	999	2	55	4	MCAR	30	Dexp	TP	2920.55	9.75	9.75	4.27	4.27	4.79	32.38	8.51	5.8	5.38	6.18	32.27	8.75	6.14	5.44	6.5
10000	999	2	55	4	MCAR	30	Chisq	AR	2920.55	9.9	9.9	4.26	4.26	5.05	32.42	8.23	6.01	4.94	6.2	32.44	8.01	6.12	4.86	6.2
10000	999	2	55	4	MCAR	30	Lognorm	TP	2920.55	9.63	9.63	4.18	4.18	5.49	31.21	8.45	5.57	5.63	6.29	31.35	8.18	5.68	5.08	6.16
10000	999	2	55	4	MCAR	10	Normal	CS	3600.18	8.65	8.65	3.64	3.64	5.23	26.3	6.97	4.99	4.9	6.23	25.48	6.42	5.05	4.31	5.92
10000	999	2	55	4	MCAR	30	Dexp	CS	2920.55	9.85	9.85	4.85	4.85	5.37	33.08	8.06	5.82	4.77	5.96	33.19	7.81	6.08	4.59	6.2
10000	999	2	55	4	MCAR	10	Dexp	CS	3600.18	9.02	9.02	3.81	3.81	6.06	26.14	6.76	4.61	4.95	5.98	25.59	6.32	5.15	4.43	5.64
10000	999	2	1010	4	MCAR	10	Chisq	AR	7200.91	5.96	5.96	4.41	4.41	5.28	12.32	5.85	5.33	5.33	5.54	11.71	5.62	5.02	5.1	5.05
10000	999	2	55	4	MCAR	10	Lognorm	CS	3600.18	8.92	8.92	3.86	3.86	6.97	26.55	6.55	5.44	4.64	5.77	25.36	6.31	4.83	4.52	5.68
10000	999	2	1010	4	MCAR	30	Normal	TP	5650.32	6.88	6.88	5.04	5.04	5.19	14.71	6.94	5.23	5.85	6.35	15.27	6.59	5.41	5.45	6
10000	999	2	55	4	MCAR	10	Normal	AR	3600.18	8.62	8.62	3.72	3.72	5.09	26.05	7.37	4.98	5.17	5.89	25.6	6.42	5.19	4.59	5.78
10000	999	2	55	4	MAR2	9999	Normal	CS	3600	7.96	7.96	3.14	3.14	5.07	26.05	6.74	4.96	4.82	6.23	25.74	6.12	5.17	4.28	6.03
10000	999	2	55	4	MCAR	30	Normal	AR	2920.55	9.69	9.69	4.5	4.5	4.85	32.82	8.17	5.69	5.1	6.27	32.78	7.94	6.09	4.92	6.21
10000	999	2	1010	4	MCAR	30	Lognorm	TP	5650.32	6.62	6.62	4.37	4.37	5.42	15	6.49	5.4	5.61	6.25	14.21	6.39	5.07	5.29	5.97
10000	999	2	55	4	MCAR	30	Lognorm	CS	2920.55	10.15	10.15	4.78	4.78	6.56	31.82	7.83	5.61	4.5	5.37	32.47	7.95	5.45	4.73	6
10000	999	2	1010	4	MCAR	10	Lognorm	TP	7200.91	6.09	6.09	4.44	4.44	5.73	13	5.82	5.8	5.13	5.48	11.68	5.56	4.62	5.11	5.17
10000	999	2	1010	4	MAR1	9999	Normal	TP	6830.87	6.56	6.56	4.75	4.75	5.39	12.57	5.89	4.71	5.2	5.62	13.38	6.38	5.44	5.58	5.58
10000	999	2	1020	4	MCAR	10	Normal	CS	10804.47	5.85	5.85	4.54	4.54	5.13	12.38	5.84	5.88	5.28	5.67	12.26	5.8	6	5.46	6.02
10000	999	2	55	4	MCAR	30	Normal	TP	2920.55	9.34	9.34	4.12	4.12	4.43	32.25	8.76	5.74	5.35	6.3	32.89	8.62	5.88	5.38	6.26
10000	999	2	1010	4	MAR1	9999	Normal	CS	6830.67	6.22	6.22	4.71	4.71	5.44	13.3	5.69	5.1	4.97	5.3	13.33	5.79	5.15	5.05	5.33
10000	999	2	55	4	MCAR	10	Chisq	CS	3600.18	9.11	9.11	3.87	3.87	6.17	26.25	7.03	4.97	5.09	6.01	25.43	6.33	5.23	4.36	5.71
10000	999	2	1010	4	MCAR	30	Dexp	AR	5650.32	7.02	7.02	5.09	5.09	5.5	14.54	6.51	5.22	5.69	6	15.22	6.41	5.47	5.39	6.04
10000	999	2	1020	4	MCAR	10	Normal	AR	10804.47	5.82	5.82	4.62	4.62	5.15	12.17	6.17	5.8	5.61	5.95	12.1	6.14	5.84	5.54	5.91
10000	999	2	1010	4	MAR1	9999	Dexp	TP	6847.52	5.63	5.63	4.18	4.18	4.8	12.89	6.19	4.84	5.49	5.42	13.04	6.14	5.08	5.35	5.45
10000	999	2	55	4	MAR2	9999	Chisq	CS	3600	8.93	8.93	3.64	3.64	5.89	25.87	6.61	4.94	4.74	6.08	26.14	6.07	5.17	4.36	6.1
10000	999	2	55	4	MAR2	9999	Lognorm	TP	3600	9.41	9.41	3.84	3.84	6.56	26.68	7.12	5.26	5.17	5.95	26.57	7.42	4.99	5.19	6.01
10000	999	2	55	4	MAR2	9999	Dexp	CS	3600	8.24	8.24	3.47	3.47	5.67	25.56	6.76	4.78	4.77	5.85	26.14	6.12	5.32	4.36	5.87
10000	999	2	55	4	MAR1	9999	Dexp	TP	3405.65	8.6	8.6	3.84	3.84	5.3	28.94	7.97	5.64	5.51	6.44	30.24	8.29	6.08	5.79	6.95
10000	999	2	55	4	MAR1	9999	Normal	TP	3405.11	8.95	8.95	3.94	3.94	5.16	29.08	7.92	5.47	5.5	6.36	29.31	7.99	5.85	5.52	6.31
10000	999	2	1010	4	MAR1	9999	Lognorm	TP	6882.93	6.1	6.1	4.2	4.2	5.49	13.71	6.09	5.84	5.44	5.72	13	6.32	5.22	5.73	5.84
10000	999	2	1010	4	MCAR	10	Chisq	CS	7200.91	6.28	6.28	4.58	4.58	5.63	12.45	5.64	5.22	5.18	5.48	12.07	5.31	4.97	4.85	5.14
10000	999	2	1010	4	MCAR	10	Dexp	TP	7200.91	5.79	5.79	4.41	4.41	5.05	11.95	6.13	5.42	5.32	5.68	11.68	5.76	4.9	5.22	5.29
10000	999	2	1010	4	MCAR	10	Normal	CS	7200.91	5.82	5.82	4.18	4.18	4.87	12.55	5.72	5.3	5.3	5.51	11.85	5.31	4.86	4.9	4.91
10000	999	2	55	4	MAR1	9999	Chisq	AR	3405.89	9.43	9.43	4.27	4.27	5.82	30.5	7.69	5.65	5.4	6.23	29.85	7.36	5.69	4.87	6.35
10000	999	2	1010	4	MCAR	30	Chisq	TP	5650.32	6.47	6.47	4.58	4.58	4.88	14.51	6.84	5.16	5.74	6.19	14.94	6.58	5.37	5.59	5.99
10000	999	2	1010	4	MCAR	30	Dexp	TP	5650.32	6.76	6.76	4.99	4.99	5.34	14.5	6.91	5.34	5.91	6.2	15.11	6.58	5.36	5.44	5.93
10000	999	2	1020	4	MCAR	10	Dexp	AR	10804.47	5.98	5.98	4.82	4.82	5.47	11.89	5.89	5.55	5.41	5.77	11.95	5.79	5.94	5.36	5.85
10000	999	2	1020	4	MAR2	9999	Dexp	CS	10800	5.59	5.59	4.37	4.37	5.02	11.79	5.42	5.59	5	5.75	11.48	5.34	5.73	4.88	5.5
10000	999	2	1010	4	MAR1	9999	Lognorm	CS	6872.18	6.67	6.67	4.66	4.66	6.36	13.22	5.42	5.47	4.89	5.3	13.21	5.6	5.02	5.09	5.39
10000	999	2	2020	4	MCAR	10	Lognorm	AR	14397.22	5.48	5.48	4.8	4.8	5.45	8.23	5.03	5.06	4.95	5.14	8.2	5.19	5.08	5.01	5.09
10000	999	2	55	4	MAR2	9999	Normal	TP	3600	8.23	8.23	3.32	3.32	5.12	25.37	7.22	5.01	5.18	5.83	27	7.69	5.51	5.54	6.24
10000	999	2	55	4	MAR2	9999	Chisq	TP	3600	8.4	8.4	3.8	3.8	5.56	25.46	7.27	4.87	5.38	6.05	26.84	7.66	5.07	5.33	6.4
10000	999	2	1010	4	MAR2	9999	Dexp	AR	7200	5.92	5.92	4.39	4.39	5.24	11.57	5.31	4.57	4.81	4.89	11.89	5.56	4.99	4.93	5.06
10000	999	2	1010	4	MCAR	10	Normal	TP	7200.91	5.93	5.93	4.59	4.59	5.16	11.94	6.15	5.26	5.45	5.71	12.08	5.82	4.94	5.18	5.38
10000	999	2	1020	4	MAR2	9999	Chisq	TP	10800	5.95	5.95	4.87	4.87	5.26	11.53	6.16	5.46	5.68	5.85	11.89	5.59	5.43	4.93	5.61
10000	999	2	1020	4	MCAR	30	Dexp	TP	8466.76	6.45	6.45	4.94	4.94	5.31	13.91	6.91	6.08	6.04	6.71	14.21	6.38	6.16	5.59	6.34
10000	999	2	1020	4	MAR2	9999	Chisq	CS	10800	5.49	5.49	4.35	4.35	4.91	11.9	5.7	5.74	5.11	5.68	11.96	5.53	5.66	5.18	5.51
10000	999	2	1010	4	MAR2	9999	Chisq	TP	7200	6.03	6.03	4.55	4.55	5.27	11.32	5.65	4.35	5.02	4.85	11.82	5.7	4.7	5.11	5.28
10000	999	2	55	4	MAR2	9999	Lognorm	AR	3600	8.92	8.92	4.03	4.03	6.59	26.21	6.69	5.13	4.61	5.82	26.2	6.61	4.85	4.64	5.88
10000	999	2	2020	4	MAR2	9999	Dexp	TP	14400	5.58	5.58	5.19	5.19	5.41	8.36	5.63	5.41	5.27	5.23	8.07	5.88	5.03	5.55	5.5
10000	999	2	1010	4	MAR1	9999	Chisq	CS	6836.59	6.33	6.33	4.66	4.66	5.45	13.45	6	5.05	5.36	5.55	12.99	5.6	5.11	5	5.22
10000	999	2	1010	4	MCAR	10	Chisq	TP	7200.91	5.96	5.96	4.5	4.5	5.38	12.2	6.18	5.29	5.4	5.67	11.79	5.88	5.05	5.22	5.25
10000	999	2	55	4	MCAR	30	Chisq	TP	2920.55	9.53	9.53	4.23	4.23	4.84	31.93	8.55	5.63	5.32	6.32	31.94	8.49	5.96	5.26	6.13
10000	999	2	2020	4	MCAR	30	Dexp	TP	11288.72	5.59	5.59	4.92	4.92	5.02	8.27	5.1	4.91	4.77	5.14	8.75	5.57	5.38	5.16	5.43
10000	999	2	1020	4	MCAR	10	Dexp	TP	10804.47	5.82	5.82	4.58	4.58	5.34	11.62	6.13	5.33	5.5	5.81	12.01	6.31	5.91	5.79	5.97
10000	999	2	1020	4	MCAR	10	Chisq	AR	10804.47	6.08	6.08	4.85	4.85	5.53	12.13	6.18	5.77	5.68	6.02	11.85	6.24	6.06	5.58	6.13
10000	999	2	1020	4	MAR2	9999	Lognorm	TP	10800	6.49	6.49	5.31	5.31	6.11	12.23	5.68	5.83	5.37	5.61	11.62	5.49	5.37	5.08	5.48
10000	999	2	1010	4	MCAR	30	Dexp	CS	5650.32	7.38	7.38	5.41	5.41	5.77	14.51	6.36	5.2	5.22	5.61	15.04	6.65	5.8	5.7	6.35
10000	999	2	1020	4	MAR1	9999	Lognorm	TP	10335.7	5.96	5.96	4.73	4.73	5.5	12.43	6.51	6.3	5.98	6.3	12.85	6.69	5.77	6.07	6.25
10000	999	2	1020	4	MAR2	9999	Dexp	AR	10800	5.37	5.37	4.29	4.29	4.84	11.66	5.8	5.64	5.23	5.59	11.62	5.41	5.44	4.85	5.31
10000	999	2	1010	4	MCAR	10	Dexp	AR	7200.91	6.05	6.05	4.48	4.48	5.33	12.14	5.96	5.3	5.38	5.77	11.79	5.54	5.01	5.08	5.1
10000	999	2	55	4	MAR1	9999	Chisq	TP	3406.27	8.88	8.88	3.8	3.8	5.43	29.73	8.21	6.17	5.9	6.51	30.21	8.33	5.84	5.69	6.62
10000	999	2	2020	4	MCAR	10	Normal	AR	14397.22	5.3	5.3	4.95	4.95	5.05	7.98	5.04	4.91	4.94	5.06	7.83	4.9	4.91	4.83	4.64
10000	999	2	1020	4	MAR1	9999	Dexp	CS	10312.84	6.24	6.24	4.94	4.94	5.62	12.89	5.72	5.75	5.24	6	12.5	5.6	5.6	5.11	5.74
10000	999	2	1020	4	MCAR	10	Lognorm	TP	10804.47	6.65	6.65	5.35	5.35	6.32	12.43	6.31	6.35	5.91	6.08	11.64	5.84	5.81	5.29	5.83
10000	999	2	1010	4	MCAR	30	Chisq	CS	5650.32	6.84	6.84	4.97	4.97	5.41	14.56	6.12	5.47	5.07	5.77	14.67	6.4	5.68	5.55	6.04
10000	999	2	55	4	MAR2	9999	Chisq	AR	3600	8.29	8.29	3.52	3.52	5.46	25.05	6.73	5.07	4.9	5.81	26.28	6.88	5.3	4.96	6.19
10000	999	2	2020	4	MCAR	30	Chisq	CS	11288.72	5.64	5.64	5.01	5.01	5.1	8.64	5	5.1	4.71	5.11	8.68	5.46	5.22	5.14	5.34
10000	999	2	1020	4	MCAR	10	Chisq	CS	10804.47	6.48	6.48	5.18	5.18	5.91	12.46	5.79	5.97	5.36	5.75	12.23	6.05	5.87	5.58	5.82
10000	999	2	55	4	MAR1	9999	Chisq	CS	3406.01	9.05	9.05	4.37	4.37	6.04	28.21	7.14	5.57	4.89	6.49	29.77	7.6	5.53	5.19	6.65
10000	999	2	2020	4	MAR1	9999	Dexp	AR	13741.36	5.39	5.39	4.92	4.92	5.17	9.01	5.92	5.52	5.68	5.71	8.2	5.79	5.21	5.58	5.43
10000	999	2	1010	4	MCAR	10	Lognorm	AR	7200.91	6.23	6.23	4.57	4.57	6	12.73	5.54	5.57	5.08	5.46	11.81	5.12	4.84	4.54	4.93
10000	999	2	1010	4	MAR2	9999	Lognorm	TP	7200	6.21	6.21	4.43	4.43	5.85	11.88	5.52	4.72	5	5.16	11.9	5.53	4.93	5.02	5.17
10000	999	2	1020	4	MCAR	10	Chisq	TP	10804.47	5.95	5.95	4.78	4.78	5.45	11.96	6.31	5.73	5.71	5.95	11.96	6.27	5.98	5.68	6.04
10000	999	2	55	4	MAR2	9999	Lognorm	CS	3600	9.36	9.36	4.09	4.09	7.44	26.4	5.93	5.05	4.42	5.23	25.89	6.21	4.91	4.49	6.22
10000	999	2	1010	4	MAR1	9999	Lognorm	AR	6881.08	6.16	6.16	4.4	4.4	5.65	13.43	5.61	5.38	4.94	5.55	13.2	5.33	4.86	4.95	5.28
10000	999	2	1020	4	MCAR	10	Dexp	CS	10804.47	5.91	5.91	4.6	4.6	5.45	12.32	5.9	5.89	5.21	5.8	12.14	5.82	5.92	5.31	5.97
10000	999	2	2020	4	MCAR	10	Chisq	CS	14397.22	5.53	5.53	5.08	5.08	5.43	8.06	5.01	4.98	4.94	5.01	7.89	5	5.08	4.9	5
10000	999	2	55	4	MAR1	9999	Lognorm	AR	3409.59	9.67	9.67	4.37	4.37	6.7	30.14	7.15	5.47	4.97	5.97	28.43	7.1	5.16	4.89	6.06
10000	999	2	1010	4	MCAR	30	Normal	AR	5650.32	7.15	7.15	4.95	4.95	5.18	14.51	6.61	5.3	5.59	6.11	15.25	6.46	5.67	5.58	6.21
10000	999	2	1020	4	MCAR	10	Normal	TP	10804.47	5.56	5.56	4.47	4.47	4.94	11.91	6.54	5.49	5.71	5.95	12.23	6.53	6.04	5.71	6.04
10000	999	2	1010	4	MAR2	9999	Chisq	AR	7200	6.26	6.26	4.78	4.78	5.46	11.47	5.48	4.54	5.01	5	12.41	5.55	4.99	5.13	5.42
10000	999	2	2020	4	MCAR	30	Lognorm	AR	11288.72	5.78	5.78	5.17	5.17	5.56	8.9	5.04	5.15	4.62	5.05	8.59	5.17	5.03	5.02	5.29
10000	999	2	2020	4	MAR1	9999	Dexp	TP	13741.85	4.93	4.93	4.64	4.64	4.72	8.06	5.5	4.84	5.26	5.16	8.24	5.45	5.17	5.27	5.4
10000	999	2	2020	4	MAR2	9999	Lognorm	CS	14400	5.73	5.73	4.79	4.79	5.44	8.29	5.06	5.41	4.95	5.15	8.34	5.37	5.22	5.27	5.32
10000	999	2	1010	4	MCAR	30	Lognorm	CS	5650.32	6.64	6.64	4.69	4.69	5.67	14.94	6.05	5.46	5.17	5.73	14.62	6.16	5.21	5.04	5.72
10000	999	2	2020	4	MAR1	9999	Normal	AR	13715.51	5.54	5.54	5.16	5.16	5.21	7.79	5.1	4.83	4.92	4.96	8.41	5.3	5.15	5.09	5.11
10000	999	2	2020	4	MCAR	10	Dexp	AR	14397.22	4.9	4.9	4.52	4.52	4.76	7.89	5.13	5.03	5.01	5.09	8.11	5.1	5.06	4.88	5.01
10000	999	2	2020	4	MCAR	10	Normal	TP	14397.22	5.41	5.41	4.96	4.96	5.16	7.75	5.07	4.88	4.92	4.97	7.82	5.05	4.94	4.86	4.81
10000	999	2	2020	4	MCAR	10	Chisq	TP	14397.22	5.51	5.51	5.02	5.02	5.37	7.5	5	4.68	4.88	4.89	8.05	5.24	4.89	4.96	4.82
10000	999	2	1020	4	MCAR	30	Lognorm	TP	8466.76	6.7	6.7	5.23	5.23	5.66	14.13	6.64	6.13	5.85	6.66	13.21	5.85	5.69	5.35	6
10000	999	2	1020	4	MCAR	30	Lognorm	AR	8466.76	7.09	7.09	5.16	5.16	5.89	13.5	6.16	5.84	5.47	6.08	13.1	5.73	5.42	5.05	5.69
10000	999	2	55	4	MCAR	30	Chisq	CS	2920.55	10.03	10.03	4.71	4.71	5.18	33.18	8	5.6	4.63	5.97	32.96	8.05	5.81	4.69	6.26
10000	999	2	2020	4	MCAR	10	Lognorm	CS	14397.22	5.79	5.79	5.15	5.15	5.78	8.32	5.16	5.26	5.08	5.27	7.99	5.27	5.05	5.2	5.34
10000	999	2	1020	4	MAR2	9999	Lognorm	CS	10800	6.74	6.74	5.25	5.25	6.35	12.13	5.33	5.75	4.92	5.49	11.94	5.63	5.45	5.11	5.64
10000	999	2	2020	4	MAR2	9999	Dexp	CS	14400	5.24	5.24	4.94	4.94	5.19	8.42	5.71	5.35	5.41	5.39	8.2	5.37	4.95	5.13	5.1
10000	999	2	55	4	MCAR	30	Lognorm	AR	2920.55	9.64	9.64	4.42	4.42	5.59	31.62	8.35	5.49	5.32	6.12	31.94	7.9	5.41	4.84	6.15
10000	999	2	1020	4	MCAR	10	Lognorm	CS	10804.47	6.77	6.77	5.59	5.59	6.56	12.66	5.66	6.28	5.31	5.97	11.76	5.68	5.64	5.23	5.89
10000	999	2	2020	4	MCAR	30	Normal	TP	11288.72	5.43	5.43	4.86	4.86	4.88	8.36	5.37	4.78	4.96	5	8.97	5.65	5.65	5.24	5.46
10000	999	2	2020	4	MCAR	10	Dexp	TP	14397.22	5.13	5.13	4.67	4.67	4.98	7.61	5.23	4.99	5.08	5.19	8.04	5.08	4.89	4.87	4.86
10000	999	2	1020	4	MAR1	9999	Chisq	CS	10290.31	6.47	6.47	5.2	5.2	5.84	12.66	5.41	5.69	5.05	5.68	12.66	5.7	5.87	5.4	5.83
10000	999	2	55	4	MAR1	9999	Lognorm	CS	3409.41	9.62	9.62	4.31	4.31	7.03	30.07	6.96	5.81	4.67	5.87	29.2	6.59	5.1	4.41	5.71
10000	999	2	2020	4	MAR2	9999	Normal	TP	14400	5.04	5.04	4.86	4.86	4.93	8.14	5.4	5.16	5.2	5.33	8.03	5.79	5.07	5.37	5.41
10000	999	2	1020	4	MAR1	9999	Lognorm	CS	10328.89	6.82	6.82	5.41	5.41	6.4	12.76	5.5	5.95	4.99	5.76	13.1	5.92	6.1	5.39	5.87
10000	999	2	55	4	MAR2	9999	Dexp	TP	3600	8.2	8.2	3.38	3.38	5.14	25.4	7.03	5.09	5.08	5.56	27.19	7.69	5.67	5.25	6.24
10000	999	2	55	4	MAR2	9999	Dexp	AR	3600	8.05	8.05	3.32	3.32	5.25	25.75	6.57	5.07	4.82	5.6	27.04	6.93	5.38	4.88	6.14
10000	999	2	2020	4	MAR1	9999	Normal	TP	13714.73	5.01	5.01	4.68	4.68	4.71	7.85	5.15	4.86	4.9	5.04	8.06	5.42	5	5.03	5.24
10000	999	2	1020	4	MAR1	9999	Dexp	TP	10309.59	5.94	5.94	4.77	4.77	5.27	12.42	6.26	6.23	5.62	6.05	13.58	6.04	6.37	5.41	6.09
10000	999	2	1010	4	MAR1	9999	Dexp	AR	6847.34	6.46	6.46	4.56	4.56	5.4	12.6	5.93	4.88	5.1	5.34	13.53	6.06	5.23	5.5	5.76
10000	999	2	1020	4	MAR2	9999	Normal	AR	10800	5.65	5.65	4.73	4.73	4.86	12.1	5.98	5.58	5.41	5.86	12.01	5.38	5.67	4.86	5.37
10000	999	2	1020	4	MCAR	30	Chisq	AR	8466.76	6.48	6.48	4.92	4.92	5.36	13.74	6.58	6.04	5.84	6.34	13.98	6.21	6.05	5.26	6.17
10000	999	2	1020	4	MAR1	9999	Lognorm	AR	10334.18	6.83	6.83	5.45	5.45	6.22	12.85	5.89	6.08	5.38	5.87	12.45	6.07	5.86	5.56	5.97
10000	999	2	1020	4	MAR2	9999	Normal	TP	10800	5.5	5.5	4.37	4.37	4.92	11.79	6	5.25	5.51	5.73	11.82	5.65	5.38	5.16	5.53
10000	999	2	2020	4	MAR1	9999	Lognorm	AR	13744.6	5.7	5.7	5.05	5.05	5.66	8.56	5.51	5.31	5.22	5.27	8.36	5.49	5.36	5.31	5.46
10000	999	2	2020	4	MCAR	30	Dexp	CS	11288.72	5.65	5.65	5.01	5.01	5.26	8.39	4.97	4.94	4.66	4.86	8.71	5.15	5.15	4.85	5.21
10000	999	2	1010	4	MAR1	9999	Chisq	AR	6845.01	5.99	5.99	4.44	4.44	5.04	12.93	6.09	5.38	5.31	5.86	13.04	5.84	4.86	5.13	5.36
10000	999	2	2020	4	MCAR	30	Lognorm	TP	11288.72	5.82	5.82	5.22	5.22	5.41	9.21	5.21	5.25	4.97	5.1	8.55	5.33	4.94	5	5.09
10000	999	2	1010	4	MCAR	30	Lognorm	AR	5650.32	6.49	6.49	4.36	4.36	5.35	14.83	6.22	5.3	5.35	6.04	14.55	6.07	5.12	5.18	5.8
10000	999	2	1020	4	MCAR	30	Chisq	CS	8466.76	6.35	6.35	4.83	4.83	5.13	13.51	6.02	5.95	5.26	6.02	14.13	6.31	6.18	5.66	6.43
10000	999	2	55	4	MAR1	9999	Dexp	AR	3406.08	9.02	9.02	4.19	4.19	5.89	29.55	7.3	5.83	5.02	6.24	30.23	7.73	6.18	5.08	6.55
10000	999	2	55	4	MAR1	9999	Normal	CS	3405.43	9.02	9.02	4.04	4.04	5.49	28.97	7.48	5.86	5.01	6.49	29.7	7.5	6.08	5	6.81
10000	999	2	2020	4	MCAR	30	Normal	AR	11288.72	5.41	5.41	4.73	4.73	4.82	8.38	5.27	4.85	4.86	4.92	9.05	5.44	5.55	5.04	5.46
10000	999	2	2020	4	MCAR	30	Lognorm	CS	11288.72	5.78	5.78	5.22	5.22	5.63	8.93	5	5.38	4.79	5.23	8.58	5.39	5.08	5.15	5.27
10000	999	2	2020	4	MAR2	9999	Chisq	AR	14400	5.51	5.51	5.16	5.16	5.34	8.13	5.61	5.16	5.36	5.41	8.47	5.84	5.41	5.78	5.65
10000	999	2	2020	4	MCAR	10	Normal	CS	14397.22	5.23	5.23	4.74	4.74	4.95	7.97	4.92	5	4.88	4.95	7.93	4.92	4.96	4.85	4.8
10000	999	2	1020	4	MCAR	30	Normal	CS	8466.76	6.15	6.15	4.74	4.74	5.09	13.82	6.06	6.02	5.44	6.19	14.37	6.49	6.26	5.64	6.54
10000	999	2	2020	4	MCAR	10	Dexp	CS	14397.22	5.3	5.3	4.69	4.69	5.13	7.87	4.98	4.78	4.87	5.11	8.14	4.92	5	4.81	4.93
10000	999	2	2020	4	MAR2	9999	Normal	CS	14400	5.09	5.09	4.83	4.83	4.88	8.39	5.68	5.3	5.31	5.44	8.19	5.4	5.17	5.2	5.28
10000	999	2	1020	4	MAR2	9999	Chisq	AR	10800	6.28	6.28	5.26	5.26	5.76	11.79	5.87	5.49	5.36	5.95	11.72	5.61	5.76	4.94	5.55
10000	999	2	1020	4	MCAR	30	Lognorm	CS	8466.76	7.01	7.01	5.46	5.46	6	13.59	5.73	5.73	5.07	5.72	13.21	5.73	5.76	5.09	5.96
10000	999	2	1020	4	MCAR	30	Normal	AR	8466.76	6.42	6.42	4.88	4.88	5.31	13.96	6.6	5.99	5.8	6.38	14.47	6.19	6.15	5.44	6.31
10000	999	2	2020	4	MAR1	9999	Normal	CS	13714.63	5.26	5.26	4.93	4.93	4.93	8.64	5.51	5.29	5.23	5.44	8.22	5.49	5.07	5.3	5.34
10000	999	2	2020	4	MCAR	10	Chisq	AR	14397.22	5.25	5.25	4.82	4.82	5.2	7.88	5.02	4.96	4.78	4.92	8.25	4.92	5.19	4.8	4.94
10000	999	2	2020	4	MAR2	9999	Chisq	CS	14400	5.68	5.68	5.28	5.28	5.71	8.51	5.39	5.14	5.18	5.31	8.14	5.28	4.98	5.01	5.08
10000	999	2	1010	4	MCAR	30	Normal	CS	5650.32	7.02	7.02	4.91	4.91	5.33	14.77	6.08	5.36	5.11	5.69	14.98	6.7	5.77	5.63	6.42
10000	999	2	1020	4	MAR1	9999	Normal	CS	10277.52	5.54	5.54	4.29	4.29	4.51	12.83	5.74	6	5.33	5.86	12.91	5.88	6.14	5.4	5.99
10000	999	2	1020	4	MAR1	9999	Dexp	AR	10308.52	5.86	5.86	4.66	4.66	5.2	12.16	5.73	5.55	5.13	5.79	13.28	6.19	6.28	5.75	6.29
10000	999	2	55	4	MCAR	10	Dexp	TP	3600.18	8.51	8.51	3.59	3.59	5.6	25.71	7.73	5.03	5.19	5.86	25.67	7.05	5.21	4.91	5.75
10000	999	2	1020	4	MCAR	10	Lognorm	AR	10804.47	6.64	6.64	5.48	5.48	6.37	12.43	6.16	6.02	5.46	6.02	11.76	5.78	5.82	5.4	5.86
10000	999	2	2020	4	MAR1	9999	Chisq	TP	13740.95	5.48	5.48	5.04	5.04	5.22	7.83	5.3	4.77	5.17	5.31	8.54	5.55	5.44	5.3	5.43
10000	999	2	1010	4	MAR2	9999	Normal	TP	7200	5.95	5.95	4.53	4.53	5.07	10.89	5.82	4.38	5.2	4.97	12.38	5.87	4.99	5.22	5.27
10000	999	2	2020	4	MAR2	9999	Lognorm	AR	14400	5.69	5.69	4.96	4.96	5.66	8.12	5.32	5.49	5.3	5.49	8.39	5.66	5.41	5.5	5.44
10000	999	2	2020	4	MAR2	9999	Chisq	TP	14400	5.31	5.31	5.03	5.03	5.19	7.87	5.43	5.09	5.35	5.38	8.38	5.88	5.39	5.62	5.57
10000	999	2	2020	4	MCAR	30	Normal	CS	11288.72	5.61	5.61	4.96	4.96	4.98	8.43	4.81	4.95	4.56	4.96	8.69	5.49	5.18	5.18	5.19
10000	999	2	1010	4	MAR1	9999	Chisq	TP	6847.06	6.06	6.06	4.31	4.31	4.99	12.75	5.82	5.09	5.07	5.35	12.6	6.09	4.85	5.38	5.52
10000	999	2	55	4	MAR1	9999	Lognorm	TP	3409.62	9.13	9.13	4.13	4.13	6.09	30.07	7.87	5.69	5.44	6.22	29.38	7.66	5.49	5.26	6.57
10000	999	2	2020	4	MCAR	30	Chisq	TP	11288.72	5.54	5.54	5.04	5.04	5.15	8.2	5.25	4.87	4.9	5.1	8.95	5.6	5.22	5.19	5.35
10000	999	2	1020	4	MAR2	9999	Dexp	TP	10800	5.51	5.51	4.45	4.45	4.82	11.55	5.96	5.43	5.39	5.94	11.66	5.59	5.3	5.09	5.28
10000	999	2	2020	4	MAR2	9999	Lognorm	TP	14400	5.51	5.51	4.91	4.91	5.57	8.66	5.49	5.74	5.33	5.44	8.01	5.77	4.98	5.53	5.43
10000	999	2	2020	4	MAR1	9999	Lognorm	CS	13745.08	5.76	5.76	5.07	5.07	5.72	8.57	5.49	5.43	5.35	5.31	8.08	5.09	5.01	4.88	5.23
10000	999	2	2020	4	MAR1	9999	Chisq	AR	13739.22	5.16	5.16	4.67	4.67	4.82	8.24	5.34	4.84	5.22	5.31	8.64	5.43	5.16	5.16	5.16
10000	999	2	1010	4	MAR2	9999	Dexp	TP	7200	6.13	6.13	4.84	4.84	5.5	11.4	5.68	4.42	5.05	5.01	12.24	5.87	4.92	5.12	5.19
10000	999	2	2020	4	MAR1	9999	Dexp	CS	13745.39	5.29	5.29	4.85	4.85	5.15	8.24	5.22	5.16	4.95	5.26	8.34	5.26	5.17	5.14	5.3
10000	999	2	2020	4	MAR2	9999	Dexp	AR	14400	5.39	5.39	4.98	4.98	5.15	8.45	5.63	5.46	5.45	5.43	8.4	5.81	5.26	5.57	5.43
10000	999	2	1020	4	MAR1	9999	Normal	AR	10277.33	5.46	5.46	4.3	4.3	4.69	12.86	5.96	6.04	5.39	6.1	13.11	6.21	6.24	5.64	6.02
10000	999	2	1020	4	MCAR	30	Dexp	AR	8466.76	6.55	6.55	4.85	4.85	5.22	13.96	6.57	6.03	5.85	6.52	14.26	6.12	5.99	5.42	6.36
10000	999	2	2020	4	MAR1	9999	Chisq	CS	13728.01	5.36	5.36	4.81	4.81	5.13	8.17	5.09	4.72	4.91	5.04	8.8	5.27	5.29	5.14	5.39
10000	999	2	1020	4	MAR1	9999	Chisq	AR	10301.69	6.02	6.02	4.86	4.86	5.35	12.45	6.09	5.69	5.46	5.89	13.12	6.29	6.34	5.51	6.28
10000	999	2	1010	4	MCAR	10	Lognorm	CS	7200.91	6.4	6.4	4.6	4.6	6.13	12.72	5.41	5.64	4.83	5.37	12.01	5.17	4.79	4.78	5.01
10000	999	2	2020	4	MCAR	30	Chisq	AR	11288.72	5.64	5.64	5.01	5.01	5.2	8.53	5.19	4.89	4.9	4.88	8.68	5.54	5.27	5.15	5.36
10000	999	2	2020	4	MCAR	30	Dexp	AR	11288.72	5.82	5.82	5.18	5.18	5.35	8.4	5.1	4.92	4.93	5.04	8.8	5.57	5.34	5.09	5.46
10000	999	2	1020	4	MAR1	9999	Chisq	TP	10305.61	5.86	5.86	4.67	4.67	5.13	12.85	6.74	6.17	6.1	6.5	13.2	6.33	6.28	5.63	6.22
10000	999	2	1020	4	MCAR	30	Dexp	CS	8466.76	6.36	6.36	4.75	4.75	5.17	13.54	6.08	5.83	5.34	6.05	13.96	6.06	6.16	5.45	6.46
10000	999	2	1010	4	MCAR	30	Chisq	AR	5650.32	6.62	6.62	4.6	4.6	5.12	14.44	6.61	5.26	5.63	6.16	14.55	6.39	5.48	5.46	6.06
10000	999	2	2020	4	MCAR	10	Lognorm	TP	14397.22	5.54	5.54	5.02	5.02	5.53	8.26	5.11	5.36	4.96	5.14	7.99	5.18	5.15	5.09	5.07
10000	999	2	55	4	MCAR	30	Dexp	AR	2920.55	9.77	9.77	4.4	4.4	5.18	32.69	8.27	5.81	5.08	6.23	32.45	7.99	6.11	4.86	6.18
10000	999	2	1010	4	MCAR	10	Dexp	CS	7200.91	6.02	6.02	4.39	4.39	5.6	12.27	5.5	5.24	5.17	5.53	11.91	5.17	4.96	4.76	4.86
10000	999	2	55	4	MCAR	30	Normal	CS	2920.55	9.55	9.55	4.45	4.45	5	32.96	8.03	5.6	4.77	5.85	33.52	8.01	5.69	4.69	6.21
10000	999	2	1020	4	MCAR	30	Normal	TP	8466.76	6.37	6.37	4.98	4.98	5.13	13.65	6.9	5.96	5.99	6.7	14.39	6.61	6.33	5.67	6.25
10000	999	2	55	4	MAR2	9999	Normal	AR	3600	8.44	8.44	3.27	3.27	4.96	25.17	6.92	5.02	5.01	5.95	26.72	7.09	5.19	4.95	6.19
10000	999	2	2020	4	MAR2	9999	Normal	AR	14400	5.08	5.08	4.89	4.89	4.9	8.4	5.61	5.35	5.39	5.46	8.57	5.86	5.26	5.71	5.56
10000	999	2	1020	4	MAR1	9999	Normal	TP	10275.82	5.91	5.91	4.66	4.66	5.07	12.77	6.29	5.95	5.61	5.95	12.79	6.22	6.4	5.7	6.2
10000	999	2	1020	4	MAR2	9999	Normal	CS	10800	5.49	5.49	4.38	4.38	4.85	12.25	5.48	5.81	5.12	5.8	12	5.45	5.61	4.95	5.58
10000	999	2	55	4	MAR1	9999	Normal	AR	3405.25	8.75	8.75	3.76	3.76	5.12	29.77	7.93	5.35	5.55	6.5	30.16	7.72	6.01	5.4	6.77
10000	999	2	1010	4	MAR2	9999	Lognorm	AR	7200	6.7	6.7	4.75	4.75	6.15	11.87	5.26	4.94	4.74	4.86	12.35	5.38	4.84	4.83	5.42
10000	999	2	1020	4	MCAR	30	Chisq	TP	8466.76	6.52	6.52	4.87	4.87	5.36	13.78	6.91	5.95	6.21	6.72	14.01	6.31	6.12	5.52	6.13
10000	999	2	1010	4	MAR1	9999	Normal	AR	6830.36	6	6	4.25	4.25	4.87	13.74	6.06	5.29	5.27	5.58	13.25	6.2	5.2	5.4	5.7
10000	999	2	2020	4	MAR1	9999	Lognorm	TP	13743.96	5.27	5.27	4.73	4.73	5.29	8.48	5.54	5.53	5.22	5.2	8.82	5.74	5.44	5.58	5.75
10000	999	2	1010	4	MAR2	9999	Normal	AR	7200	5.75	5.75	4.46	4.46	4.86	11.45	5.41	4.51	4.84	4.96	12.23	5.51	4.78	4.96	5.13
10000	999	2	1010	4	MAR2	9999	Lognorm	CS	7200	6.71	6.71	4.81	4.81	6.39	11.9	4.68	4.86	4.24	4.68	12.29	5.06	4.86	4.78	5.09
10000	999	2	55	4	MCAR	10	Chisq	TP	3600.18	9.13	9.13	3.69	3.69	5.7	25.66	7.37	5.04	5.29	6.2	25.66	6.91	5.39	4.69	5.53
10000	999	2	1010	4	MAR2	9999	Chisq	CS	7200	6.22	6.22	4.71	4.71	5.41	11.6	5.02	4.66	4.49	4.82	12.73	5.38	4.97	4.83	5.13
10000	999	2	1010	4	MCAR	10	Normal	AR	7200.91	6.04	6.04	4.27	4.27	5.13	12.18	6.01	5.17	5.49	5.77	12.03	5.64	4.87	5.08	5.2
10000	999	2	55	4	MCAR	10	Lognorm	TP	3600.18	9.23	9.23	3.6	3.6	6.58	26.48	6.99	5.22	5.27	5.82	25.14	6.54	4.93	4.54	5.52
10000	999	2	55	4	MAR1	9999	Dexp	CS	3406.22	9.64	9.64	4.71	4.71	6.21	29.56	7.2	5.94	5.15	6.25	29.73	7.6	6.03	5.09	6.98
10000	999	2	1020	4	MAR2	9999	Lognorm	AR	10800	6.52	6.52	5.16	5.16	6.17	12.11	5.59	5.7	5.08	5.65	11.77	5.58	5.6	5.09	5.74
10000	999	2	55	4	MCAR	10	Lognorm	AR	3600.18	8.67	8.67	3.63	3.63	6.5	26.51	6.61	5.01	4.79	5.63	25.57	6.28	4.65	4.46	5.44
10000	999	2	55	4	MCAR	10	Dexp	AR	3600.18	8.81	8.81	3.6	3.6	5.69	25.58	7.26	4.96	5.04	5.87	25.14	6.58	4.95	4.62	5.85
10000	999	2	55	4	MCAR	10	Chisq	AR	3600.18	8.74	8.74	3.75	3.75	5.71	26.16	7.08	5.03	5.11	5.98	25.74	6.38	5.29	4.47	5.68
10000	999	2	1010	4	MAR1	9999	Dexp	CS	6851.82	6.4	6.4	4.68	4.68	5.55	13.17	5.71	5.11	5.05	5.65	13.72	5.69	5.57	5.07	5.48
10000	999	2	55	4	MCAR	10	Normal	TP	3600.18	8.33	8.33	3.47	3.47	5.06	26.09	7.73	5.03	5.33	6.06	26.01	7.04	5.22	4.89	5.58
10000	999	2	1010	4	MAR2	9999	Dexp	CS	7200	5.89	5.89	4.55	4.55	5.37	11.86	5.02	4.36	4.56	4.95	12.26	5.22	5.09	4.86	5.2
10000	999	2	1010	4	MAR2	9999	Normal	CS	7200	5.96	5.96	4.37	4.37	5.11	11.65	5.07	4.65	4.53	4.86	12.27	5.22	4.83	4.68	5
10000	999	2	55	8	MCAR	30	Dexp	TP	5880.51	10.15	10.15	4.57	4.57	5.71	33.98	6.29	4.77	5.15	5.65	33.31	6.56	4.89	5.14	6.18
10000	999	2	55	8	MCAR	10	Chisq	CS	7211.98	10.15	10.15	4.59	4.59	7.29	49.79	3.68	6.66	4.26	5.56	50.11	3.33	6.72	3.78	5.89
10000	999	2	55	8	MCAR	30	Lognorm	CS	5880.51	10.82	10.82	4.7	4.7	8.01	34.77	3.86	4.95	3.77	4.5	35.4	3.83	4.61	3.7	5.12
10000	999	2	55	8	MCAR	30	Normal	TP	5880.51	9.72	9.72	4.27	4.27	5.33	34.23	6.57	4.45	5.31	5.84	33.96	6.77	5.03	5.27	6.07
10000	999	2	55	8	MCAR	30	Normal	AR	5880.51	10.38	10.38	4.96	4.96	5.57	36.04	5.18	4.93	4.53	5.54	36.28	5.32	5.14	4.51	6.01
10000	999	2	55	8	MCAR	30	Lognorm	AR	5880.51	11.22	11.22	4.95	4.95	7.77	35.16	4.53	4.57	3.98	5.06	35.39	4.52	4.4	3.86	5.38
10000	999	2	55	8	MCAR	10	Chisq	TP	7211.98	9.2	9.2	4.02	4.02	6.4	41.8	6.46	5.56	5.6	6.18	41.11	7.08	5.76	5.94	6.55
10000	999	2	55	8	MCAR	10	Lognorm	CS	7211.98	8.77	8.77	3.97	3.97	8.01	47.35	3.25	6.39	3.96	5.12	47.69	3.14	6.08	3.66	5.51
10000	999	2	55	8	MCAR	30	Dexp	AR	5880.51	10.67	10.67	4.94	4.94	6.11	35.17	5.15	4.78	4.63	5.53	35.01	5.19	5	4.48	5.83
10000	999	2	55	8	MCAR	30	Dexp	CS	5880.51	11.27	11.27	5.18	5.18	6.61	36.9	4.15	5.14	3.94	5.53	37.69	4.1	5.3	3.78	5.77
10000	999	2	55	8	MAR2	9999	Chisq	CS	7200	9.91	9.91	4.08	4.08	7.02	48.46	3.36	6.38	3.77	5.84	48.6	3.49	6.54	3.87	5.89
10000	999	2	55	8	MCAR	30	Chisq	CS	5880.51	11.07	11.07	5.24	5.24	6.54	36.98	4.1	4.92	3.88	5.13	37.51	4.14	5.01	3.72	5.82
10000	999	2	55	8	MAR2	9999	Lognorm	CS	7200	9.18	9.18	4.34	4.34	8.24	46.07	3.16	6.07	3.51	5.17	45.72	3.14	6.04	3.58	5.44
10000	999	2	55	8	MAR1	9999	Lognorm	TP	6819.1	10.36	10.36	4.76	4.76	7.37	36.77	6.46	4.51	5.48	6.22	36.68	6.36	4.7	5.48	6.18
10000	999	2	1010	8	MCAR	30	Lognorm	TP	11229.75	7.31	7.31	4.92	4.92	6.36	44.11	5.51	4.89	5.4	5.79	42.85	5.57	4.42	5.84	6.33
10000	999	2	1010	8	MCAR	10	Chisq	TP	14402.8	6.55	6.55	4.92	4.92	6.08	35.01	5.85	4.9	5.6	5.59	34.39	5.93	4.66	5.53	5.73
10000	999	2	55	8	MCAR	10	Normal	CS	7211.98	10.01	10.01	4.31	4.31	6.61	50.43	3.69	7	4.16	5.29	50.57	3.47	6.57	3.96	5.63
10000	999	2	1010	8	MCAR	30	Lognorm	CS	11229.75	7.25	7.25	4.82	4.82	6.87	42.13	4	4.93	4.92	5.52	40.63	4.17	4.63	4.91	5.51
10000	999	2	1020	8	MCAR	30	Normal	TP	16814.06	6.95	6.95	5.09	5.09	5.69	36.02	5.66	6.66	5.68	6.44	35.95	6.06	6.76	5.97	6.88
10000	999	2	55	8	MAR2	9999	Dexp	CS	7200	9.7	9.7	4.44	4.44	7.18	48.66	3.37	6.82	3.86	5.45	49.11	3.54	7.03	3.93	5.82
10000	999	2	55	8	MAR1	9999	Normal	AR	6811.3	9.58	9.58	4.17	4.17	5.67	40.35	5.54	5.49	5.08	6.54	39.64	5.3	5.52	4.76	6.11
10000	999	2	55	8	MAR2	9999	Lognorm	AR	7200	9.52	9.52	4.25	4.25	8.12	42.34	4.56	5.66	4.61	5.76	41.24	4.57	5.79	4.36	5.88
10000	999	2	1010	8	MCAR	30	Chisq	CS	11229.75	7.21	7.21	4.92	4.92	5.81	41.51	4.43	5.14	5.19	5.86	41.11	4.29	4.5	4.89	5.69
10000	999	2	55	8	MCAR	10	Dexp	CS	7211.98	9.74	9.74	4.04	4.04	7.45	49.66	3.53	6.49	4.14	5.24	49.9	3.42	6.78	3.98	5.7
10000	999	2	1010	8	MCAR	10	Normal	CS	14402.8	6.18	6.18	4.47	4.47	5.28	34.32	3.86	5.13	4.66	5.17	33.69	4.33	5.27	5.23	5.64
10000	999	2	1020	8	MCAR	30	Dexp	TP	16814.06	7.01	7.01	5.07	5.07	5.8	35.87	5.67	6.78	5.64	6.46	35.84	6.12	6.54	6.19	6.89
10000	999	2	1010	8	MCAR	30	Normal	AR	11229.75	7.01	7.01	4.67	4.67	5.47	42.58	5.07	4.9	5.44	6.28	42.04	4.94	4.33	5.21	5.81
10000	999	2	55	8	MAR2	9999	Chisq	AR	7200	9.46	9.46	3.98	3.98	6.24	43.69	5.09	5.76	4.89	6.43	43.8	4.97	6.13	4.59	6.14
10000	999	2	55	8	MCAR	30	Chisq	AR	5880.51	10.68	10.68	5.08	5.08	6.34	35.91	5.13	4.83	4.42	5.5	35.91	4.98	5.21	4.28	5.87
10000	999	2	55	8	MAR1	9999	Dexp	CS	6813.16	10.51	10.51	4.94	4.94	7.16	40.97	4.07	5.69	4.16	5.61	41.05	4.36	5.72	4.35	6.51
10000	999	2	55	8	MAR1	9999	Chisq	CS	6812.24	10.35	10.35	5.1	5.1	6.9	40.96	3.98	5.22	4.08	5.8	41.38	3.48	5.16	3.39	5.97
10000	999	2	1010	8	MCAR	30	Chisq	AR	11229.75	7.1	7.1	4.7	4.7	5.65	42.33	5.07	4.87	5.44	6.16	42.32	4.92	4.36	5.23	5.93
10000	999	2	1010	8	MCAR	10	Lognorm	TP	14402.8	6.87	6.87	4.93	4.93	6.84	36.54	5.6	5.23	5.55	5.48	34.28	5.42	4.22	5.38	5.46
10000	999	2	2020	8	MCAR	10	Normal	AR	28800.11	5.37	5.37	4.91	4.91	5.18	15.59	4.83	5.26	4.99	5.04	14.59	4.77	4.93	4.93	5.07
10000	999	2	1010	8	MCAR	10	Lognorm	AR	14402.8	6.65	6.65	4.67	4.67	6.68	35.11	4.37	4.9	4.92	5.03	33.97	4.71	4.39	5.34	5.53
10000	999	2	1010	8	MCAR	30	Dexp	AR	11229.75	7.13	7.13	4.94	4.94	5.94	42.87	5.15	4.59	5.44	6.01	42.25	4.98	4.17	5.33	5.86
10000	999	2	55	8	MCAR	30	Lognorm	TP	5880.51	10.5	10.5	4.91	4.91	6.85	33.02	5.76	4.28	4.84	5.43	33.41	6.02	4.6	4.84	5.83
10000	999	2	1020	8	MCAR	10	Dexp	CS	21590.8	6.39	6.39	4.94	4.94	6.12	30.19	4.36	6.15	5.37	5.67	30.11	4.02	5.99	4.97	5.59
10000	999	2	1020	8	MCAR	10	Normal	AR	21590.8	6.57	6.57	5.04	5.04	6	30.57	5.35	5.97	5.67	6.02	30.05	4.71	6.08	5.15	5.46
10000	999	2	1010	8	MCAR	30	Dexp	CS	11229.75	7.41	7.41	5.2	5.2	5.93	41.85	4.43	4.86	5.22	6	40.7	4.24	4.47	5.12	5.74
10000	999	2	1010	8	MAR2	9999	Lognorm	AR	14400	6.35	6.35	4.65	4.65	6.38	34.97	5.02	4.87	5.61	5.88	34.14	4.67	4.16	5.16	5.43
10000	999	2	55	8	MAR2	9999	Chisq	TP	7200	8.95	8.95	3.65	3.65	5.92	41.17	6.92	5.96	5.96	6.61	39.82	6.41	5.48	5.47	6.04
10000	999	2	2020	8	MAR2	9999	Normal	AR	28800	5.48	5.48	4.98	4.98	5.34	15.79	5.13	4.86	5.34	5.35	15.42	5.03	5.24	5.33	5.63
10000	999	2	2020	8	MCAR	10	Dexp	TP	28800.11	5.5	5.5	4.91	4.91	5.49	15.29	5.57	5.43	5.42	5.36	14.64	5.02	5.07	4.84	4.98
10000	999	2	55	8	MAR1	9999	Chisq	TP	6811.44	10.19	10.19	4.47	4.47	6.04	38	6.99	5.08	5.71	6.59	37.28	7.19	5.05	5.99	6.92
10000	999	2	1010	8	MAR2	9999	Chisq	AR	14400	6.48	6.48	4.69	4.69	5.82	34.72	5.2	4.86	5.51	5.5	33.6	4.94	4.8	5.26	5.46
10000	999	2	55	8	MAR2	9999	Normal	TP	7200	8.81	8.81	3.43	3.43	5.21	41.85	6.86	5.93	5.8	6.7	40.55	6.59	5.7	5.55	6.02
10000	999	2	1010	8	MCAR	30	Normal	CS	11229.75	6.87	6.87	4.99	4.99	5.47	41.78	4.58	5	5.33	6.09	40.9	4.29	4.56	4.96	5.87
10000	999	2	1010	8	MAR1	9999	Lognorm	AR	13748.82	6.98	6.98	5.05	5.05	6.83	36.06	4.36	4.58	5.08	5.61	36.33	4.46	4.34	4.96	5.54
10000	999	2	1010	8	MCAR	10	Dexp	AR	14402.8	6.29	6.29	4.45	4.45	5.65	34.67	4.83	4.79	5.23	5.35	33.73	5.15	4.72	5.54	5.77
10000	999	2	1010	8	MCAR	10	Normal	TP	14402.8	6.66	6.66	4.7	4.7	5.75	34.48	5.81	4.88	5.55	5.62	34.51	5.8	4.89	5.45	5.59
10000	999	2	1010	8	MAR1	9999	Chisq	TP	13694.32	6.94	6.94	5.02	5.02	5.85	37.01	5.89	4.39	5.55	5.56	36.72	6.31	4.34	6.02	5.99
10000	999	2	55	8	MAR2	9999	Lognorm	TP	7200	9.29	9.29	4.18	4.18	7.24	39.12	6.6	5.51	5.82	6.14	38.44	6.27	5.05	5.45	6.02
10000	999	2	2020	8	MAR2	9999	Chisq	TP	28800	5.6	5.6	5.03	5.03	5.51	15.53	5.45	5.14	5.38	5.43	15.19	5.73	5.01	5.66	5.69
10000	999	2	1020	8	MCAR	30	Normal	CS	16814.06	7.08	7.08	4.96	4.96	5.7	35.71	4.54	6.7	5.4	6.45	34.98	4.4	7.16	5.23	6.45
10000	999	2	55	8	MAR1	9999	Dexp	AR	6811.52	10.18	10.18	4.89	4.89	6.89	38.99	5.47	5.37	5.11	6.5	39.57	5.63	5.82	5.03	6.48
10000	999	2	1010	8	MAR1	9999	Lognorm	CS	13723.9	6.88	6.88	4.85	4.85	6.91	35.99	3.99	4.96	5.04	5.32	35.49	3.73	4.45	4.7	5.27
10000	999	2	1020	8	MAR2	9999	Lognorm	TP	21600	6.81	6.81	5.58	5.58	6.6	28.51	5.54	6.07	5.49	5.74	29.22	5.81	5.92	5.86	6.18
10000	999	2	1020	8	MCAR	10	Lognorm	CS	21590.8	6.83	6.83	5.49	5.49	6.8	29.22	3.68	5.89	4.83	5.44	27.89	3.76	5.63	4.89	5.55
10000	999	2	1010	8	MCAR	30	Chisq	TP	11229.75	6.84	6.84	4.8	4.8	5.5	43.35	5.75	4.45	5.67	5.98	43.33	5.93	4.37	6.01	6.16
10000	999	2	1020	8	MCAR	30	Lognorm	CS	16814.06	7.01	7.01	5.38	5.38	6.71	34.66	4.08	6.51	5.1	6.49	33.89	3.98	6.17	5.02	6.24
10000	999	2	1010	8	MAR1	9999	Normal	TP	13660.66	6.66	6.66	4.74	4.74	5.66	36.66	5.86	4.82	5.61	5.62	37.19	6.04	4.47	5.75	5.44
10000	999	2	55	8	MAR2	9999	Normal	CS	7200	9.31	9.31	3.97	3.97	5.98	48.43	3.51	6.71	3.83	5.59	48.61	3.59	6.77	4.1	5.97
10000	999	2	55	8	MAR1	9999	Normal	TP	6809.58	9.52	9.52	4.2	4.2	5.6	37.28	6.96	5.47	5.98	6.55	37.83	7.18	5.31	5.83	6.61
10000	999	2	1010	8	MAR2	9999	Normal	AR	14400	6.29	6.29	4.69	4.69	5.45	34.26	5.13	4.95	5.45	5.71	34.13	5.16	4.79	5.36	5.57
10000	999	2	1020	8	MCAR	10	Chisq	TP	21590.8	6.41	6.41	5.07	5.07	5.86	29.32	6.2	6.24	6.04	6.08	29.15	5.62	5.7	5.47	5.76
10000	999	2	1010	8	MCAR	30	Lognorm	AR	11229.75	6.75	6.75	4.75	4.75	6.27	42.64	4.84	4.72	5.34	6.14	41.65	4.79	4.48	5.34	5.67
10000	999	2	1020	8	MCAR	30	Normal	AR	16814.06	7.29	7.29	5.33	5.33	5.98	35.58	5.11	6.78	5.44	6.64	35.39	5.13	6.75	5.55	6.52
10000	999	2	1020	8	MCAR	30	Chisq	CS	16814.06	7.12	7.12	5.42	5.42	5.96	35.66	4.47	6.77	5.54	6.86	34.69	4.36	7.03	5.19	6.44
10000	999	2	1010	8	MCAR	30	Dexp	TP	11229.75	6.91	6.91	4.85	4.85	5.55	43.18	5.77	4.59	5.64	6.12	42.99	6.06	4.49	5.91	6.09
10000	999	2	55	8	MAR2	9999	Dexp	TP	7200	8.48	8.48	3.31	3.31	5.69	41.21	6.8	6.01	5.83	6.53	40.73	6.7	5.62	5.54	6
10000	999	2	1010	8	MAR1	9999	Chisq	CS	13666.48	6.83	6.83	5.07	5.07	6.04	36.81	4.15	5.14	5.12	5.84	35.82	3.93	4.99	5.01	5.32
10000	999	2	2020	8	MAR1	9999	Lognorm	AR	27487.44	5.66	5.66	4.87	4.87	5.77	15.76	4.81	5.58	5.11	5.38	14.92	5.08	5.08	5.59	5.19
10000	999	2	2020	8	MCAR	10	Normal	TP	28800.11	5.74	5.74	5.07	5.07	5.46	15.22	5.38	5.14	5.4	5.35	14.74	5.08	4.98	4.94	5
10000	999	2	1010	8	MAR2	9999	Chisq	TP	14400	6.42	6.42	4.49	4.49	5.71	34.74	6.23	4.38	5.92	5.87	35.27	5.79	4.63	5.39	5.42
10000	999	2	2020	8	MCAR	10	Chisq	TP	28800.11	5.3	5.3	4.92	4.92	5.31	15.14	5.48	5.26	5.31	5.34	14.61	5.11	5.1	5.05	5.15
10000	999	2	1020	8	MAR1	9999	Normal	TP	20555.24	5.75	5.75	4.41	4.41	5.02	31.69	6.31	6.35	6.14	6.44	32.12	6.08	6.22	5.79	6.37
10000	999	2	1010	8	MCAR	10	Chisq	CS	14402.8	6.74	6.74	4.85	4.85	5.97	34.37	3.9	5.03	4.72	5.26	34.09	4.34	5.23	5.17	5.7
10000	999	2	1020	8	MAR2	9999	Normal	CS	21600	6.22	6.22	4.75	4.75	5.55	29.99	4.17	6.38	5.05	5.89	30.73	4.57	6.64	5.61	6.25
10000	999	2	2020	8	MCAR	30	Lognorm	AR	22397.14	5.43	5.43	4.68	4.68	5.36	16.7	4.67	5.33	5.14	5.29	16.31	4.61	4.87	5.04	5.1
10000	999	2	55	8	MAR2	9999	Normal	AR	7200	9	9	3.63	3.63	5.21	44.89	5.19	6.16	4.9	6.36	44.31	4.91	6.34	4.74	6.31
10000	999	2	2020	8	MCAR	30	Dexp	TP	22397.14	5.46	5.46	4.94	4.94	5.15	16.72	5.19	5.21	5.13	5.26	16.97	5.31	5.22	5.35	5.36
10000	999	2	1020	8	MCAR	10	Normal	TP	21590.8	6.89	6.89	5.42	5.42	6.23	29.71	6.2	6.1	5.9	6	29.65	5.88	5.92	5.51	5.62
10000	999	2	2020	8	MCAR	30	Normal	TP	22397.14	5.63	5.63	5.16	5.16	5.33	16.76	5.3	4.88	5.28	5.21	17.09	5.34	5.25	5.41	5.32
10000	999	2	1020	8	MCAR	30	Chisq	AR	16814.06	7.19	7.19	5.08	5.08	5.92	35.56	5.19	6.81	5.52	6.73	35.09	4.92	6.55	5.41	6.33
10000	999	2	1010	8	MCAR	10	Lognorm	CS	14402.8	6.35	6.35	4.65	4.65	6.43	34.25	3.68	4.84	4.51	4.84	33.18	4.04	4.88	5.09	5.63
10000	999	2	2020	8	MCAR	30	Chisq	TP	22397.14	5.64	5.64	5.07	5.07	5.4	17.03	5.22	5.08	5.25	5.38	16.68	5.2	5.19	5.45	5.35
10000	999	2	1010	8	MAR1	9999	Lognorm	TP	13764.58	6.79	6.79	4.82	4.82	6.11	39.22	6.45	5.3	6.33	6.28	37.51	5.52	4.04	5.57	5.66
10000	999	2	1010	8	MAR2	9999	Lognorm	TP	14400	6.61	6.61	4.79	4.79	6.37	35.62	6.14	4.9	5.91	5.87	33.97	5.56	3.84	5.36	5.52
10000	999	2	1020	8	MCAR	30	Lognorm	TP	16814.06	6.57	6.57	5.01	5.01	5.72	34.95	5.59	6.34	5.84	6.51	33.8	5.49	5.46	5.66	6.38
10000	999	2	55	8	MAR1	9999	Chisq	AR	6812.44	10.1	10.1	4.96	4.96	6.64	39.74	5.16	5.37	4.74	6.44	39.05	5.21	5.19	4.82	6.46
10000	999	2	1010	8	MAR2	9999	Dexp	AR	14400	6.17	6.17	4.66	4.66	5.67	33.9	4.98	5.16	5.28	5.62	34.14	5.15	5.02	5.37	5.44
10000	999	2	2020	8	MCAR	30	Chisq	CS	22397.14	6.06	6.06	5.4	5.4	5.7	16.73	4.39	5.1	4.98	5.32	16.87	4.29	5.1	4.84	4.96
10000	999	2	1020	8	MCAR	10	Chisq	CS	21590.8	6.52	6.52	5.08	5.08	6.15	29.98	4.37	6.04	5.53	5.78	29.97	4.07	6	5.03	5.82
10000	999	2	1010	8	MAR1	9999	Normal	AR	13661.6	6.61	6.61	4.57	4.57	5.33	36.41	5.28	4.67	5.59	5.56	36.58	4.86	4.79	5.12	5.49
10000	999	2	1010	8	MCAR	10	Dexp	TP	14402.8	6.32	6.32	4.63	4.63	5.54	34.36	5.83	4.9	5.71	5.6	34.42	5.87	4.99	5.51	5.7
10000	999	2	2020	8	MCAR	30	Lognorm	TP	22397.14	5.78	5.78	5.05	5.05	5.68	17.55	5.19	5.76	5.37	5.48	16.56	5.28	5.13	5.59	5.53
10000	999	2	2020	8	MCAR	10	Lognorm	AR	28800.11	5.7	5.7	5.08	5.08	5.86	14.74	4.63	5.34	4.98	5.03	14.45	4.61	4.88	5.02	5.02
10000	999	2	1020	8	MAR2	9999	Lognorm	CS	21600	6.86	6.86	5.32	5.32	6.82	29.43	3.97	6.04	4.99	5.67	28.95	4.01	5.82	5.06	5.76
10000	999	2	55	8	MAR1	9999	Lognorm	AR	6819.52	10.19	10.19	4.55	4.55	8.09	38.22	4.98	5.12	4.6	5.69	37.71	4.99	4.76	4.66	5.8
10000	999	2	2020	8	MAR1	9999	Dexp	AR	27487.92	6.06	6.06	5.3	5.3	5.75	16.31	5.08	5.16	5.33	5.2	15.49	4.87	5.1	4.99	5.08
10000	999	2	2020	8	MCAR	10	Dexp	CS	28800.11	5.07	5.07	4.54	4.54	5.06	15.2	4.29	5.19	4.92	4.91	14.88	4.24	4.84	4.71	4.68
10000	999	2	1010	8	MCAR	10	Normal	AR	14402.8	6.38	6.38	4.65	4.65	5.51	34.68	5.05	4.92	5.25	5.37	33.67	5.22	5.06	5.38	5.82
10000	999	2	1020	8	MAR2	9999	Chisq	AR	21600	6.35	6.35	4.98	4.98	5.94	29.87	5.04	6.34	5.42	5.73	30.18	5.29	6.31	5.69	6.11
10000	999	2	2020	8	MCAR	30	Dexp	AR	22397.14	5.72	5.72	5.1	5.1	5.35	16.82	5	5.16	5.16	5.27	16.57	4.83	5.08	5.17	5.08
10000	999	2	1010	8	MAR1	9999	Chisq	AR	13681.3	6.94	6.94	4.99	4.99	6.09	36.05	5.1	4.98	5.52	5.8	35.91	4.7	4.86	5.13	5.32
10000	999	2	1020	8	MAR2	9999	Dexp	TP	21600	6.24	6.24	4.86	4.86	5.6	28.76	5.86	5.6	5.66	5.78	30.58	5.94	6.72	5.84	6.04
10000	999	2	2020	8	MCAR	30	Normal	AR	22397.14	5.86	5.86	5.32	5.32	5.6	16.88	4.87	5.14	5.15	5.13	16.65	4.77	5.06	5.09	5.15
10000	999	2	1020	8	MCAR	30	Dexp	AR	16814.06	6.98	6.98	5.11	5.11	5.76	35.38	4.99	6.68	5.42	6.35	35.26	5.2	6.59	5.79	6.57
10000	999	2	55	8	MAR1	9999	Dexp	TP	6811.86	10.43	10.43	4.49	4.49	6.15	37.38	7.22	5.3	6.12	7.02	37.93	6.81	4.88	5.63	6.56
10000	999	2	1020	8	MAR1	9999	Dexp	AR	20623.28	6.37	6.37	4.73	4.73	5.69	30.8	5.18	6.14	5.46	6.21	31.49	5.14	5.94	5.49	6.14
10000	999	2	2020	8	MCAR	10	Dexp	AR	28800.11	5.51	5.51	4.94	4.94	5.66	15.46	4.9	5.23	5.02	5.07	14.79	4.78	5.02	4.9	4.99
10000	999	2	1020	8	MCAR	30	Lognorm	AR	16814.06	6.76	6.76	5.23	5.23	6.45	34.23	5.1	6.16	5.62	6.48	33.89	4.38	5.8	4.93	6.03
10000	999	2	1020	8	MAR2	9999	Lognorm	AR	21600	6.68	6.68	5.37	5.37	6.63	29.38	4.75	5.91	5.44	5.74	28.98	4.78	5.76	5.37	5.87
10000	999	2	2020	8	MCAR	10	Lognorm	TP	28800.11	5.63	5.63	5.02	5.02	5.74	16.4	5.57	6.06	5.51	5.56	14.16	5.14	4.72	5.19	5.3
10000	999	2	2020	8	MAR2	9999	Dexp	TP	28800	5.39	5.39	4.88	4.88	5.26	15.88	5.55	5.17	5.34	5.38	15.29	5.57	4.92	5.54	5.46
10000	999	2	2020	8	MAR1	9999	Dexp	TP	27482.24	5.73	5.73	5.24	5.24	5.46	15.28	5.75	4.9	5.62	5.51	15.81	5.57	5.16	5.5	5.61
10000	999	2	2020	8	MCAR	10	Chisq	AR	28800.11	5.47	5.47	4.96	4.96	5.41	15.2	4.85	5.3	5.15	5.09	14.4	4.72	4.99	4.9	5.03
10000	999	2	1010	8	MAR1	9999	Dexp	AR	13699.04	6.54	6.54	4.67	4.67	5.93	36.41	5.47	5.04	5.65	5.58	35.66	5.23	4.87	5.49	5.67
10000	999	2	2020	8	MCAR	10	Normal	CS	28800.11	5.24	5.24	4.62	4.62	4.86	15.47	4.26	5.2	4.88	4.82	14.86	4.16	5.02	4.8	4.69
10000	999	2	1020	8	MAR1	9999	Lognorm	TP	20670.7	6.68	6.68	5.31	5.31	6.31	31.13	5.47	6.21	5.39	5.97	30.27	5.57	5.59	5.54	6.08
10000	999	2	1020	8	MAR2	9999	Normal	TP	21600	6.03	6.03	4.75	4.75	5.4	28.86	5.82	5.55	5.66	5.79	31.38	6.04	6.49	5.71	6.24
10000	999	2	1020	8	MAR2	9999	Dexp	AR	21600	6.33	6.33	5.02	5.02	5.99	29.91	4.94	6.42	5.25	5.69	30.18	5.07	6.61	5.42	5.92
10000	999	2	55	8	MAR2	9999	Dexp	AR	7200	9.24	9.24	4.11	4.11	6.36	44.35	5.22	6.44	5.03	6.14	43.99	5.07	6.02	4.63	6.55
10000	999	2	1010	8	MAR2	9999	Normal	TP	14400	6.47	6.47	4.78	4.78	5.62	34.24	6.04	4.97	5.69	5.65	35.44	5.92	4.94	5.58	5.53
10000	999	2	1020	8	MCAR	30	Chisq	TP	16814.06	6.72	6.72	5.03	5.03	5.57	35.53	5.69	6.46	5.68	6.47	35.45	5.89	6.43	5.93	6.47
10000	999	2	1020	8	MCAR	10	Dexp	TP	21590.8	6.46	6.46	5.19	5.19	6.18	29.59	6.24	6.1	6.03	6.16	29.12	5.8	5.89	5.56	5.59
10000	999	2	1020	8	MAR1	9999	Lognorm	AR	20658.26	6.85	6.85	5.48	5.48	6.76	30.62	4.8	5.71	5.41	5.8	30.26	4.18	5.83	4.73	5.31
10000	999	2	1010	8	MCAR	30	Normal	TP	11229.75	6.88	6.88	4.75	4.75	5.11	43.21	5.88	4.48	5.78	6.11	43.43	6.18	4.59	5.93	6.01
10000	999	2	1020	8	MAR1	9999	Chisq	AR	20587.96	6.74	6.74	5.17	5.17	5.99	31.43	5.19	6.48	5.48	6.09	30.85	5.45	6.66	5.78	6.33
10000	999	2	1020	8	MCAR	10	Chisq	AR	21590.8	6.64	6.64	5.35	5.35	6.22	29.99	5.32	6.14	5.66	6	29.59	4.81	5.79	5.23	5.63
10000	999	2	1020	8	MAR1	9999	Dexp	TP	20617.9	6.13	6.13	4.76	4.76	5.55	31.78	6.01	6.4	5.81	6.21	31.14	6.17	6.29	5.88	6.35
10000	999	2	2020	8	MCAR	30	Lognorm	CS	22397.14	5.75	5.75	4.85	4.85	5.68	16.6	4.05	5.22	4.59	4.97	16.33	4.11	4.79	4.71	4.74
10000	999	2	1020	8	MAR1	9999	Normal	CS	20552.1	6.19	6.19	4.73	4.73	5.27	31.73	4.65	6.2	5.39	5.88	31.98	4.2	6.67	4.99	5.88
10000	999	2	55	8	MAR1	9999	Lognorm	CS	6824	10.29	10.29	4.79	4.79	8.74	39.32	3.25	5.34	3.6	5.29	39.54	3.75	5.07	4.01	5.64
10000	999	2	2020	8	MAR1	9999	Lognorm	TP	27487.68	5.45	5.45	4.85	4.85	5.51	17.29	5.57	6.06	5.67	5.63	15.42	5.38	4.94	5.22	5.34
10000	999	2	2020	8	MAR2	9999	Lognorm	TP	28800	5.63	5.63	5	5	5.71	15.88	5.3	6.11	5.41	5.27	14.94	5.78	4.82	5.78	5.8
10000	999	2	1020	8	MAR1	9999	Chisq	CS	20565.18	6.53	6.53	5.13	5.13	5.99	31.4	4.24	6.05	5.2	5.59	30.98	4.21	6.49	5.14	6
10000	999	2	2020	8	MAR1	9999	Dexp	CS	27496.76	5.51	5.51	4.81	4.81	5.39	16.07	4.91	5.55	5.38	5.54	16.21	4.75	5.21	5.35	5.3
10000	999	2	1020	8	MCAR	10	Lognorm	TP	21590.8	6.67	6.67	5.36	5.36	6.41	30.11	5.92	6.61	5.89	5.97	27.92	5.31	5.36	5.35	5.6
10000	999	2	1020	8	MCAR	10	Lognorm	AR	21590.8	6.97	6.97	5.6	5.6	6.85	28.82	4.73	5.93	5.44	5.65	28.12	4.58	5.27	5.13	5.53
10000	999	2	1020	8	MAR2	9999	Dexp	CS	21600	6.17	6.17	4.97	4.97	5.84	30.27	4.18	6.38	5.07	5.55	30.35	4.49	6.35	5.51	6.38
10000	999	2	2020	8	MAR1	9999	Lognorm	CS	27481.98	5.76	5.76	4.96	4.96	6.04	15.63	4.36	5.19	5.08	5.14	15.69	4.67	5.04	5.44	5.51
10000	999	2	2020	8	MCAR	10	Lognorm	CS	28800.11	5.63	5.63	4.99	4.99	5.91	14.94	4.26	5.35	5.21	5.29	14.77	3.91	4.74	4.57	4.67
10000	999	2	2020	8	MAR1	9999	Normal	TP	27432.68	5.83	5.83	5.17	5.17	5.36	15.72	5.5	5.01	5.48	5.33	15.87	5.7	5.19	5.57	5.6
10000	999	2	2020	8	MAR2	9999	Normal	CS	28800	5.43	5.43	4.93	4.93	5.19	15.69	4.44	4.91	5.1	5.2	15.03	4.57	5.1	5.18	5.46
10000	999	2	1020	8	MAR2	9999	Normal	AR	21600	6.32	6.32	5.05	5.05	5.67	29.77	5.04	6.61	5.14	5.73	30.61	5.31	6.56	5.58	6.23
10000	999	2	1010	8	MAR2	9999	Dexp	TP	14400	6.37	6.37	4.7	4.7	5.65	34.11	5.97	4.63	5.6	5.54	35.11	5.94	4.59	5.57	5.7
10000	999	2	1010	8	MCAR	10	Dexp	CS	14402.8	6.55	6.55	4.72	4.72	5.97	34.22	3.86	4.93	4.74	5.07	33.66	4.34	5.06	5.25	5.7
10000	999	2	2020	8	MAR2	9999	Lognorm	CS	28800	5.72	5.72	4.8	4.8	5.84	15.79	4.06	5.23	4.76	4.87	14.66	4.14	5.25	4.95	5.03
10000	999	2	2020	8	MAR1	9999	Normal	CS	27428.2	5.77	5.77	5.21	5.21	5.51	15.98	4.19	5.25	4.77	5.02	16.03	4.52	5.08	5.19	5.15
10000	999	2	1020	8	MAR1	9999	Dexp	CS	20644.7	6.03	6.03	4.74	4.74	5.7	30.76	4.19	6.22	5.08	5.84	30.68	4.19	6.16	4.98	5.82
10000	999	2	1020	8	MAR2	9999	Chisq	CS	21600	6.34	6.34	5.08	5.08	5.87	29.63	4.23	6.15	4.98	5.88	30.91	4.42	6.54	5.33	5.95
10000	999	2	2020	8	MCAR	30	Normal	CS	22397.14	5.88	5.88	5.17	5.17	5.41	17.09	4.4	5.13	5.02	5.41	17.13	4.36	4.94	4.88	4.82
10000	999	2	1020	8	MAR1	9999	Normal	AR	20550.42	6.07	6.07	4.74	4.74	5.38	30.68	5.13	6.56	5.44	6.06	32.13	5.62	6.57	5.92	6.41
10000	999	2	1020	8	MCAR	10	Dexp	AR	21590.8	6.26	6.26	4.89	4.89	5.96	30.14	5.29	5.98	5.69	6.02	29.42	4.81	6.08	5.21	5.49
10000	999	2	1020	8	MAR1	9999	Chisq	TP	20613.1	6.25	6.25	4.73	4.73	5.39	31.87	6	6.08	5.56	5.98	32.01	5.94	6.23	5.77	6.11
10000	999	2	1010	8	MCAR	10	Chisq	AR	14402.8	6.92	6.92	5.17	5.17	6.3	34.87	4.89	5.01	5.2	5.3	33.78	5.18	4.93	5.46	5.71
10000	999	2	2020	8	MAR2	9999	Chisq	AR	28800	5.45	5.45	4.88	4.88	5.29	15.39	5.13	5.17	5.39	5.39	14.92	5.33	4.92	5.44	5.61
10000	999	2	1020	8	MAR1	9999	Lognorm	CS	20631.74	7	7	5.76	5.76	6.93	30.4	3.95	6.4	5.08	5.71	30.01	4.19	5.99	5.15	5.89
10000	999	2	2020	8	MAR1	9999	Chisq	AR	27466.08	6.05	6.05	5.37	5.37	5.78	15.7	4.9	4.97	5.13	5.21	16.2	5.09	5.07	5.38	5.32
10000	999	2	2020	8	MCAR	30	Dexp	CS	22397.14	5.63	5.63	5.06	5.06	5.42	16.8	4.35	5.13	5	5.31	16.94	4.4	4.83	4.85	5
10000	999	2	55	8	MCAR	30	Chisq	TP	5880.51	10.08	10.08	4.57	4.57	5.9	33.3	6.43	4.49	5.15	5.52	33.89	6.79	4.45	5.34	6
10000	999	2	2020	8	MCAR	30	Chisq	AR	22397.14	5.78	5.78	5.23	5.23	5.56	17.03	4.86	5.02	5.26	5.25	16.65	4.81	5.2	5.23	5.13
10000	999	2	2020	8	MAR2	9999	Chisq	CS	28800	5.85	5.85	5.3	5.3	5.73	15.58	4.41	4.91	5.11	5.21	15.1	4.37	5.02	5.08	5.31
10000	999	2	2020	8	MAR2	9999	Dexp	AR	28800	5.52	5.52	5.04	5.04	5.47	15.72	5.15	5.34	5.44	5.37	15.41	5.26	5.29	5.49	5.55
10000	999	2	2020	8	MAR1	9999	Chisq	CS	27444.6	5.72	5.72	5.02	5.02	5.47	16.32	4.68	5.57	5.33	5.39	15.62	4.46	5.28	4.99	5.19
10000	999	2	1010	8	MAR1	9999	Normal	CS	13662.46	6.61	6.61	4.85	4.85	5.48	35.97	4.35	4.99	5.15	5.49	35.99	4.34	5.12	5.2	5.75
10000	999	2	2020	8	MAR2	9999	Dexp	CS	28800	5.41	5.41	4.78	4.78	5.36	15.47	4.33	4.82	4.96	5.1	14.79	4.06	4.97	4.79	5.01
10000	999	2	1010	8	MAR1	9999	Dexp	TP	13696.26	6.59	6.59	4.48	4.48	5.34	36.22	5.74	4.31	5.38	5.36	38.22	6.75	5.1	6.36	6.49
10000	999	2	55	8	MCAR	30	Normal	CS	5880.51	10.93	10.93	5.3	5.3	5.91	37.44	4.09	5.12	3.79	5.41	37.63	4.03	5.26	3.6	5.76
10000	999	2	2020	8	MAR1	9999	Chisq	TP	27481.5	5.42	5.42	4.8	4.8	5.05	15.41	5.67	5.1	5.76	5.73	15.2	5.59	5.02	5.57	5.38
10000	999	2	1020	8	MCAR	10	Normal	CS	21590.8	6.63	6.63	5.12	5.12	6.02	30.3	4.5	6.27	5.35	5.92	30.12	3.95	6.04	5.07	5.68
10000	999	2	55	8	MCAR	10	Lognorm	TP	7211.98	8.98	8.98	3.87	3.87	7.39	41.56	6.05	5.63	5.3	5.88	40.42	6.59	4.82	5.7	6.38
10000	999	2	1020	8	MCAR	30	Dexp	CS	16814.06	6.87	6.87	5.16	5.16	6	35.36	4.4	6.74	5.19	6.59	34.86	4.43	7.05	5.01	6.65
10000	999	2	2020	8	MCAR	10	Chisq	CS	28800.11	5.24	5.24	4.68	4.68	5.15	14.88	4.2	5.2	4.84	4.92	14.71	4.11	4.88	4.83	4.88
10000	999	2	2020	8	MAR2	9999	Normal	TP	28800	5.41	5.41	5.03	5.03	5.32	15.79	5.31	5.06	5.2	5.2	15.61	5.74	4.99	5.66	5.51
10000	999	2	2020	8	MAR1	9999	Normal	AR	27429.46	6.16	6.16	5.76	5.76	5.96	15.38	5.01	5.18	5.27	5.36	15.92	4.96	5.33	5.16	5.24
10000	999	2	55	8	MCAR	10	Dexp	TP	7211.98	9.42	9.42	3.84	3.84	6.43	42.6	6.47	5.93	5.42	6.01	42.08	7.06	5.69	5.83	6.5
10000	999	2	55	8	MCAR	10	Lognorm	AR	7211.98	8.97	8.97	4.04	4.04	7.69	44.31	4.35	5.79	4.37	5.5	43.49	4.74	5.56	4.67	5.92
10000	999	2	1010	8	MAR1	9999	Dexp	CS	13714.98	6.61	6.61	4.6	4.6	6.09	36.05	3.97	4.95	5.01	5.29	35.31	4	5.19	4.84	5.4
10000	999	2	55	8	MCAR	10	Chisq	AR	7211.98	10.01	10.01	4.14	4.14	6.8	45.49	4.84	6.08	4.61	5.96	45.7	5.01	6.14	4.74	6.23
10000	999	2	2020	8	MAR2	9999	Lognorm	AR	28800	5.75	5.75	5.06	5.06	5.84	15.33	5.05	5.4	5.43	5.47	14.95	5.24	4.81	5.55	5.79
10000	999	2	55	8	MCAR	10	Normal	AR	7211.98	10.14	10.14	4.17	4.17	6.76	45.7	5.05	6.18	4.68	6.05	46.61	5.2	6.42	5	6.16
10000	999	2	55	8	MCAR	10	Dexp	AR	7211.98	9.96	9.96	4.15	4.15	6.93	45.05	5	5.72	4.82	5.85	45.29	5.19	6.02	4.97	5.89
10000	999	2	55	8	MCAR	10	Normal	TP	7211.98	9.1	9.1	3.98	3.98	6.04	42.23	6.66	5.81	5.64	6.11	42.08	7.19	5.86	5.97	6.42
10000	999	2	1010	8	MAR2	9999	Lognorm	CS	14400	6.39	6.39	4.5	4.5	6.47	34.83	4.01	5.04	5.06	5.2	33.69	3.63	4.45	4.68	4.83
10000	999	2	55	8	MAR1	9999	Normal	CS	6810.6	9.69	9.69	4.53	4.53	5.96	41.12	4.21	5.52	4.25	6.28	41.23	3.98	5.44	3.97	5.91
10000	999	2	1010	8	MAR2	9999	Dexp	CS	14400	6.66	6.66	4.88	4.88	6.09	34.26	4.23	5.21	5.09	5.44	34.43	3.88	4.95	4.94	5.19
10000	999	2	1010	8	MAR2	9999	Chisq	CS	14400	6.66	6.66	4.77	4.77	6.08	34.54	4.23	5.27	5.11	5.41	33.99	4.02	4.7	4.88	5.23
10000	999	2	1010	8	MAR2	9999	Normal	CS	14400	6.48	6.48	4.78	4.78	5.65	33.81	4.14	5.18	4.99	5.26	34.37	4.12	4.92	4.97	5.46
10000	999	2	1020	8	MAR2	9999	Chisq	TP	21600	6.62	6.62	5.21	5.21	6.04	28.08	5.91	5.79	5.6	5.91	30.22	5.94	6.1	5.76	6.11
