# Supplementary material for: Incompletely Observed Nonparametric Factorial Designs With Repeated Measurements: A Wild Bootstrap Approach
Source: Biom J. 2024 Nov 23;66(8):e70008. doi: 10.1002/bimj.70008 (PMC11585227; doi:10.1002/bimj.70008)
Supplement: Supplementary file 1 — Supporting Information [file BIMJ-66-e70008-s001.zip › CodeandData2/CodeandData/Rcode/Results/Results_Ordinal.csv]

nsim	nbsp	a	ni	t	MissMech	miss	dist	cov	Nobs	waldCG	anovaCG	WBtsWaldCG	WBtsAnovaCG	WBtsMatsCG	waldCT	anovaCT	WBtsWaldCT	WBtsAnovaCT	WBtsMatsCT	waldCGT	anovaCGT	WBtsWaldCGT	WBtsAnovaCGT	WBtsMatsCGT
10000	999	2	55	4	MCAR	10	Ordinal	CS	3597.21	9.71	9.71	5.69	5.69	8.14	25.13	6.08	5.06	4.87	5.26	25.96	6.14	4.57	4.84	5.47
10000	999	2	1010	4	MCAR	30	Ordinal	CS	5653.34	7.19	7.19	5.12	5.12	6.51	13.44	5.54	4.99	5.06	5.1	13.33	5.35	4.8	4.88	5.08
10000	999	2	1010	4	MCAR	10	Ordinal	CS	7201.76	7.01	7.01	5.44	5.44	6.38	12.07	5.26	5.39	4.99	5.51	11.83	5.36	5.09	5.22	5.66
10000	999	2	1010	4	MAR1	9999	Ordinal	CS	7262.81	6.6	6.6	4.89	4.89	5.98	12.24	5.51	5.26	4.98	5.18	11.24	5.15	4.84	4.86	5.34
10000	999	2	1020	4	MCAR	30	Ordinal	CS	8466.89	6.9	6.9	5.41	5.41	6.34	12.95	5.78	5.5	5.42	5.45	12.87	5.92	5.53	5.48	5.61
10000	999	2	2020	4	MAR2	9999	Ordinal	CS	14711.21	5.66	5.66	4.97	4.97	5.44	7.71	5.19	5.01	5.17	5.37	8.11	5.15	5.37	5.11	5.45
10000	999	2	1020	4	MAR1	9999	Ordinal	CS	10954.38	6.5	6.5	5.18	5.18	5.88	11.2	5.1	5.44	4.93	5.47	11.07	5.1	5.69	4.89	5.48
10000	999	2	1020	4	MAR2	9999	Ordinal	CS	10993.83	7.31	7.31	5.76	5.76	6.61	11.27	5.56	5.55	5.51	5.89	11.44	5.34	5.48	5.13	5.65
10000	999	2	1020	4	MCAR	10	Ordinal	CS	10806.35	6.55	6.55	5.27	5.27	6	11.33	5.07	5.37	4.87	5.59	11.39	5.33	5.2	5.16	5.59
10000	999	2	55	4	MAR2	9999	Ordinal	CS	3637.78	9.58	9.58	5.86	5.86	8.13	24.89	6.02	4.54	4.87	5.44	24.9	5.71	4.62	4.49	5.64
10000	999	2	55	4	MCAR	30	Ordinal	CS	2921.88	10.93	10.93	5.64	5.64	8.23	29.8	7.45	5.55	5.3	4.57	30.17	7.19	5.86	5.36	4.71
10000	999	2	2020	4	MAR1	9999	Ordinal	CS	14620.78	5.33	5.33	4.69	4.69	5	7.58	4.94	4.79	4.86	5.11	7.92	5.04	5.15	5.19	5.47
10000	999	2	55	4	MAR1	9999	Ordinal	CS	3648.3	9.64	9.64	5.64	5.64	7.93	24.17	5.81	4.21	4.48	5.06	25.7	6.5	4.92	5.11	5.81
10000	999	2	1010	4	MAR2	9999	Ordinal	CS	7333.22	6.59	6.59	5.16	5.16	6.01	11.2	4.86	4.58	4.56	5.03	12.63	5.44	5.3	5.14	5.86
10000	999	2	2020	4	MCAR	30	Ordinal	CS	11290.88	5.69	5.69	4.89	4.89	5.45	8.28	5.13	5.11	5.01	5.04	8.43	5.12	5.29	5.07	5.37
10000	999	2	2020	4	MCAR	10	Ordinal	CS	14402.18	5.73	5.73	5.08	5.08	5.48	7.47	4.89	4.96	4.91	5.09	7.8	4.79	4.87	4.74	5.17
10000	999	2	1010	8	MCAR	30	Ordinal	CS	11232.44	6.69	6.69	5.01	5.01	6.38	41.35	4.52	4.37	5.58	5.49	40.46	3.9	3.86	4.82	4.97
10000	999	2	1020	8	MAR1	9999	Ordinal	CS	21905.04	6.72	6.72	5.41	5.41	6.24	27.76	3.77	5.47	4.73	5.16	27.43	3.88	5.94	4.97	5.28
10000	999	2	1020	8	MCAR	30	Ordinal	CS	16822.85	7.09	7.09	5.74	5.74	6.89	34.85	4.23	6.53	5.53	5.83	34.77	3.85	6.06	5.03	5.54
10000	999	2	55	8	MAR2	9999	Ordinal	CS	7275.76	8.79	8.79	4.93	4.93	7.66	42.61	3.04	5.84	3.67	3.94	42.9	3.22	5.64	4.31	4.47
10000	999	2	1020	8	MCAR	10	Ordinal	CS	21599.02	6.38	6.38	5.07	5.07	5.9	28.41	3.85	5.72	4.83	5.03	28.07	3.38	5.42	4.5	4.7
10000	999	2	2020	8	MAR1	9999	Ordinal	CS	29238.94	6.13	6.13	5.44	5.44	5.96	14.73	4.27	5.18	4.9	5.05	15.48	4.21	5.07	4.82	5.08
10000	999	2	55	8	MCAR	10	Ordinal	CS	7208.5	8.59	8.59	5.02	5.02	7.72	42.53	3.6	5.94	4.58	4.54	42.26	3.31	5.53	4.21	4.39
10000	999	2	1010	8	MCAR	10	Ordinal	CS	14403.47	6.95	6.95	5.2	5.2	6.46	33.64	3.68	4.74	4.75	4.89	31.9	3.6	4.68	4.59	4.94
10000	999	2	1010	8	MAR1	9999	Ordinal	CS	14524.18	6.38	6.38	4.87	4.87	5.9	32.88	3.67	4.71	4.7	4.85	32.89	3.81	4.6	4.73	5.11
10000	999	2	2020	8	MAR2	9999	Ordinal	CS	29417.24	5.76	5.76	4.92	4.92	5.45	14.97	4.53	5.39	5.35	5.45	14.68	4.18	4.98	5.09	5.16
10000	999	2	55	8	MCAR	30	Ordinal	CS	5885.53	9.67	9.67	5.17	5.17	8.12	31.89	3.43	4.69	4.32	3.29	31.97	3.49	4.59	4.15	3.36
10000	999	2	55	8	MAR1	9999	Ordinal	CS	7297.82	8.97	8.97	5.13	5.13	7.89	43.31	3.14	5.64	3.89	3.9	43.1	3.38	6.1	4.32	4.14
10000	999	2	1010	8	MAR2	9999	Ordinal	CS	14669.1	6.92	6.92	5.24	5.24	6.27	32.01	3.56	4.44	4.71	4.74	33.47	4.12	4.43	5.18	5.45
10000	999	2	2020	8	MCAR	30	Ordinal	CS	22405.41	6.04	6.04	5.27	5.27	5.96	16	4.1	4.96	4.79	4.84	16.12	4.32	5.18	4.9	4.98
10000	999	2	2020	8	MCAR	10	Ordinal	CS	28801.4	6.1	6.1	5.53	5.53	5.98	15.5	4.35	4.91	5.03	5.17	14.21	4.27	5.23	4.97	5.28
10000	999	2	1020	8	MAR2	9999	Ordinal	CS	21983.2	6.41	6.41	5.16	5.16	5.98	27.49	3.58	5.28	4.65	5.01	28.76	4.03	5.38	5.02	5.5
