# Supplementary material for: Incompletely Observed Nonparametric Factorial Designs With Repeated Measurements: A Wild Bootstrap Approach
Source: Biom J. 2024 Nov 23;66(8):e70008. doi: 10.1002/bimj.70008 (PMC11585227; doi:10.1002/bimj.70008)
Supplement: Supplementary file 1 — Supporting Information [file BIMJ-66-e70008-s001.zip › CodeandData2/CodeandData/Rcode/Results/Results_Power.csv]

nsim	nbsp	a	ni	t	deltaPower	MissMech	miss	dist	cov	Nobs	waldCG	anovaCG	WBtsWaldCG	WBtsAnovaCG	WBtsMatsCG	waldCT	anovaCT	WBtsWaldCT	WBtsAnovaCT	WBtsMatsCT	waldCGT	anovaCGT	WBtsWaldCGT	WBtsAnovaCGT	WBtsMatsCGT	Alternative
10000	999	1	15	4	3	MCAR	30	Dexp	CS	4232.79	99.64	99.6	97.74	99.46	99.23	99.64	99.6	97.74	99.46	99.23	99.64	99.6	97.74	99.46	99.23	Alter2
10000	999	1	15	4	1.5	MCAR	10	Normal	TP	5398.27	100	100	99.98	99.99	99.99	100	100	99.98	99.99	99.99	100	100	99.98	99.99	99.99	Alter1
10000	999	1	15	4	1	MCAR	10	Lognorm	AR	5398.27	35.74	23.46	20.41	22.25	23.31	35.74	23.46	20.41	22.25	23.31	35.74	23.46	20.41	22.25	23.31	Alter1
10000	999	1	15	4	1	MCAR	10	Chisq	CS	5398.27	22.6	10.57	9.68	9.94	10.61	22.6	10.57	9.68	9.94	10.61	22.6	10.57	9.68	9.94	10.61	Alter2
10000	999	1	15	4	3	MCAR	30	Lognorm	CS	4232.79	75.49	60.29	55.52	57.67	59.53	75.49	60.29	55.52	57.67	59.53	75.49	60.29	55.52	57.67	59.53	Alter1
10000	999	1	15	4	3	MCAR	10	Chisq	TP	5398.27	94.94	84.13	86.03	80.94	81.19	94.94	84.13	86.03	80.94	81.19	94.94	84.13	86.03	80.94	81.19	Alter2
10000	999	1	15	4	1.5	MCAR	10	Lognorm	CS	5398.27	42.09	25.76	24.57	24.51	25.32	42.09	25.76	24.57	24.51	25.32	42.09	25.76	24.57	24.51	25.32	Alter1
10000	999	1	15	4	2.5	MCAR	10	Normal	AR	5398.27	100	100	100	100	100	100	100	100	100	100	100	100	100	100	100	Alter1
10000	999	1	15	4	3	MCAR	30	Lognorm	AR	4232.79	84.39	76.78	70.27	75.16	78.48	84.39	76.78	70.27	75.16	78.48	84.39	76.78	70.27	75.16	78.48	Alter1
10000	999	1	15	4	3	MCAR	30	Dexp	AR	4232.79	99.9	99.96	99.52	99.96	99.86	99.9	99.96	99.52	99.96	99.86	99.9	99.96	99.52	99.96	99.86	Alter2
10000	999	1	15	4	2	MCAR	30	Lognorm	TP	4232.79	73.41	60.56	56.26	57.95	63.75	73.41	60.56	56.26	57.95	63.75	73.41	60.56	56.26	57.95	63.75	Alter1
10000	999	1	15	4	2.5	MCAR	30	Chisq	CS	4232.79	62.54	46.44	36.86	42.83	43.13	62.54	46.44	36.86	42.83	43.13	62.54	46.44	36.86	42.83	43.13	Alter1
10000	999	1	15	4	2	MCAR	30	Chisq	TP	4232.79	66.16	43.14	42.36	38.79	40.42	66.16	43.14	42.36	38.79	40.42	66.16	43.14	42.36	38.79	40.42	Alter2
10000	999	1	15	4	3	MCAR	30	Dexp	TP	4232.79	99.96	99.98	99.8	99.93	99.91	99.96	99.98	99.8	99.93	99.91	99.96	99.98	99.8	99.93	99.91	Alter2
10000	999	1	15	4	2.5	MCAR	30	Normal	TP	4232.79	100	100	99.99	99.98	100	100	100	99.99	99.98	100	100	100	99.99	99.98	100	Alter2
10000	999	1	15	4	3	MCAR	30	Normal	TP	4232.79	100	100	99.99	100	100	100	100	99.99	100	100	100	100	99.99	100	100	Alter1
10000	999	1	15	4	3	MCAR	30	Lognorm	TP	4232.79	87.87	70.3	74.85	68.24	68.83	87.87	70.3	74.85	68.24	68.83	87.87	70.3	74.85	68.24	68.83	Alter2
10000	999	1	15	4	1	MAR2	10	Normal	TP	5400	99.68	98.92	97.32	98.39	99.42	99.68	98.92	97.32	98.39	99.42	99.68	98.92	97.32	98.39	99.42	Alter1
10000	999	1	15	4	0.5	MCAR	10	Dexp	TP	5398.27	49.97	36.6	29.05	33.79	38.16	49.97	36.6	29.05	33.79	38.16	49.97	36.6	29.05	33.79	38.16	Alter1
10000	999	1	15	4	2	MCAR	30	Normal	TP	4232.79	100	100	99.99	99.99	100	100	100	99.99	99.99	100	100	100	99.99	99.99	100	Alter1
10000	999	1	15	4	1	MCAR	10	Chisq	AR	5398.27	29.47	19.13	14.25	17.4	18.3	29.47	19.13	14.25	17.4	18.3	29.47	19.13	14.25	17.4	18.3	Alter1
10000	999	1	15	4	0.5	MCAR	10	Lognorm	AR	5398.27	20.81	10.49	9.7	9.76	10.58	20.81	10.49	9.7	9.76	10.58	20.81	10.49	9.7	9.76	10.58	Alter1
10000	999	1	15	4	3	MCAR	10	Lognorm	CS	5398.27	80.85	57.23	64.46	55.42	61	80.85	57.23	64.46	55.42	61	80.85	57.23	64.46	55.42	61	Alter2
10000	999	1	15	4	0	MCAR	30	Chisq	TP	4232.79	17.1	7.16	5.44	5.88	6.25	17.1	7.16	5.44	5.88	6.25	17.1	7.16	5.44	5.88	6.25	Alter1
10000	999	1	15	4	2	MCAR	30	Chisq	CS	4232.79	48.86	32.43	25.25	29.39	29.64	48.86	32.43	25.25	29.39	29.64	48.86	32.43	25.25	29.39	29.64	Alter1
10000	999	1	15	4	3	MCAR	10	Dexp	CS	5398.27	99.94	99.98	99.49	99.98	99.91	99.94	99.98	99.49	99.98	99.91	99.94	99.98	99.49	99.98	99.91	Alter2
10000	999	1	15	4	3	MCAR	10	Normal	AR	5398.27	100	100	100	100	100	100	100	100	100	100	100	100	100	100	100	Alter2
10000	999	1	15	4	3	MCAR	30	Chisq	AR	4232.79	87.35	82.1	68.35	79.22	81.49	87.35	82.1	68.35	79.22	81.49	87.35	82.1	68.35	79.22	81.49	Alter1
10000	999	1	15	4	3	MAR2	30	Normal	TP	5400	100	100	100	100	100	100	100	100	100	100	100	100	100	100	100	Alter1
10000	999	1	15	4	0.5	MCAR	30	Chisq	AR	4232.79	20.43	9.45	7.52	8.23	9.23	20.43	9.45	7.52	8.23	9.23	20.43	9.45	7.52	8.23	9.23	Alter1
10000	999	1	15	4	3	MCAR	30	Normal	AR	4232.79	100	100	100	100	100	100	100	100	100	100	100	100	100	100	100	Alter1
10000	999	1	15	4	0.5	MCAR	10	Lognorm	CS	5398.27	18.77	7.31	8.05	6.67	7.53	18.77	7.31	8.05	6.67	7.53	18.77	7.31	8.05	6.67	7.53	Alter1
10000	999	1	15	4	0.5	MCAR	30	Dexp	CS	4232.79	30.35	15.43	12.79	13.45	14.72	30.35	15.43	12.79	13.45	14.72	30.35	15.43	12.79	13.45	14.72	Alter2
10000	999	1	15	4	1.5	MCAR	10	Lognorm	TP	5398.27	63.91	37.32	46.75	35.08	36.26	63.91	37.32	46.75	35.08	36.26	63.91	37.32	46.75	35.08	36.26	Alter2
10000	999	1	15	4	0	MCAR	30	Chisq	AR	4232.79	17.13	6.63	5.43	5.46	6.2	17.13	6.63	5.43	5.46	6.2	17.13	6.63	5.43	5.46	6.2	Alter1
10000	999	1	15	4	2	MCAR	10	Dexp	TP	5398.27	99.98	99.99	99.92	99.97	99.99	99.98	99.99	99.92	99.97	99.99	99.98	99.99	99.92	99.97	99.99	Alter1
10000	999	1	15	4	0	MCAR	30	Chisq	AR	4232.79	17.13	6.63	5.43	5.46	6.2	17.13	6.63	5.43	5.46	6.2	17.13	6.63	5.43	5.46	6.2	Alter2
10000	999	1	15	4	0.5	MCAR	10	Dexp	AR	5398.27	40.76	30.31	21.94	28.2	29.5	40.76	30.31	21.94	28.2	29.5	40.76	30.31	21.94	28.2	29.5	Alter1
10000	999	1	15	4	0	MCAR	10	Lognorm	AR	5398.27	15.12	5.7	5.67	5.08	5.59	15.12	5.7	5.67	5.08	5.59	15.12	5.7	5.67	5.08	5.59	Alter2
10000	999	1	15	4	0	MAR2	10	Chisq	CS	5400	15.75	5.76	5.43	5.02	5.48	15.75	5.76	5.43	5.02	5.48	15.75	5.76	5.43	5.02	5.48	Alter2
10000	999	1	15	4	3	MCAR	10	Lognorm	CS	5398.27	79.63	70.43	64.47	69.46	69.95	79.63	70.43	64.47	69.46	69.95	79.63	70.43	64.47	69.46	69.95	Alter1
10000	999	1	15	4	3	MAR2	10	Chisq	TP	5400	93.56	81.81	83.45	78.73	76.74	93.56	81.81	83.45	78.73	76.74	93.56	81.81	83.45	78.73	76.74	Alter2
10000	999	1	15	4	0.5	MAR2	30	Normal	TP	5400	68.48	55.48	45.41	51.14	58.2	68.48	55.48	45.41	51.14	58.2	68.48	55.48	45.41	51.14	58.2	Alter1
10000	999	1	15	4	0.5	MCAR	10	Dexp	TP	5398.27	45.38	25.07	25.11	22.41	22.44	45.38	25.07	25.11	22.41	22.44	45.38	25.07	25.11	22.41	22.44	Alter2
10000	999	1	15	4	2.5	MCAR	10	Lognorm	AR	5398.27	81.81	62.39	67.48	60.94	61.62	81.81	62.39	67.48	60.94	61.62	81.81	62.39	67.48	60.94	61.62	Alter2
10000	999	1	15	4	1	MAR2	10	Dexp	TP	5400	92.46	87.13	81.06	84.7	89.27	92.46	87.13	81.06	84.7	89.27	92.46	87.13	81.06	84.7	89.27	Alter1
10000	999	1	15	4	1.5	MAR2	30	Chisq	AR	5400	45.28	35.62	25.93	33.19	35.25	45.28	35.62	25.93	33.19	35.25	45.28	35.62	25.93	33.19	35.25	Alter1
10000	999	1	15	4	0.5	MCAR	10	Lognorm	CS	5398.27	18.04	7	7.49	6.5	6.98	18.04	7	7.49	6.5	6.98	18.04	7	7.49	6.5	6.98	Alter2
10000	999	1	15	4	1	MCAR	10	Normal	CS	5398.27	90.42	85.36	74.79	83.89	82.56	90.42	85.36	74.79	83.89	82.56	90.42	85.36	74.79	83.89	82.56	Alter1
10000	999	1	15	4	2.5	MCAR	30	Dexp	CS	4232.79	99.89	99.78	98.79	99.62	99.68	99.89	99.78	98.79	99.62	99.68	99.89	99.78	98.79	99.62	99.68	Alter1
10000	999	1	15	4	2.5	MAR2	30	Normal	AR	5400	100	100	100	100	100	100	100	100	100	100	100	100	100	100	100	Alter2
10000	999	1	15	4	2	MCAR	10	Chisq	AR	5398.27	64.78	57.85	43.33	55.04	56.94	64.78	57.85	43.33	55.04	56.94	64.78	57.85	43.33	55.04	56.94	Alter1
10000	999	1	15	4	0.5	MAR2	10	Normal	TP	5400	68.48	55.48	45.41	51.14	58.2	68.48	55.48	45.41	51.14	58.2	68.48	55.48	45.41	51.14	58.2	Alter1
10000	999	1	15	4	2	MCAR	10	Chisq	CS	5398.27	52.62	37.32	30.72	35.11	34.9	52.62	37.32	30.72	35.11	34.9	52.62	37.32	30.72	35.11	34.9	Alter1
10000	999	1	15	4	1	MCAR	30	Lognorm	TP	4232.79	42.02	26.51	23.87	24.3	28.17	42.02	26.51	23.87	24.3	28.17	42.02	26.51	23.87	24.3	28.17	Alter1
10000	999	1	15	4	1	MCAR	30	Chisq	CS	4232.79	25.92	12.67	10.11	10.66	11.81	25.92	12.67	10.11	10.66	11.81	25.92	12.67	10.11	10.66	11.81	Alter1
10000	999	1	15	4	1	MAR2	10	Dexp	AR	5400	79.27	66.37	60.22	63.77	59.91	79.27	66.37	60.22	63.77	59.91	79.27	66.37	60.22	63.77	59.91	Alter2
10000	999	1	15	4	0.5	MAR2	30	Chisq	AR	5400	18.72	9.28	7.37	8.05	8.69	18.72	9.28	7.37	8.05	8.69	18.72	9.28	7.37	8.05	8.69	Alter1
10000	999	1	15	4	0	MCAR	30	Chisq	CS	4232.79	16.85	6.48	5.31	5.47	6.11	16.85	6.48	5.31	5.47	6.11	16.85	6.48	5.31	5.47	6.11	Alter2
10000	999	1	15	4	2	MCAR	10	Lognorm	CS	5398.27	54.91	30.81	34.73	29.19	33.38	54.91	30.81	34.73	29.19	33.38	54.91	30.81	34.73	29.19	33.38	Alter2
10000	999	1	15	4	0.5	MCAR	30	Dexp	TP	4232.79	48.07	33.35	25.58	29.82	34.1	48.07	33.35	25.58	29.82	34.1	48.07	33.35	25.58	29.82	34.1	Alter1
10000	999	1	15	4	1	MAR2	10	Chisq	AR	5400	28.18	14.53	13.15	13.11	12.66	28.18	14.53	13.15	13.11	12.66	28.18	14.53	13.15	13.11	12.66	Alter2
10000	999	1	15	4	2	MCAR	30	Chisq	AR	4232.79	61.68	49.77	36.95	46.03	48.31	61.68	49.77	36.95	46.03	48.31	61.68	49.77	36.95	46.03	48.31	Alter1
10000	999	1	15	4	0	MCAR	10	Lognorm	TP	5398.27	15.16	6.15	5.71	5.44	5.5	15.16	6.15	5.71	5.44	5.5	15.16	6.15	5.71	5.44	5.5	Alter1
10000	999	1	15	4	0.5	MCAR	10	Chisq	TP	5398.27	19.65	8.57	8.28	7.57	7.68	19.65	8.57	8.28	7.57	7.68	19.65	8.57	8.28	7.57	7.68	Alter2
10000	999	1	15	4	0	MCAR	30	Lognorm	CS	4232.79	16.73	6.04	5.57	5.06	5.95	16.73	6.04	5.57	5.06	5.95	16.73	6.04	5.57	5.06	5.95	Alter2
10000	999	1	15	4	2	MCAR	30	Lognorm	AR	4232.79	65.13	40.77	44.84	38.25	41.41	65.13	40.77	44.84	38.25	41.41	65.13	40.77	44.84	38.25	41.41	Alter2
10000	999	1	15	4	0.5	MCAR	30	Chisq	AR	4232.79	20.1	8.54	7.32	7.46	8.06	20.1	8.54	7.32	7.46	8.06	20.1	8.54	7.32	7.46	8.06	Alter2
10000	999	1	15	4	0.5	MAR2	30	Lognorm	TP	5400	24.4	9.85	11.97	8.7	9.03	24.4	9.85	11.97	8.7	9.03	24.4	9.85	11.97	8.7	9.03	Alter2
10000	999	1	15	4	1.5	MCAR	30	Lognorm	CS	4232.79	40.77	22.75	20.8	20.84	22.51	40.77	22.75	20.8	20.84	22.51	40.77	22.75	20.8	20.84	22.51	Alter1
10000	999	1	15	4	0.5	MCAR	30	Chisq	TP	4232.79	21.91	10.73	8.46	9.09	10.27	21.91	10.73	8.46	9.09	10.27	21.91	10.73	8.46	9.09	10.27	Alter1
10000	999	1	15	4	0	MAR1	30	Dexp	AR	5200	15.02	6.06	5.17	5.38	5.69	15.02	6.06	5.17	5.38	5.69	15.02	6.06	5.17	5.38	5.69	Alter2
10000	999	1	15	4	3	MCAR	10	Normal	CS	5398.27	100	100	100	100	100	100	100	100	100	100	100	100	100	100	100	Alter2
10000	999	1	15	4	1	MCAR	10	Dexp	TP	5398.27	92.34	87.28	80.95	84.78	89.35	92.34	87.28	80.95	84.78	89.35	92.34	87.28	80.95	84.78	89.35	Alter1
10000	999	1	15	4	0	MCAR	10	Dexp	TP	5398.27	14.47	6.41	4.99	5.67	5.81	14.47	6.41	4.99	5.67	5.81	14.47	6.41	4.99	5.67	5.81	Alter1
10000	999	1	15	4	0.5	MAR1	30	Lognorm	AR	5200.01	20.6	8.01	8.55	7.25	7.62	20.6	8.01	8.55	7.25	7.62	20.6	8.01	8.55	7.25	7.62	Alter2
10000	999	1	15	4	1.5	MAR2	10	Chisq	TP	5400	56.45	42.59	35.55	39	44.86	56.45	42.59	35.55	39	44.86	56.45	42.59	35.55	39	44.86	Alter1
10000	999	1	15	4	2.5	MAR2	10	Dexp	CS	5400	99.99	99.99	99.84	99.98	99.99	99.99	99.99	99.84	99.98	99.99	99.99	99.99	99.84	99.98	99.99	Alter1
10000	999	1	15	4	2.5	MCAR	10	Normal	CS	5398.27	100	100	99.99	100	100	100	100	99.99	100	100	100	100	99.99	100	100	Alter2
10000	999	1	15	4	3	MCAR	30	Dexp	CS	4232.79	100	99.97	99.89	99.95	99.98	100	99.97	99.89	99.95	99.98	100	99.97	99.89	99.95	99.98	Alter1
10000	999	1	15	4	1	MAR2	30	Dexp	AR	5400	84.06	80.1	66.7	77.91	80.08	84.06	80.1	66.7	77.91	80.08	84.06	80.1	66.7	77.91	80.08	Alter1
10000	999	1	15	4	3	MAR2	10	Lognorm	CS	5400	77.42	66.63	60.17	65.3	66.55	77.42	66.63	60.17	65.3	66.55	77.42	66.63	60.17	65.3	66.55	Alter1
10000	999	1	15	4	2	MAR2	10	Dexp	TP	5400	99.99	99.99	99.9	99.97	99.99	99.99	99.99	99.9	99.97	99.99	99.99	99.99	99.9	99.97	99.99	Alter1
10000	999	1	15	4	1.5	MCAR	10	Normal	TP	5398.27	100	99.98	99.96	99.95	99.94	100	99.98	99.96	99.95	99.94	100	99.98	99.96	99.95	99.94	Alter2
10000	999	1	15	4	3	MAR1	10	Lognorm	AR	5207.09	86.83	82.4	75.66	81.39	83.48	86.83	82.4	75.66	81.39	83.48	86.83	82.4	75.66	81.39	83.48	Alter1
10000	999	1	15	4	1.5	MAR1	30	Dexp	TP	5200	98.58	95	94	93.78	91.57	98.58	95	94	93.78	91.57	98.58	95	94	93.78	91.57	Alter2
10000	999	1	15	4	2	MAR1	30	Lognorm	TP	5204.06	74.96	64.15	59.51	62.18	67.56	74.96	64.15	59.51	62.18	67.56	74.96	64.15	59.51	62.18	67.56	Alter1
10000	999	1	15	4	0	MCAR	30	Dexp	TP	4232.79	16.77	7.11	5.51	6.01	6.3	16.77	7.11	5.51	6.01	6.3	16.77	7.11	5.51	6.01	6.3	Alter2
10000	999	1	15	4	0.5	MCAR	30	Lognorm	TP	4232.79	24.53	12.39	10.84	10.85	12.35	24.53	12.39	10.84	10.85	12.35	24.53	12.39	10.84	10.85	12.35	Alter1
10000	999	1	15	4	3	MCAR	10	Normal	AR	5398.27	100	100	100	100	100	100	100	100	100	100	100	100	100	100	100	Alter1
10000	999	1	15	4	0.5	MCAR	10	Chisq	AR	5398.27	18.13	9.31	7.4	8.5	9.05	18.13	9.31	7.4	8.5	9.05	18.13	9.31	7.4	8.5	9.05	Alter1
10000	999	1	15	4	1.5	MCAR	30	Lognorm	AR	4232.79	52.02	36.57	32.48	34.31	37.67	52.02	36.57	32.48	34.31	37.67	52.02	36.57	32.48	34.31	37.67	Alter1
10000	999	1	15	4	1	MAR1	30	Chisq	CS	5200.01	22.93	11.26	9.63	10.01	10.41	22.93	11.26	9.63	10.01	10.41	22.93	11.26	9.63	10.01	10.41	Alter2
10000	999	1	15	4	1.5	MAR1	30	Lognorm	CS	5200	42.16	23.69	23.66	21.99	23.83	42.16	23.69	23.66	21.99	23.83	42.16	23.69	23.66	21.99	23.83	Alter1
10000	999	1	15	4	1.5	MCAR	30	Normal	AR	4232.79	99.63	99.29	97.39	98.84	98.58	99.63	99.29	97.39	98.84	98.58	99.63	99.29	97.39	98.84	98.58	Alter2
10000	999	1	15	4	1	MCAR	10	Lognorm	AR	5398.27	37.46	17.85	21.24	16.75	17.78	37.46	17.85	21.24	16.75	17.78	37.46	17.85	21.24	16.75	17.78	Alter2
10000	999	1	15	4	1.5	MCAR	30	Chisq	TP	4232.79	48.78	27.01	26.04	23.96	24.73	48.78	27.01	26.04	23.96	24.73	48.78	27.01	26.04	23.96	24.73	Alter2
10000	999	1	15	4	0.5	MCAR	30	Normal	AR	4232.79	52.91	41.17	28.51	37.44	39.21	52.91	41.17	28.51	37.44	39.21	52.91	41.17	28.51	37.44	39.21	Alter1
10000	999	1	15	4	2	MAR1	30	Chisq	TP	5207.45	75.89	64.42	54.96	60.82	66.91	75.89	64.42	54.96	60.82	66.91	75.89	64.42	54.96	60.82	66.91	Alter1
10000	999	1	15	4	2	MAR2	30	Chisq	TP	5400	76.38	64.85	56.27	60.97	67.98	76.38	64.85	56.27	60.97	67.98	76.38	64.85	56.27	60.97	67.98	Alter1
10000	999	1	15	4	2.5	MCAR	10	Chisq	CS	5398.27	67.56	55.06	44.99	52.77	51.47	67.56	55.06	44.99	52.77	51.47	67.56	55.06	44.99	52.77	51.47	Alter1
10000	999	1	15	4	3	MAR1	10	Dexp	TP	5395.74	100	100	100	100	100	100	100	100	100	100	100	100	100	100	100	Alter1
10000	999	1	15	4	0.5	MCAR	30	Normal	CS	4232.79	36.82	20.96	16.55	18.47	19.36	36.82	20.96	16.55	18.47	19.36	36.82	20.96	16.55	18.47	19.36	Alter2
10000	999	1	15	4	0	MAR2	10	Dexp	AR	5400	15.25	6.06	5.35	5.36	5.63	15.25	6.06	5.35	5.36	5.63	15.25	6.06	5.35	5.36	5.63	Alter2
10000	999	1	15	4	1.5	MCAR	10	Lognorm	AR	5398.27	54.93	31.69	37.47	30.11	31.58	54.93	31.69	37.47	30.11	31.58	54.93	31.69	37.47	30.11	31.58	Alter2
10000	999	1	15	4	0	MCAR	10	Chisq	TP	5398.27	14.26	6.42	5.22	5.61	5.8	14.26	6.42	5.22	5.61	5.8	14.26	6.42	5.22	5.61	5.8	Alter1
10000	999	1	15	4	0.5	MCAR	10	Lognorm	TP	5398.27	23.28	12.22	11.48	11.16	12.54	23.28	12.22	11.48	11.16	12.54	23.28	12.22	11.48	11.16	12.54	Alter1
10000	999	1	15	4	2.5	MCAR	10	Dexp	CS	5398.27	100	99.98	99.85	99.98	99.97	100	99.98	99.85	99.98	99.97	100	99.98	99.85	99.98	99.97	Alter1
10000	999	1	15	4	3	MAR2	10	Normal	AR	5400	100	100	100	100	100	100	100	100	100	100	100	100	100	100	100	Alter1
10000	999	1	15	4	0	MAR2	30	Lognorm	AR	5400	15.87	6.1	5.76	5.13	5.72	15.87	6.1	5.76	5.13	5.72	15.87	6.1	5.76	5.13	5.72	Alter2
10000	999	1	15	4	1	MAR1	30	Dexp	AR	5200	77.44	65.06	57.49	62.71	58.25	77.44	65.06	57.49	62.71	58.25	77.44	65.06	57.49	62.71	58.25	Alter2
10000	999	1	15	4	0	MCAR	10	Lognorm	CS	5398.27	15.53	5.27	5.92	4.76	5.17	15.53	5.27	5.92	4.76	5.17	15.53	5.27	5.92	4.76	5.17	Alter2
10000	999	1	15	4	2.5	MAR1	30	Chisq	CS	5200.33	67.33	51.14	42.67	48.38	48.83	67.33	51.14	42.67	48.38	48.83	67.33	51.14	42.67	48.38	48.83	Alter1
10000	999	1	15	4	2	MCAR	30	Normal	TP	4232.79	100	100	99.98	99.98	100	100	100	99.98	99.98	100	100	100	99.98	99.98	100	Alter2
10000	999	1	15	4	0.5	MCAR	10	Normal	AR	5398.27	51.44	34.16	29.62	31.63	30.52	51.44	34.16	29.62	31.63	30.52	51.44	34.16	29.62	31.63	30.52	Alter2
10000	999	1	15	4	1.5	MAR1	30	Dexp	TP	5294.65	99.55	99.38	97.51	99.1	99.53	99.55	99.38	97.51	99.1	99.53	99.55	99.38	97.51	99.1	99.53	Alter1
10000	999	1	15	4	2	MCAR	10	Lognorm	TP	5398.27	78.24	54.05	63.29	51.62	52.5	78.24	54.05	63.29	51.62	52.5	78.24	54.05	63.29	51.62	52.5	Alter2
10000	999	1	15	4	0	MAR1	30	Normal	AR	5200	14.29	5.51	5.14	4.78	4.97	14.29	5.51	5.14	4.78	4.97	14.29	5.51	5.14	4.78	4.97	Alter2
10000	999	1	15	4	2	MCAR	10	Chisq	TP	5398.27	76.6	66.68	56.93	63.09	69.1	76.6	66.68	56.93	63.09	69.1	76.6	66.68	56.93	63.09	69.1	Alter1
10000	999	1	15	4	3	MAR2	30	Lognorm	AR	5400	85.6	81.98	73.62	80.23	82.75	85.6	81.98	73.62	80.23	82.75	85.6	81.98	73.62	80.23	82.75	Alter1
10000	999	1	15	4	0.5	MCAR	10	Chisq	CS	5398.27	17.36	7.39	6.71	6.73	7.13	17.36	7.39	6.71	6.73	7.13	17.36	7.39	6.71	6.73	7.13	Alter1
10000	999	1	15	4	2.5	MAR2	10	Chisq	AR	5400	77.26	60.43	57.54	57.8	56.19	77.26	60.43	57.54	57.8	56.19	77.26	60.43	57.54	57.8	56.19	Alter2
10000	999	1	15	4	1	MAR2	10	Lognorm	TP	5400	42.28	28.57	26.14	26.71	30.2	42.28	28.57	26.14	26.71	30.2	42.28	28.57	26.14	26.71	30.2	Alter1
10000	999	1	15	4	0.5	MAR1	30	Lognorm	TP	5200	24.54	9.88	11.42	8.84	8.99	24.54	9.88	11.42	8.84	8.99	24.54	9.88	11.42	8.84	8.99	Alter2
10000	999	1	15	4	2.5	MCAR	10	Lognorm	CS	5398.27	70.35	56.93	52.13	55.73	56.38	70.35	56.93	52.13	55.73	56.38	70.35	56.93	52.13	55.73	56.38	Alter1
10000	999	1	15	4	2	MAR2	10	Normal	CS	5400	99.99	100	99.99	100	100	99.99	100	99.99	100	100	99.99	100	99.99	100	100	Alter1
10000	999	1	15	4	1.5	MAR1	30	Lognorm	TP	5200	59.51	33.78	41.14	32.05	30.66	59.51	33.78	41.14	32.05	30.66	59.51	33.78	41.14	32.05	30.66	Alter2
10000	999	1	15	4	2	MAR2	10	Dexp	CS	5400	99.65	99.5	98.17	99.37	99.4	99.65	99.5	98.17	99.37	99.4	99.65	99.5	98.17	99.37	99.4	Alter1
10000	999	1	15	4	2.5	MCAR	10	Dexp	AR	5398.27	100	100	99.96	100	100	100	100	99.96	100	100	100	100	99.96	100	100	Alter1
10000	999	1	15	4	1.5	MCAR	30	Chisq	TP	4232.79	53.85	38.82	30.69	35.06	40.1	53.85	38.82	30.69	35.06	40.1	53.85	38.82	30.69	35.06	40.1	Alter1
10000	999	1	15	4	1	MCAR	10	Normal	TP	5398.27	98.9	94.95	94.66	93.12	92.85	98.9	94.95	94.66	93.12	92.85	98.9	94.95	94.66	93.12	92.85	Alter2
10000	999	1	15	4	2.5	MAR1	10	Lognorm	TP	5210.84	83.9	77.02	72.06	75.27	79.58	83.9	77.02	72.06	75.27	79.58	83.9	77.02	72.06	75.27	79.58	Alter1
10000	999	1	15	4	1.5	MCAR	10	Dexp	AR	5398.27	97.46	94.68	91.29	93.67	92.5	97.46	94.68	91.29	93.67	92.5	97.46	94.68	91.29	93.67	92.5	Alter2
10000	999	1	15	4	2	MCAR	10	Normal	AR	5398.27	100	100	99.99	100	100	100	100	99.99	100	100	100	100	99.99	100	100	Alter2
10000	999	1	15	4	1.5	MCAR	10	Chisq	CS	5398.27	33.41	17.72	15.71	16.22	17.7	33.41	17.72	15.71	16.22	17.7	33.41	17.72	15.71	16.22	17.7	Alter2
10000	999	1	15	4	0	MAR1	30	Chisq	TP	5200	15.44	6.7	5.57	5.74	5.91	15.44	6.7	5.57	5.74	5.91	15.44	6.7	5.57	5.74	5.91	Alter1
10000	999	1	15	4	1.5	MCAR	10	Chisq	AR	5398.27	45.31	26.08	25.01	23.96	24.76	45.31	26.08	25.01	23.96	24.76	45.31	26.08	25.01	23.96	24.76	Alter2
10000	999	1	15	4	2.5	MAR2	10	Chisq	TP	5400	85.1	66.41	68.82	62.83	61	85.1	66.41	68.82	62.83	61	85.1	66.41	68.82	62.83	61	Alter2
10000	999	1	15	4	0	MCAR	30	Dexp	AR	4232.79	16.83	6.65	5.32	5.61	6.19	16.83	6.65	5.32	5.61	6.19	16.83	6.65	5.32	5.61	6.19	Alter2
10000	999	1	15	4	0.5	MCAR	10	Dexp	CS	5398.27	34.82	19.88	17.14	18.62	19.27	34.82	19.88	17.14	18.62	19.27	34.82	19.88	17.14	18.62	19.27	Alter1
10000	999	1	15	4	3	MAR2	10	Chisq	AR	5400	89.84	87.06	74.99	85.45	87.16	89.84	87.06	74.99	85.45	87.16	89.84	87.06	74.99	85.45	87.16	Alter1
10000	999	1	15	4	1.5	MAR2	30	Lognorm	CS	5400	38.59	19.33	21.07	18.22	19.66	38.59	19.33	21.07	18.22	19.66	38.59	19.33	21.07	18.22	19.66	Alter2
10000	999	1	15	4	1.5	MCAR	10	Normal	AR	5398.27	99.98	99.89	99.61	99.86	99.8	99.98	99.89	99.61	99.86	99.8	99.98	99.89	99.61	99.86	99.8	Alter2
10000	999	1	15	4	3	MAR2	10	Chisq	AR	5400	88.38	76.52	74.02	73.98	72.64	88.38	76.52	74.02	73.98	72.64	88.38	76.52	74.02	73.98	72.64	Alter2
10000	999	1	15	4	0.5	MCAR	30	Normal	CS	4232.79	42.86	25.93	20.14	22.95	23.83	42.86	25.93	20.14	22.95	23.83	42.86	25.93	20.14	22.95	23.83	Alter1
10000	999	1	15	4	0.5	MCAR	30	Normal	AR	4232.79	47.36	30.61	24.29	27.21	27.08	47.36	30.61	24.29	27.21	27.08	47.36	30.61	24.29	27.21	27.08	Alter2
10000	999	1	15	4	3	MCAR	30	Dexp	TP	4232.79	100	100	99.99	100	100	100	100	99.99	100	100	100	100	99.99	100	100	Alter1
10000	999	1	15	4	1	MAR1	10	Lognorm	TP	5200.03	42.75	27.84	26.15	26	29.64	42.75	27.84	26.15	26	29.64	42.75	27.84	26.15	26	29.64	Alter1
10000	999	1	15	4	2	MCAR	30	Dexp	TP	4232.79	99.39	98.91	97.71	98.48	97.95	99.39	98.91	97.71	98.48	97.95	99.39	98.91	97.71	98.48	97.95	Alter2
10000	999	1	15	4	2	MCAR	10	Chisq	CS	5398.27	46.52	28.3	25.4	26.34	28.88	46.52	28.3	25.4	26.34	28.88	46.52	28.3	25.4	26.34	28.88	Alter2
10000	999	1	15	4	1	MAR1	10	Normal	CS	5207.31	89.72	83.14	72.48	81.18	80.41	89.72	83.14	72.48	81.18	80.41	89.72	83.14	72.48	81.18	80.41	Alter1
10000	999	1	15	4	0.5	MCAR	10	Dexp	AR	5398.27	37.86	22.06	19.79	20.19	20.08	37.86	22.06	19.79	20.19	20.08	37.86	22.06	19.79	20.19	20.08	Alter2
10000	999	1	15	4	3	MAR2	30	Lognorm	AR	5400	87.54	72.11	76.03	70.81	69.03	87.54	72.11	76.03	70.81	69.03	87.54	72.11	76.03	70.81	69.03	Alter2
10000	999	1	15	4	2.5	MAR2	10	Normal	AR	5400	100	100	100	100	100	100	100	100	100	100	100	100	100	100	100	Alter1
10000	999	1	15	4	0.5	MAR2	30	Dexp	TP	5400	42.98	24.11	23.4	21.78	20.59	42.98	24.11	23.4	21.78	20.59	42.98	24.11	23.4	21.78	20.59	Alter2
10000	999	1	15	4	3	MCAR	10	Dexp	AR	5398.27	100	100	100	100	100	100	100	100	100	100	100	100	100	100	100	Alter1
10000	999	1	15	4	3	MCAR	10	Normal	TP	5398.27	100	100	100	100	100	100	100	100	100	100	100	100	100	100	100	Alter2
10000	999	1	15	4	1	MAR1	30	Lognorm	TP	5200.03	42.75	27.84	26.15	26	29.64	42.75	27.84	26.15	26	29.64	42.75	27.84	26.15	26	29.64	Alter1
10000	999	1	15	4	1	MCAR	30	Dexp	TP	4232.79	89.05	81.6	71.89	77.95	83.74	89.05	81.6	71.89	77.95	83.74	89.05	81.6	71.89	77.95	83.74	Alter1
10000	999	1	15	4	2.5	MCAR	30	Normal	TP	4232.79	100	100	100	100	100	100	100	100	100	100	100	100	100	100	100	Alter1
10000	999	1	15	4	3	MAR1	10	Chisq	TP	5244.37	95.96	92.23	86.63	90.34	93.95	95.96	92.23	86.63	90.34	93.95	95.96	92.23	86.63	90.34	93.95	Alter1
10000	999	1	15	4	3	MAR2	10	Dexp	TP	5400	100	100	100	99.99	99.99	100	100	100	99.99	99.99	100	100	100	99.99	99.99	Alter2
10000	999	1	15	4	1.5	MAR1	30	Chisq	AR	5200.23	46.6	35.19	25.75	32.47	34.4	46.6	35.19	25.75	32.47	34.4	46.6	35.19	25.75	32.47	34.4	Alter1
10000	999	1	15	4	1	MCAR	10	Chisq	CS	5398.27	24.89	12.91	11.17	11.76	12.14	24.89	12.91	11.17	11.76	12.14	24.89	12.91	11.17	11.76	12.14	Alter1
10000	999	1	15	4	0	MAR1	10	Dexp	AR	5200	15.02	6.06	5.17	5.38	5.69	15.02	6.06	5.17	5.38	5.69	15.02	6.06	5.17	5.38	5.69	Alter2
10000	999	1	15	4	2.5	MCAR	10	Dexp	TP	5398.27	100	100	100	100	100	100	100	100	100	100	100	100	100	100	100	Alter1
10000	999	1	15	4	2.5	MCAR	10	Normal	CS	5398.27	100	100	100	100	100	100	100	100	100	100	100	100	100	100	100	Alter1
10000	999	1	15	4	1	MAR2	10	Dexp	CS	5400	63.83	50.43	42.86	48.45	47.52	63.83	50.43	42.86	48.45	47.52	63.83	50.43	42.86	48.45	47.52	Alter2
10000	999	1	15	4	2.5	MAR1	10	Chisq	CS	5200.01	58.33	40.57	35.39	38.06	39.14	58.33	40.57	35.39	38.06	39.14	58.33	40.57	35.39	38.06	39.14	Alter2
10000	999	1	15	4	3	MAR1	10	Chisq	AR	5216.37	90.13	87.51	75.23	85.53	87.15	90.13	87.51	75.23	85.53	87.15	90.13	87.51	75.23	85.53	87.15	Alter1
10000	999	1	15	4	2.5	MAR1	30	Chisq	TP	5200	84.24	65.05	67.36	62.07	59.1	84.24	65.05	67.36	62.07	59.1	84.24	65.05	67.36	62.07	59.1	Alter2
10000	999	1	15	4	3	MAR2	10	Chisq	CS	5400	79.04	69.59	57.55	67.21	66.43	79.04	69.59	57.55	67.21	66.43	79.04	69.59	57.55	67.21	66.43	Alter1
10000	999	1	15	4	0	MCAR	30	Normal	TP	4232.79	17.13	7.29	5.55	5.96	6.45	17.13	7.29	5.55	5.96	6.45	17.13	7.29	5.55	5.96	6.45	Alter2
10000	999	1	15	4	1	MCAR	10	Normal	AR	5398.27	97.19	96.79	89.58	96.13	96.51	97.19	96.79	89.58	96.13	96.51	97.19	96.79	89.58	96.13	96.51	Alter1
10000	999	1	15	4	1.5	MAR2	10	Dexp	AR	5400	96.58	94.03	90.01	93.16	90.73	96.58	94.03	90.01	93.16	90.73	96.58	94.03	90.01	93.16	90.73	Alter2
10000	999	1	15	4	2.5	MCAR	10	Normal	AR	5398.27	100	100	100	100	100	100	100	100	100	100	100	100	100	100	100	Alter2
10000	999	1	15	4	1	MAR2	10	Normal	CS	5400	90.18	84.73	74.3	83.2	81.94	90.18	84.73	74.3	83.2	81.94	90.18	84.73	74.3	83.2	81.94	Alter1
10000	999	1	15	4	2	MAR2	10	Chisq	AR	5400	61.4	41.82	40.03	39.57	38.24	61.4	41.82	40.03	39.57	38.24	61.4	41.82	40.03	39.57	38.24	Alter2
10000	999	1	15	4	0.5	MAR1	10	Dexp	TP	5201.25	48.93	36.3	27.99	32.69	37.34	48.93	36.3	27.99	32.69	37.34	48.93	36.3	27.99	32.69	37.34	Alter1
10000	999	1	15	4	0.5	MAR2	30	Chisq	AR	5400	18.53	7.81	7.15	6.81	7.38	18.53	7.81	7.15	6.81	7.38	18.53	7.81	7.15	6.81	7.38	Alter2
10000	999	1	15	4	1	MAR2	30	Chisq	AR	5400	28.18	14.53	13.15	13.11	12.66	28.18	14.53	13.15	13.11	12.66	28.18	14.53	13.15	13.11	12.66	Alter2
10000	999	1	15	4	2	MAR2	30	Normal	AR	5400	100	100	100	100	100	100	100	100	100	100	100	100	100	100	100	Alter1
10000	999	1	15	4	0.5	MAR2	10	Dexp	TP	5400	42.98	24.11	23.4	21.78	20.59	42.98	24.11	23.4	21.78	20.59	42.98	24.11	23.4	21.78	20.59	Alter2
10000	999	1	15	4	1.5	MAR1	30	Chisq	AR	5200	41.32	25.01	22.67	22.91	21.82	41.32	25.01	22.67	22.91	21.82	41.32	25.01	22.67	22.91	21.82	Alter2
10000	999	1	15	4	1	MCAR	10	Lognorm	CS	5398.27	26.35	11.33	12.32	10.55	11.71	26.35	11.33	12.32	10.55	11.71	26.35	11.33	12.32	10.55	11.71	Alter2
10000	999	1	15	4	0.5	MAR1	10	Chisq	TP	5200	20.37	8.83	7.95	7.73	7.7	20.37	8.83	7.95	7.73	7.7	20.37	8.83	7.95	7.73	7.7	Alter2
10000	999	1	15	4	0	MAR1	10	Normal	TP	5200.01	14.86	5.96	4.81	5.19	5.35	14.86	5.96	4.81	5.19	5.35	14.86	5.96	4.81	5.19	5.35	Alter1
10000	999	1	15	4	1	MAR1	30	Normal	TP	5200.01	97.84	92.91	91.24	90.84	88.28	97.84	92.91	91.24	90.84	88.28	97.84	92.91	91.24	90.84	88.28	Alter2
10000	999	1	15	4	2	MCAR	10	Dexp	CS	5398.27	97.78	96.98	92.51	96.58	96.05	97.78	96.98	92.51	96.58	96.05	97.78	96.98	92.51	96.58	96.05	Alter2
10000	999	1	15	4	3	MCAR	30	Chisq	TP	4232.79	93.68	88.8	81.07	85.83	90.37	93.68	88.8	81.07	85.83	90.37	93.68	88.8	81.07	85.83	90.37	Alter1
10000	999	1	15	4	1	MAR2	10	Normal	TP	5400	98.44	93.9	92.7	92.17	90.36	98.44	93.9	92.7	92.17	90.36	98.44	93.9	92.7	92.17	90.36	Alter2
10000	999	1	15	4	1	MCAR	10	Normal	AR	5398.27	95.81	90.73	85.86	89.36	88.07	95.81	90.73	85.86	89.36	88.07	95.81	90.73	85.86	89.36	88.07	Alter2
10000	999	1	15	4	2.5	MCAR	30	Chisq	AR	4232.79	76.2	67.6	52.88	63.93	66.86	76.2	67.6	52.88	63.93	66.86	76.2	67.6	52.88	63.93	66.86	Alter1
10000	999	1	15	4	2.5	MAR2	10	Normal	CS	5400	100	99.99	99.98	99.99	99.99	100	99.99	99.98	99.99	99.99	100	99.99	99.98	99.99	99.99	Alter2
10000	999	1	15	4	3	MCAR	30	Chisq	CS	4232.79	69.8	47.97	43.73	43.6	49.2	69.8	47.97	43.73	43.6	49.2	69.8	47.97	43.73	43.6	49.2	Alter2
10000	999	1	15	4	2.5	MCAR	10	Dexp	AR	5398.27	99.98	99.97	99.77	99.95	99.92	99.98	99.97	99.77	99.95	99.92	99.98	99.97	99.77	99.95	99.92	Alter2
10000	999	1	15	4	2.5	MAR1	10	Dexp	AR	5347.03	100	100	99.94	100	100	100	100	99.94	100	100	100	100	99.94	100	100	Alter1
10000	999	1	15	4	2	MAR2	30	Normal	TP	5400	100	100	100	100	100	100	100	100	100	100	100	100	100	100	100	Alter1
10000	999	1	15	4	1	MCAR	30	Normal	AR	4232.79	95.4	93.81	82.22	91.83	92.62	95.4	93.81	82.22	91.83	92.62	95.4	93.81	82.22	91.83	92.62	Alter1
10000	999	1	15	4	1	MCAR	10	Lognorm	CS	5398.27	28.35	13.91	13.89	13.07	13.74	28.35	13.91	13.89	13.07	13.74	28.35	13.91	13.89	13.07	13.74	Alter1
10000	999	1	15	4	0	MAR2	30	Lognorm	TP	5400	15.97	6.36	6	5.56	5.94	15.97	6.36	6	5.56	5.94	15.97	6.36	6	5.56	5.94	Alter2
10000	999	1	15	4	2	MAR2	10	Normal	AR	5400	100	100	100	100	100	100	100	100	100	100	100	100	100	100	100	Alter1
10000	999	1	15	4	2	MAR2	10	Lognorm	AR	5400	68.69	45.59	51.57	44.23	44.01	68.69	45.59	51.57	44.23	44.01	68.69	45.59	51.57	44.23	44.01	Alter2
10000	999	1	15	4	1.5	MAR1	30	Normal	AR	5200	99.94	99.84	99.16	99.73	99.42	99.94	99.84	99.16	99.73	99.42	99.94	99.84	99.16	99.73	99.42	Alter2
10000	999	1	15	4	3	MAR1	30	Chisq	AR	5216.37	90.13	87.51	75.23	85.53	87.15	90.13	87.51	75.23	85.53	87.15	90.13	87.51	75.23	85.53	87.15	Alter1
10000	999	1	15	4	0.5	MCAR	30	Normal	TP	4232.79	55.6	35.24	30.86	31.08	30.88	55.6	35.24	30.86	31.08	30.88	55.6	35.24	30.86	31.08	30.88	Alter2
10000	999	1	15	4	2.5	MCAR	30	Lognorm	CS	4232.79	65.16	47.66	44.19	45.18	47.36	65.16	47.66	44.19	45.18	47.36	65.16	47.66	44.19	45.18	47.36	Alter1
10000	999	1	15	4	1	MCAR	10	Dexp	CS	5398.27	64.43	49.12	42.56	47.03	47.4	64.43	49.12	42.56	47.03	47.4	64.43	49.12	42.56	47.03	47.4	Alter2
10000	999	1	15	4	2.5	MCAR	10	Lognorm	TP	5398.27	84.89	79.75	73.65	77.82	81.46	84.89	79.75	73.65	77.82	81.46	84.89	79.75	73.65	77.82	81.46	Alter1
10000	999	1	15	4	2.5	MAR1	30	Normal	CS	5200	100	100	100	100	100	100	100	100	100	100	100	100	100	100	100	Alter2
10000	999	1	15	4	0	MAR2	10	Lognorm	TP	5400	15.97	6.36	6	5.56	5.94	15.97	6.36	6	5.56	5.94	15.97	6.36	6	5.56	5.94	Alter2
10000	999	1	15	4	1.5	MCAR	30	Dexp	TP	4232.79	97.18	92.47	89.54	90.67	89.97	97.18	92.47	89.54	90.67	89.97	97.18	92.47	89.54	90.67	89.97	Alter2
10000	999	1	15	4	3	MAR1	30	Lognorm	TP	5200	88.85	73.01	78.78	71.69	68.33	88.85	73.01	78.78	71.69	68.33	88.85	73.01	78.78	71.69	68.33	Alter2
10000	999	1	15	4	1.5	MCAR	30	Lognorm	TP	4232.79	59.76	44.11	40.77	41.45	46.78	59.76	44.11	40.77	41.45	46.78	59.76	44.11	40.77	41.45	46.78	Alter1
10000	999	1	15	4	2.5	MCAR	30	Normal	AR	4232.79	100	100	99.99	100	100	100	100	99.99	100	100	100	100	99.99	100	100	Alter2
10000	999	1	15	4	2	MAR2	30	Dexp	TP	5400	99.99	99.99	99.9	99.97	99.99	99.99	99.99	99.9	99.97	99.99	99.99	99.99	99.9	99.97	99.99	Alter1
10000	999	1	15	4	1.5	MCAR	10	Normal	CS	5398.27	98.63	97.92	94.23	97.4	97	98.63	97.92	94.23	97.4	97	98.63	97.92	94.23	97.4	97	Alter2
10000	999	1	15	4	0.5	MCAR	10	Normal	CS	5398.27	37.65	22.98	18.83	21.1	21.74	37.65	22.98	18.83	21.1	21.74	37.65	22.98	18.83	21.1	21.74	Alter2
10000	999	1	15	4	1.5	MAR1	10	Normal	AR	5200	99.94	99.84	99.16	99.73	99.42	99.94	99.84	99.16	99.73	99.42	99.94	99.84	99.16	99.73	99.42	Alter2
10000	999	1	15	4	0	MCAR	10	Lognorm	TP	5398.27	15.16	6.15	5.71	5.44	5.5	15.16	6.15	5.71	5.44	5.5	15.16	6.15	5.71	5.44	5.5	Alter2
10000	999	1	15	4	2.5	MAR1	10	Normal	CS	5200	100	100	100	100	100	100	100	100	100	100	100	100	100	100	100	Alter2
10000	999	1	15	4	2	MCAR	30	Dexp	CS	4232.79	98.87	97.77	94.35	97.12	97.21	98.87	97.77	94.35	97.12	97.21	98.87	97.77	94.35	97.12	97.21	Alter1
10000	999	1	15	4	0	MAR1	10	Lognorm	AR	5200.01	15.11	5.51	5.19	4.89	5.5	15.11	5.51	5.19	4.89	5.5	15.11	5.51	5.19	4.89	5.5	Alter2
10000	999	1	15	4	3	MCAR	30	Chisq	CS	4232.79	74.7	61.05	49.61	57.2	56.99	74.7	61.05	49.61	57.2	56.99	74.7	61.05	49.61	57.2	56.99	Alter1
10000	999	1	15	4	3	MCAR	30	Normal	AR	4232.79	100	100	99.99	100	100	100	100	99.99	100	100	100	100	99.99	100	100	Alter2
10000	999	1	15	4	1	MAR1	10	Dexp	CS	5201.65	74.06	59.48	52.47	57.18	57.88	74.06	59.48	52.47	57.18	57.88	74.06	59.48	52.47	57.18	57.88	Alter1
10000	999	1	15	4	2	MCAR	10	Dexp	CS	5398.27	99.74	99.49	98.19	99.39	99.44	99.74	99.49	98.19	99.39	99.44	99.74	99.49	98.19	99.39	99.44	Alter1
10000	999	1	15	4	0	MAR1	30	Chisq	AR	5200	14.94	6.22	5.13	5.44	5.7	14.94	6.22	5.13	5.44	5.7	14.94	6.22	5.13	5.44	5.7	Alter1
10000	999	1	15	4	1	MAR1	10	Lognorm	AR	5200.01	34.22	16.2	17.82	15.3	15.37	34.22	16.2	17.82	15.3	15.37	34.22	16.2	17.82	15.3	15.37	Alter2
10000	999	1	15	4	0.5	MAR1	10	Lognorm	CS	5200	19.15	7.5	7.67	6.77	7.57	19.15	7.5	7.67	6.77	7.57	19.15	7.5	7.67	6.77	7.57	Alter1
10000	999	1	15	4	3	MCAR	10	Chisq	TP	5398.27	96.09	93.02	88.33	91.15	94.41	96.09	93.02	88.33	91.15	94.41	96.09	93.02	88.33	91.15	94.41	Alter1
10000	999	1	15	4	2	MAR2	10	Lognorm	CS	5400	53.86	38.8	34.89	37.46	38.46	53.86	38.8	34.89	37.46	38.46	53.86	38.8	34.89	37.46	38.46	Alter1
10000	999	1	15	4	2.5	MAR1	30	Dexp	CS	5268.21	99.98	99.97	99.87	99.97	99.96	99.98	99.97	99.87	99.97	99.96	99.98	99.97	99.87	99.97	99.96	Alter1
10000	999	1	15	4	1.5	MCAR	10	Dexp	TP	5398.27	99.27	96.96	96.52	96.01	95.37	99.27	96.96	96.52	96.01	95.37	99.27	96.96	96.52	96.01	95.37	Alter2
10000	999	1	15	4	1.5	MAR1	10	Lognorm	TP	5200	59.51	33.78	41.14	32.05	30.66	59.51	33.78	41.14	32.05	30.66	59.51	33.78	41.14	32.05	30.66	Alter2
10000	999	1	15	4	3	MAR2	10	Dexp	AR	5400	100	99.99	99.98	99.99	99.98	100	99.99	99.98	99.99	99.98	100	99.99	99.98	99.99	99.98	Alter2
10000	999	1	15	4	1	MAR2	10	Chisq	CS	5400	23.71	11.4	9.93	10.32	10.64	23.71	11.4	9.93	10.32	10.64	23.71	11.4	9.93	10.32	10.64	Alter2
10000	999	1	15	4	0	MAR2	30	Dexp	TP	5400	14.84	6.24	5.01	5.49	5.59	14.84	6.24	5.01	5.49	5.59	14.84	6.24	5.01	5.49	5.59	Alter1
10000	999	1	15	4	2.5	MAR1	10	Lognorm	AR	5200.01	77.06	57.14	61.49	56.06	53.4	77.06	57.14	61.49	56.06	53.4	77.06	57.14	61.49	56.06	53.4	Alter2
10000	999	1	15	4	2	MAR1	10	Dexp	TP	5200	99.87	99.54	99.16	99.31	98.85	99.87	99.54	99.16	99.31	98.85	99.87	99.54	99.16	99.31	98.85	Alter2
10000	999	1	15	4	1.5	MAR1	30	Lognorm	AR	5200.19	54.33	40.68	35.78	38.88	41.84	54.33	40.68	35.78	38.88	41.84	54.33	40.68	35.78	38.88	41.84	Alter1
10000	999	1	15	4	1	MAR2	30	Dexp	TP	5400	86.97	71.92	71.73	68.69	64.9	86.97	71.92	71.73	68.69	64.9	86.97	71.92	71.73	68.69	64.9	Alter2
10000	999	1	15	4	3	MAR2	30	Chisq	TP	5400	96.31	92.78	87.98	90.89	94.41	96.31	92.78	87.98	90.89	94.41	96.31	92.78	87.98	90.89	94.41	Alter1
10000	999	1	15	4	0.5	MAR1	30	Normal	AR	5201.95	55.03	46.38	32	43.13	44.73	55.03	46.38	32	43.13	44.73	55.03	46.38	32	43.13	44.73	Alter1
10000	999	1	15	4	2	MAR1	10	Dexp	AR	5200	99.39	99.18	97.48	98.97	98.21	99.39	99.18	97.48	98.97	98.21	99.39	99.18	97.48	98.97	98.21	Alter2
10000	999	1	15	4	2.5	MAR2	30	Lognorm	AR	5400	79.5	60.42	65.47	59.07	57.83	79.5	60.42	65.47	59.07	57.83	79.5	60.42	65.47	59.07	57.83	Alter2
10000	999	1	15	4	3	MCAR	10	Lognorm	AR	5398.27	89.44	74.08	78.56	72.86	73.26	89.44	74.08	78.56	72.86	73.26	89.44	74.08	78.56	72.86	73.26	Alter2
10000	999	1	15	4	0	MCAR	10	Chisq	CS	5398.27	14.95	5.84	5.32	5.19	5.6	14.95	5.84	5.32	5.19	5.6	14.95	5.84	5.32	5.19	5.6	Alter2
10000	999	1	15	4	0	MAR1	10	Lognorm	TP	5200	15.83	6.32	6.01	5.6	5.76	15.83	6.32	6.01	5.6	5.76	15.83	6.32	6.01	5.6	5.76	Alter2
10000	999	1	15	4	1	MCAR	30	Chisq	AR	4232.79	30.46	18.29	13.2	16.07	17.43	30.46	18.29	13.2	16.07	17.43	30.46	18.29	13.2	16.07	17.43	Alter1
10000	999	1	15	4	2	MCAR	10	Normal	CS	5398.27	100	100	99.99	100	100	100	100	99.99	100	100	100	100	99.99	100	100	Alter1
10000	999	1	15	4	1	MAR2	30	Normal	CS	5400	90.18	84.73	74.3	83.2	81.94	90.18	84.73	74.3	83.2	81.94	90.18	84.73	74.3	83.2	81.94	Alter1
10000	999	1	15	4	2.5	MCAR	30	Dexp	TP	4232.79	99.86	99.83	99.38	99.78	99.59	99.86	99.83	99.38	99.78	99.59	99.86	99.83	99.38	99.78	99.59	Alter2
10000	999	1	15	4	2	MAR1	10	Chisq	CS	5200.01	44.69	27.86	23.19	25.87	26.03	44.69	27.86	23.19	25.87	26.03	44.69	27.86	23.19	25.87	26.03	Alter2
10000	999	1	15	4	2	MAR1	10	Chisq	TP	5207.45	75.89	64.42	54.96	60.82	66.91	75.89	64.42	54.96	60.82	66.91	75.89	64.42	54.96	60.82	66.91	Alter1
10000	999	1	15	4	1	MAR1	10	Dexp	TP	5233.99	91.6	86.27	78.85	83.69	88.13	91.6	86.27	78.85	83.69	88.13	91.6	86.27	78.85	83.69	88.13	Alter1
10000	999	1	15	4	2	MAR2	10	Normal	TP	5400	100	100	100	100	100	100	100	100	100	100	100	100	100	100	100	Alter2
10000	999	1	15	4	1	MAR1	10	Normal	TP	5200.01	97.84	92.91	91.24	90.84	88.28	97.84	92.91	91.24	90.84	88.28	97.84	92.91	91.24	90.84	88.28	Alter2
10000	999	1	15	4	2	MAR1	30	Dexp	TP	5350.63	99.99	100	99.86	99.97	100	99.99	100	99.86	99.97	100	99.99	100	99.86	99.97	100	Alter1
10000	999	1	15	4	0.5	MAR1	10	Normal	TP	5200.01	58.12	37.59	34.87	34.26	30.55	58.12	37.59	34.87	34.26	30.55	58.12	37.59	34.87	34.26	30.55	Alter2
10000	999	1	15	4	2.5	MAR2	30	Normal	TP	5400	100	100	100	100	100	100	100	100	100	100	100	100	100	100	100	Alter2
10000	999	1	15	4	0.5	MAR1	30	Chisq	AR	5200	19.39	9.47	7.87	8.51	9.19	19.39	9.47	7.87	8.51	9.19	19.39	9.47	7.87	8.51	9.19	Alter1
10000	999	1	15	4	3	MAR2	10	Lognorm	AR	5400	85.6	81.98	73.62	80.23	82.75	85.6	81.98	73.62	80.23	82.75	85.6	81.98	73.62	80.23	82.75	Alter1
10000	999	1	15	4	1.5	MCAR	30	Normal	TP	4232.79	99.88	99.74	99.2	99.54	99.41	99.88	99.74	99.2	99.54	99.41	99.88	99.74	99.2	99.54	99.41	Alter2
10000	999	1	15	4	2.5	MAR2	30	Lognorm	TP	5400	84.58	77.92	72.52	75.79	80.19	84.58	77.92	72.52	75.79	80.19	84.58	77.92	72.52	75.79	80.19	Alter1
10000	999	1	15	4	3	MAR2	30	Chisq	AR	5400	89.84	87.06	74.99	85.45	87.16	89.84	87.06	74.99	85.45	87.16	89.84	87.06	74.99	85.45	87.16	Alter1
10000	999	1	15	4	3	MAR1	30	Chisq	TP	5200	92.87	80.49	81.52	77.57	74.45	92.87	80.49	81.52	77.57	74.45	92.87	80.49	81.52	77.57	74.45	Alter2
10000	999	1	15	4	1	MAR2	30	Normal	TP	5400	98.44	93.9	92.7	92.17	90.36	98.44	93.9	92.7	92.17	90.36	98.44	93.9	92.7	92.17	90.36	Alter2
10000	999	1	15	4	1	MAR1	10	Dexp	AR	5200	77.44	65.06	57.49	62.71	58.25	77.44	65.06	57.49	62.71	58.25	77.44	65.06	57.49	62.71	58.25	Alter2
10000	999	1	15	4	2	MCAR	10	Chisq	TP	5398.27	73.43	49.48	53.16	45.2	45.59	73.43	49.48	53.16	45.2	45.59	73.43	49.48	53.16	45.2	45.59	Alter2
10000	999	1	15	4	0.5	MAR1	30	Lognorm	CS	5200	19.15	7.5	7.67	6.77	7.57	19.15	7.5	7.67	6.77	7.57	19.15	7.5	7.67	6.77	7.57	Alter1
10000	999	1	15	4	1.5	MAR2	30	Dexp	TP	5400	98.82	96.18	95.47	95.1	93.68	98.82	96.18	95.47	95.1	93.68	98.82	96.18	95.47	95.1	93.68	Alter2
10000	999	1	15	4	0	MAR1	30	Normal	CS	5200	15.53	5.95	5.33	5.24	5.72	15.53	5.95	5.33	5.24	5.72	15.53	5.95	5.33	5.24	5.72	Alter2
10000	999	1	15	4	3	MAR2	30	Normal	CS	5400	100	100	100	100	100	100	100	100	100	100	100	100	100	100	100	Alter2
10000	999	1	15	4	1	MAR1	30	Normal	CS	5207.31	89.72	83.14	72.48	81.18	80.41	89.72	83.14	72.48	81.18	80.41	89.72	83.14	72.48	81.18	80.41	Alter1
10000	999	1	15	4	0.5	MAR2	10	Dexp	AR	5400	37.1	22.26	19.43	20.28	19.62	37.1	22.26	19.43	20.28	19.62	37.1	22.26	19.43	20.28	19.62	Alter2
10000	999	1	15	4	1	MAR1	10	Dexp	CS	5200	60.56	46.78	38.66	44.6	42.94	60.56	46.78	38.66	44.6	42.94	60.56	46.78	38.66	44.6	42.94	Alter2
10000	999	1	15	4	2.5	MAR2	10	Normal	AR	5400	100	100	100	100	100	100	100	100	100	100	100	100	100	100	100	Alter2
10000	999	1	15	4	0	MAR2	10	Chisq	TP	5400	14.92	6.14	5.11	5.34	5.58	14.92	6.14	5.11	5.34	5.58	14.92	6.14	5.11	5.34	5.58	Alter2
10000	999	1	15	4	0.5	MAR1	10	Dexp	TP	5200	42.06	24.53	22.67	22.42	19.91	42.06	24.53	22.67	22.42	19.91	42.06	24.53	22.67	22.42	19.91	Alter2
10000	999	1	15	4	1	MAR1	10	Normal	AR	5245.62	97.12	96.66	88.51	95.68	96.53	97.12	96.66	88.51	95.68	96.53	97.12	96.66	88.51	95.68	96.53	Alter1
10000	999	1	15	4	3	MAR2	30	Lognorm	CS	5400	77.42	66.63	60.17	65.3	66.55	77.42	66.63	60.17	65.3	66.55	77.42	66.63	60.17	65.3	66.55	Alter1
10000	999	1	15	4	1.5	MCAR	30	Chisq	AR	4232.79	42	23.63	20.82	20.87	22.1	42	23.63	20.82	20.87	22.1	42	23.63	20.82	20.87	22.1	Alter2
10000	999	1	15	4	3	MAR1	30	Lognorm	AR	5200.01	85.09	68.38	72.77	67.27	64.7	85.09	68.38	72.77	67.27	64.7	85.09	68.38	72.77	67.27	64.7	Alter2
10000	999	1	15	4	0	MCAR	30	Dexp	CS	4232.79	16.69	6.54	5.29	5.53	6.19	16.69	6.54	5.29	5.53	6.19	16.69	6.54	5.29	5.53	6.19	Alter2
10000	999	1	15	4	2.5	MAR2	10	Lognorm	AR	5400	79.5	60.42	65.47	59.07	57.83	79.5	60.42	65.47	59.07	57.83	79.5	60.42	65.47	59.07	57.83	Alter2
10000	999	1	15	4	3	MCAR	30	Chisq	TP	4232.79	89.33	76.02	73.99	71.77	72.72	89.33	76.02	73.99	71.77	72.72	89.33	76.02	73.99	71.77	72.72	Alter2
10000	999	1	15	4	0	MAR2	30	Chisq	AR	5400	15.09	6.15	5.29	5.39	5.72	15.09	6.15	5.29	5.39	5.72	15.09	6.15	5.29	5.39	5.72	Alter2
10000	999	1	15	4	3	MAR2	10	Lognorm	AR	5400	87.54	72.11	76.03	70.81	69.03	87.54	72.11	76.03	70.81	69.03	87.54	72.11	76.03	70.81	69.03	Alter2
10000	999	1	15	4	2.5	MCAR	30	Normal	CS	4232.79	99.98	99.98	99.93	99.97	99.97	99.98	99.98	99.93	99.97	99.97	99.98	99.98	99.93	99.97	99.97	Alter2
10000	999	1	15	4	2.5	MCAR	30	Chisq	TP	4232.79	80.39	60.9	59.28	56.2	57.52	80.39	60.9	59.28	56.2	57.52	80.39	60.9	59.28	56.2	57.52	Alter2
10000	999	1	15	4	3	MAR2	30	Dexp	TP	5400	100	100	100	99.99	99.99	100	100	100	99.99	99.99	100	100	100	99.99	99.99	Alter2
10000	999	1	15	4	1.5	MAR1	10	Lognorm	TP	5200.71	61.44	47.77	44.73	45.48	50.73	61.44	47.77	44.73	45.48	50.73	61.44	47.77	44.73	45.48	50.73	Alter1
10000	999	1	15	4	0.5	MAR2	30	Chisq	TP	5400	20.09	10.46	8.46	9.03	9.85	20.09	10.46	8.46	9.03	9.85	20.09	10.46	8.46	9.03	9.85	Alter1
10000	999	1	15	4	3	MCAR	30	Normal	TP	4232.79	100	100	99.99	99.98	100	100	100	99.99	99.98	100	100	100	99.99	99.98	100	Alter2
10000	999	1	15	4	3	MAR2	10	Lognorm	CS	5400	78.66	56.7	61.57	54.9	58.42	78.66	56.7	61.57	54.9	58.42	78.66	56.7	61.57	54.9	58.42	Alter2
10000	999	1	15	4	1	MCAR	30	Chisq	CS	4232.79	24.3	10.89	9.19	9.37	10.4	24.3	10.89	9.19	9.37	10.4	24.3	10.89	9.19	9.37	10.4	Alter2
10000	999	1	15	4	3	MAR1	30	Lognorm	CS	5200.34	79.92	67.2	63.31	65.65	67.94	79.92	67.2	63.31	65.65	67.94	79.92	67.2	63.31	65.65	67.94	Alter1
10000	999	1	15	4	1.5	MAR1	10	Normal	AR	5308.82	99.99	99.99	99.83	99.99	99.98	99.99	99.99	99.83	99.99	99.98	99.99	99.99	99.83	99.99	99.98	Alter1
10000	999	1	15	4	1.5	MAR2	30	Lognorm	CS	5400	39.97	24.77	22.78	23.42	24.4	39.97	24.77	22.78	23.42	24.4	39.97	24.77	22.78	23.42	24.4	Alter1
10000	999	1	15	4	2.5	MCAR	30	Normal	AR	4232.79	100	100	99.99	100	100	100	100	99.99	100	100	100	100	99.99	100	100	Alter1
10000	999	1	15	4	1.5	MAR1	30	Dexp	AR	5200	95.86	92.76	87.86	91.77	88.96	95.86	92.76	87.86	91.77	88.96	95.86	92.76	87.86	91.77	88.96	Alter2
10000	999	1	15	4	0.5	MAR2	10	Lognorm	CS	5400	18.89	7.26	7.86	6.32	7.01	18.89	7.26	7.86	6.32	7.01	18.89	7.26	7.86	6.32	7.01	Alter2
10000	999	1	15	4	2.5	MAR2	30	Lognorm	CS	5400	66.57	53.07	47.65	51.43	52.88	66.57	53.07	47.65	51.43	52.88	66.57	53.07	47.65	51.43	52.88	Alter1
10000	999	1	15	4	1.5	MAR1	30	Lognorm	CS	5200	35.97	17.25	18.02	16.14	17.01	35.97	17.25	18.02	16.14	17.01	35.97	17.25	18.02	16.14	17.01	Alter2
10000	999	1	15	4	3	MCAR	10	Dexp	TP	5398.27	100	100	100	100	100	100	100	100	100	100	100	100	100	100	100	Alter1
10000	999	1	15	4	1.5	MAR1	10	Lognorm	AR	5200.19	54.33	40.68	35.78	38.88	41.84	54.33	40.68	35.78	38.88	41.84	54.33	40.68	35.78	38.88	41.84	Alter1
10000	999	1	15	4	1	MCAR	10	Normal	TP	5398.27	99.49	98.97	97.54	98.41	99.3	99.49	98.97	97.54	98.41	99.3	99.49	98.97	97.54	98.41	99.3	Alter1
10000	999	1	15	4	3	MAR1	10	Normal	CS	5362.79	100	100	100	100	100	100	100	100	100	100	100	100	100	100	100	Alter1
10000	999	1	15	4	1.5	MCAR	10	Lognorm	AR	5398.27	53.84	42.01	36.08	40.51	42.75	53.84	42.01	36.08	40.51	42.75	53.84	42.01	36.08	40.51	42.75	Alter1
10000	999	1	15	4	2	MAR2	10	Lognorm	TP	5400	75.89	51.5	60.91	49.3	47.88	75.89	51.5	60.91	49.3	47.88	75.89	51.5	60.91	49.3	47.88	Alter2
10000	999	1	15	4	3	MAR2	10	Normal	TP	5400	100	100	100	100	100	100	100	100	100	100	100	100	100	100	100	Alter1
10000	999	1	15	4	1.5	MAR2	30	Chisq	AR	5400	43.46	26	24.15	24.06	23.04	43.46	26	24.15	24.06	23.04	43.46	26	24.15	24.06	23.04	Alter2
10000	999	1	15	4	0	MCAR	30	Lognorm	AR	4232.79	16.78	6.16	5.54	5.18	5.99	16.78	6.16	5.54	5.18	5.99	16.78	6.16	5.54	5.18	5.99	Alter2
10000	999	1	15	4	1.5	MAR1	10	Lognorm	AR	5200.01	50.79	28.91	32.12	27.44	27.07	50.79	28.91	32.12	27.44	27.07	50.79	28.91	32.12	27.44	27.07	Alter2
10000	999	1	15	4	1	MAR2	30	Normal	TP	5400	99.68	98.92	97.32	98.39	99.42	99.68	98.92	97.32	98.39	99.42	99.68	98.92	97.32	98.39	99.42	Alter1
10000	999	1	15	4	2.5	MAR2	10	Chisq	TP	5400	89.54	81.95	75.31	79.07	84.54	89.54	81.95	75.31	79.07	84.54	89.54	81.95	75.31	79.07	84.54	Alter1
10000	999	1	15	4	3	MAR1	10	Lognorm	CS	5200	75.63	53.02	56.86	51.33	53.02	75.63	53.02	56.86	51.33	53.02	75.63	53.02	56.86	51.33	53.02	Alter2
10000	999	1	15	4	1	MAR1	30	Normal	AR	5200	93.6	87.96	81.11	86.06	82.5	93.6	87.96	81.11	86.06	82.5	93.6	87.96	81.11	86.06	82.5	Alter2
10000	999	1	15	4	0.5	MAR1	30	Lognorm	AR	5200	21.9	10.18	9.5	9.07	10.11	21.9	10.18	9.5	9.07	10.11	21.9	10.18	9.5	9.07	10.11	Alter1
10000	999	1	15	4	2.5	MAR1	30	Lognorm	CS	5200.05	69.96	53.18	50.75	51.53	53.19	69.96	53.18	50.75	51.53	53.19	69.96	53.18	50.75	51.53	53.19	Alter1
10000	999	1	15	4	1.5	MAR1	10	Chisq	AR	5200.23	46.6	35.19	25.75	32.47	34.4	46.6	35.19	25.75	32.47	34.4	46.6	35.19	25.75	32.47	34.4	Alter1
10000	999	1	15	4	0.5	MCAR	10	Normal	CS	5398.27	44.58	29.45	23.38	27.49	27.33	44.58	29.45	23.38	27.49	27.33	44.58	29.45	23.38	27.49	27.33	Alter1
10000	999	1	15	4	3	MAR2	30	Dexp	CS	5400	99.99	100	99.99	100	99.99	99.99	100	99.99	100	99.99	99.99	100	99.99	100	99.99	Alter1
10000	999	1	15	4	2.5	MAR1	10	Normal	AR	5395.37	100	100	100	100	100	100	100	100	100	100	100	100	100	100	100	Alter1
10000	999	1	15	4	2	MAR2	30	Normal	AR	5400	100	100	100	100	100	100	100	100	100	100	100	100	100	100	100	Alter2
10000	999	1	15	4	0.5	MCAR	30	Lognorm	CS	4232.79	19.49	7.48	6.94	6.3	7.45	19.49	7.48	6.94	6.3	7.45	19.49	7.48	6.94	6.3	7.45	Alter2
10000	999	1	15	4	1	MCAR	30	Chisq	AR	4232.79	29.14	14.24	12.24	12.44	13	29.14	14.24	12.24	12.44	13	29.14	14.24	12.24	12.44	13	Alter2
10000	999	1	15	4	0.5	MAR2	30	Normal	AR	5400	54.46	46.66	32.24	43.58	45.02	54.46	46.66	32.24	43.58	45.02	54.46	46.66	32.24	43.58	45.02	Alter1
10000	999	1	15	4	2	MAR2	10	Chisq	TP	5400	70.83	47.66	50.08	44.11	41.92	70.83	47.66	50.08	44.11	41.92	70.83	47.66	50.08	44.11	41.92	Alter2
10000	999	1	15	4	0.5	MAR2	10	Chisq	AR	5400	18.53	7.81	7.15	6.81	7.38	18.53	7.81	7.15	6.81	7.38	18.53	7.81	7.15	6.81	7.38	Alter2
10000	999	1	15	4	2	MAR1	10	Chisq	TP	5200	70.13	46.99	48.91	44.1	41.71	70.13	46.99	48.91	44.1	41.71	70.13	46.99	48.91	44.1	41.71	Alter2
10000	999	1	15	4	2.5	MAR2	10	Normal	CS	5400	100	100	100	100	100	100	100	100	100	100	100	100	100	100	100	Alter1
10000	999	1	15	4	1	MAR1	10	Normal	AR	5200	93.6	87.96	81.11	86.06	82.5	93.6	87.96	81.11	86.06	82.5	93.6	87.96	81.11	86.06	82.5	Alter2
10000	999	1	15	4	1.5	MAR1	10	Normal	TP	5362.4	100	100	99.98	100	100	100	100	99.98	100	100	100	100	99.98	100	100	Alter1
10000	999	1	15	4	2	MAR2	10	Normal	TP	5400	100	100	100	100	100	100	100	100	100	100	100	100	100	100	100	Alter1
10000	999	1	15	4	2	MAR1	30	Normal	CS	5283.06	100	100	99.94	100	100	100	100	99.94	100	100	100	100	99.94	100	100	Alter1
10000	999	1	15	4	2.5	MAR1	30	Normal	CS	5322.08	100	100	100	100	100	100	100	100	100	100	100	100	100	100	100	Alter1
10000	999	1	15	4	3	MAR1	10	Normal	AR	5200	100	100	100	100	100	100	100	100	100	100	100	100	100	100	100	Alter2
10000	999	1	15	4	1	MAR2	30	Lognorm	TP	5400	43.3	20.15	26.21	18.68	18.5	43.3	20.15	26.21	18.68	18.5	43.3	20.15	26.21	18.68	18.5	Alter2
10000	999	1	15	4	2.5	MCAR	10	Dexp	TP	5398.27	100	99.99	99.95	99.97	99.97	100	99.99	99.95	99.97	99.97	100	99.99	99.95	99.97	99.97	Alter2
10000	999	1	15	4	2	MAR2	30	Dexp	CS	5400	97.29	96.84	91.59	96.42	95.15	97.29	96.84	91.59	96.42	95.15	97.29	96.84	91.59	96.42	95.15	Alter2
10000	999	1	15	4	0.5	MAR2	30	Lognorm	AR	5400	21.48	8.75	9.53	7.78	8.29	21.48	8.75	9.53	7.78	8.29	21.48	8.75	9.53	7.78	8.29	Alter2
10000	999	1	15	4	2.5	MCAR	30	Chisq	AR	4232.79	72.59	52.95	48.82	48.86	51.37	72.59	52.95	48.82	48.86	51.37	72.59	52.95	48.82	48.86	51.37	Alter2
10000	999	1	15	4	1.5	MAR2	30	Normal	TP	5400	100	99.95	99.92	99.92	99.87	100	99.95	99.92	99.92	99.87	100	99.95	99.92	99.92	99.87	Alter2
10000	999	1	15	4	1	MAR2	30	Lognorm	CS	5400	27.71	14.04	13.34	12.97	14.06	27.71	14.04	13.34	12.97	14.06	27.71	14.04	13.34	12.97	14.06	Alter1
10000	999	1	15	4	2	MCAR	30	Normal	CS	4232.79	99.98	99.97	99.69	99.92	99.95	99.98	99.97	99.69	99.92	99.95	99.98	99.97	99.69	99.92	99.95	Alter1
10000	999	1	15	4	1	MAR1	10	Dexp	TP	5200	85.56	70.53	68.57	67.5	62.64	85.56	70.53	68.57	67.5	62.64	85.56	70.53	68.57	67.5	62.64	Alter2
10000	999	1	15	4	0.5	MAR2	10	Dexp	CS	5400	30.59	17.14	14.7	15.79	16.17	30.59	17.14	14.7	15.79	16.17	30.59	17.14	14.7	15.79	16.17	Alter2
10000	999	1	15	4	2.5	MAR2	10	Lognorm	TP	5400	84.81	65.49	73.78	63.68	61.86	84.81	65.49	73.78	63.68	61.86	84.81	65.49	73.78	63.68	61.86	Alter2
10000	999	1	15	4	1.5	MAR1	30	Normal	TP	5200.01	99.99	99.98	99.9	99.91	99.83	99.99	99.98	99.9	99.91	99.83	99.99	99.98	99.9	99.91	99.83	Alter2
10000	999	1	15	4	3	MCAR	10	Dexp	AR	5398.27	100	100	99.95	100	100	100	100	99.95	100	100	100	100	99.95	100	100	Alter2
10000	999	1	15	4	2	MAR1	10	Dexp	CS	5237.13	99.64	99.26	97.67	99.02	99.12	99.64	99.26	97.67	99.02	99.12	99.64	99.26	97.67	99.02	99.12	Alter1
10000	999	1	15	4	1	MCAR	30	Lognorm	CS	4232.79	28.61	13.38	12.49	11.88	13.03	28.61	13.38	12.49	11.88	13.03	28.61	13.38	12.49	11.88	13.03	Alter1
10000	999	1	15	4	1.5	MAR1	10	Normal	TP	5200.01	99.99	99.98	99.9	99.91	99.83	99.99	99.98	99.9	99.91	99.83	99.99	99.98	99.9	99.91	99.83	Alter2
10000	999	1	15	4	0.5	MAR1	30	Chisq	TP	5200	20.37	8.83	7.95	7.73	7.7	20.37	8.83	7.95	7.73	7.7	20.37	8.83	7.95	7.73	7.7	Alter2
10000	999	1	15	4	2	MAR1	30	Lognorm	AR	5201.01	67.56	56.71	50.58	54.89	58.27	67.56	56.71	50.58	54.89	58.27	67.56	56.71	50.58	54.89	58.27	Alter1
10000	999	1	15	4	1.5	MAR2	10	Lognorm	AR	5400	53.29	30.51	35.08	29.02	28.85	53.29	30.51	35.08	29.02	28.85	53.29	30.51	35.08	29.02	28.85	Alter2
10000	999	1	15	4	0.5	MCAR	10	Normal	AR	5398.27	55.41	47.04	33.06	44.15	45.84	55.41	47.04	33.06	44.15	45.84	55.41	47.04	33.06	44.15	45.84	Alter1
10000	999	1	15	4	3	MCAR	10	Lognorm	TP	5398.27	92.86	78.56	84.91	76.85	76.56	92.86	78.56	84.91	76.85	76.56	92.86	78.56	84.91	76.85	76.56	Alter2
10000	999	1	15	4	3	MCAR	10	Normal	CS	5398.27	100	100	100	100	100	100	100	100	100	100	100	100	100	100	100	Alter1
10000	999	1	15	4	1	MAR2	30	Dexp	TP	5400	92.46	87.13	81.06	84.7	89.27	92.46	87.13	81.06	84.7	89.27	92.46	87.13	81.06	84.7	89.27	Alter1
10000	999	1	15	4	0.5	MAR2	30	Chisq	CS	5400	17.71	7.22	6.73	6.35	6.82	17.71	7.22	6.73	6.35	6.82	17.71	7.22	6.73	6.35	6.82	Alter2
10000	999	1	15	4	0	MCAR	10	Normal	CS	5398.27	15.07	5.8	5.22	5.2	5.88	15.07	5.8	5.22	5.2	5.88	15.07	5.8	5.22	5.2	5.88	Alter2
10000	999	1	15	4	1.5	MCAR	10	Lognorm	TP	5398.27	61.86	49.73	45.31	47.68	52.3	61.86	49.73	45.31	47.68	52.3	61.86	49.73	45.31	47.68	52.3	Alter1
10000	999	1	15	4	2.5	MAR2	30	Normal	TP	5400	100	100	100	100	100	100	100	100	100	100	100	100	100	100	100	Alter1
10000	999	1	15	4	3	MAR1	10	Normal	TP	5200.01	100	100	100	100	100	100	100	100	100	100	100	100	100	100	100	Alter2
10000	999	1	15	4	2	MCAR	10	Normal	CS	5398.27	99.99	99.99	99.74	99.97	99.96	99.99	99.99	99.74	99.97	99.96	99.99	99.99	99.74	99.97	99.96	Alter2
10000	999	1	15	4	0.5	MCAR	10	Chisq	CS	5398.27	16.79	7.16	6.25	6.52	6.81	16.79	7.16	6.25	6.52	6.81	16.79	7.16	6.25	6.52	6.81	Alter2
10000	999	1	15	4	2	MAR2	30	Chisq	CS	5400	51.13	36.25	29	34.11	33.81	51.13	36.25	29	34.11	33.81	51.13	36.25	29	34.11	33.81	Alter1
10000	999	1	15	4	0	MAR2	30	Dexp	CS	5400	15.47	5.91	5.49	5.38	5.52	15.47	5.91	5.49	5.38	5.52	15.47	5.91	5.49	5.38	5.52	Alter2
10000	999	1	15	4	2	MCAR	30	Normal	AR	4232.79	99.99	99.99	99.88	99.98	99.98	99.99	99.99	99.88	99.98	99.98	99.99	99.99	99.88	99.98	99.98	Alter2
10000	999	1	15	4	1	MCAR	30	Lognorm	TP	4232.79	41.45	19.6	22.49	17.34	18.95	41.45	19.6	22.49	17.34	18.95	41.45	19.6	22.49	17.34	18.95	Alter2
10000	999	1	15	4	0	MAR1	10	Chisq	AR	5200	14.94	6.22	5.13	5.44	5.7	14.94	6.22	5.13	5.44	5.7	14.94	6.22	5.13	5.44	5.7	Alter2
10000	999	1	15	4	1	MAR2	30	Chisq	CS	5400	23.71	11.4	9.93	10.32	10.64	23.71	11.4	9.93	10.32	10.64	23.71	11.4	9.93	10.32	10.64	Alter2
10000	999	1	15	4	0	MAR1	30	Chisq	CS	5200.01	15.69	6.02	5.46	5.4	5.75	15.69	6.02	5.46	5.4	5.75	15.69	6.02	5.46	5.4	5.75	Alter2
10000	999	1	15	4	0.5	MAR1	30	Dexp	AR	5200.38	40.12	28.9	20.76	26.6	28.41	40.12	28.9	20.76	26.6	28.41	40.12	28.9	20.76	26.6	28.41	Alter1
10000	999	1	15	4	1	MAR1	30	Normal	TP	5282.25	99.3	98.78	96.54	98.08	99.16	99.3	98.78	96.54	98.08	99.16	99.3	98.78	96.54	98.08	99.16	Alter1
10000	999	1	15	4	1.5	MAR2	30	Dexp	AR	5400	96.58	94.03	90.01	93.16	90.73	96.58	94.03	90.01	93.16	90.73	96.58	94.03	90.01	93.16	90.73	Alter2
10000	999	1	15	4	2	MCAR	10	Normal	AR	5398.27	100	100	99.99	100	100	100	100	99.99	100	100	100	100	99.99	100	100	Alter1
10000	999	1	15	4	3	MCAR	10	Chisq	CS	5398.27	76.07	57.04	53.94	54.43	58.64	76.07	57.04	53.94	54.43	58.64	76.07	57.04	53.94	54.43	58.64	Alter2
10000	999	1	15	4	2	MCAR	10	Dexp	TP	5398.27	99.97	99.86	99.66	99.71	99.57	99.97	99.86	99.66	99.71	99.57	99.97	99.86	99.66	99.71	99.57	Alter2
10000	999	1	15	4	0.5	MCAR	10	Chisq	AR	5398.27	18.39	8.1	7.45	7.35	7.3	18.39	8.1	7.45	7.35	7.3	18.39	8.1	7.45	7.35	7.3	Alter2
10000	999	1	15	4	0.5	MAR2	10	Chisq	AR	5400	18.72	9.28	7.37	8.05	8.69	18.72	9.28	7.37	8.05	8.69	18.72	9.28	7.37	8.05	8.69	Alter1
10000	999	1	15	4	0	MAR1	10	Chisq	CS	5200.01	15.69	6.02	5.46	5.4	5.75	15.69	6.02	5.46	5.4	5.75	15.69	6.02	5.46	5.4	5.75	Alter2
10000	999	1	15	4	3	MAR1	30	Normal	TP	5400	100	100	100	100	100	100	100	100	100	100	100	100	100	100	100	Alter1
10000	999	1	15	4	2	MCAR	10	Dexp	AR	5398.27	99.95	99.94	99.49	99.93	99.96	99.95	99.94	99.49	99.93	99.96	99.95	99.94	99.49	99.93	99.96	Alter1
10000	999	1	15	4	1.5	MAR2	10	Chisq	TP	5400	51.31	29.03	30.6	26.04	24.94	51.31	29.03	30.6	26.04	24.94	51.31	29.03	30.6	26.04	24.94	Alter2
10000	999	1	15	4	0.5	MAR1	10	Lognorm	TP	5200	24.54	9.88	11.42	8.84	8.99	24.54	9.88	11.42	8.84	8.99	24.54	9.88	11.42	8.84	8.99	Alter2
10000	999	1	15	4	2	MAR1	30	Dexp	TP	5200	99.87	99.54	99.16	99.31	98.85	99.87	99.54	99.16	99.31	98.85	99.87	99.54	99.16	99.31	98.85	Alter2
10000	999	1	15	4	2.5	MAR2	30	Dexp	CS	5400	99.47	99.57	97.74	99.47	99.06	99.47	99.57	97.74	99.47	99.06	99.47	99.57	97.74	99.47	99.06	Alter2
10000	999	1	15	4	0	MAR2	30	Lognorm	TP	5400	15.97	6.36	6	5.56	5.94	15.97	6.36	6	5.56	5.94	15.97	6.36	6	5.56	5.94	Alter1
10000	999	1	15	4	1	MAR2	30	Lognorm	AR	5400	35.11	23.09	19.94	22	23.61	35.11	23.09	19.94	22	23.61	35.11	23.09	19.94	22	23.61	Alter1
10000	999	1	15	4	2.5	MCAR	10	Lognorm	TP	5398.27	87.43	68.61	75.72	66.46	66.66	87.43	68.61	75.72	66.46	66.66	87.43	68.61	75.72	66.46	66.66	Alter2
10000	999	1	15	4	2	MAR2	10	Lognorm	AR	5400	66.29	57.48	49.52	55.67	58.44	66.29	57.48	49.52	55.67	58.44	66.29	57.48	49.52	55.67	58.44	Alter1
10000	999	1	15	4	2	MCAR	30	Dexp	TP	4232.79	99.97	99.89	99.4	99.74	99.94	99.97	99.89	99.4	99.74	99.94	99.97	99.89	99.4	99.74	99.94	Alter1
10000	999	1	15	4	1.5	MAR2	30	Chisq	TP	5400	51.31	29.03	30.6	26.04	24.94	51.31	29.03	30.6	26.04	24.94	51.31	29.03	30.6	26.04	24.94	Alter2
10000	999	1	15	4	1	MAR2	30	Normal	AR	5400	97.2	96.77	89.22	95.91	96.49	97.2	96.77	89.22	95.91	96.49	97.2	96.77	89.22	95.91	96.49	Alter1
10000	999	1	15	4	0	MAR2	10	Lognorm	AR	5400	15.87	6.1	5.76	5.13	5.72	15.87	6.1	5.76	5.13	5.72	15.87	6.1	5.76	5.13	5.72	Alter2
10000	999	1	15	4	0	MAR2	10	Normal	TP	5400	14.57	6.27	5.25	5.53	5.54	14.57	6.27	5.25	5.53	5.54	14.57	6.27	5.25	5.53	5.54	Alter1
10000	999	1	15	4	0	MAR1	10	Lognorm	TP	5200	15.83	6.32	6.01	5.6	5.76	15.83	6.32	6.01	5.6	5.76	15.83	6.32	6.01	5.6	5.76	Alter1
10000	999	1	15	4	1	MCAR	30	Chisq	TP	4232.79	35.63	21.73	16.46	18.91	21.82	35.63	21.73	16.46	18.91	21.82	35.63	21.73	16.46	18.91	21.82	Alter1
10000	999	1	15	4	3	MAR2	30	Chisq	AR	5400	88.38	76.52	74.02	73.98	72.64	88.38	76.52	74.02	73.98	72.64	88.38	76.52	74.02	73.98	72.64	Alter2
10000	999	1	15	4	2.5	MAR2	10	Chisq	AR	5400	78.96	74.3	59.46	71.77	73.86	78.96	74.3	59.46	71.77	73.86	78.96	74.3	59.46	71.77	73.86	Alter1
10000	999	1	15	4	1.5	MAR2	10	Normal	CS	5400	99.8	99.7	98.34	99.6	99.51	99.8	99.7	98.34	99.6	99.51	99.8	99.7	98.34	99.6	99.51	Alter1
10000	999	1	15	4	2	MAR2	10	Dexp	AR	5400	99.91	99.94	99.54	99.9	99.94	99.91	99.94	99.54	99.9	99.94	99.91	99.94	99.54	99.9	99.94	Alter1
10000	999	1	15	4	1.5	MAR1	10	Dexp	TP	5200	98.58	95	94	93.78	91.57	98.58	95	94	93.78	91.57	98.58	95	94	93.78	91.57	Alter2
10000	999	1	15	4	0.5	MAR2	10	Chisq	CS	5400	17.39	7.7	6.94	6.8	7.11	17.39	7.7	6.94	6.8	7.11	17.39	7.7	6.94	6.8	7.11	Alter1
10000	999	1	15	4	1.5	MAR1	30	Normal	AR	5308.82	99.99	99.99	99.83	99.99	99.98	99.99	99.99	99.83	99.99	99.98	99.99	99.99	99.83	99.99	99.98	Alter1
10000	999	1	15	4	0.5	MAR2	30	Normal	CS	5400	44.19	29.19	23.3	27.12	27.04	44.19	29.19	23.3	27.12	27.04	44.19	29.19	23.3	27.12	27.04	Alter1
10000	999	1	15	4	2	MAR1	30	Normal	TP	5397.03	100	100	100	100	100	100	100	100	100	100	100	100	100	100	100	Alter1
10000	999	1	15	4	2	MAR2	30	Lognorm	TP	5400	74.67	64.78	59.87	62.21	67.86	74.67	64.78	59.87	62.21	67.86	74.67	64.78	59.87	62.21	67.86	Alter1
10000	999	1	15	4	2	MAR1	30	Dexp	CS	5200	95.72	94.89	88.66	94.15	92.1	95.72	94.89	88.66	94.15	92.1	95.72	94.89	88.66	94.15	92.1	Alter2
10000	999	1	15	4	2	MAR1	30	Lognorm	TP	5200	73.13	49.18	56.91	47.01	45.27	73.13	49.18	56.91	47.01	45.27	73.13	49.18	56.91	47.01	45.27	Alter2
10000	999	1	15	4	2.5	MCAR	10	Lognorm	CS	5398.27	69.39	43.6	49.87	42.14	47.22	69.39	43.6	49.87	42.14	47.22	69.39	43.6	49.87	42.14	47.22	Alter2
10000	999	1	15	4	2	MCAR	30	Chisq	TP	4232.79	72.37	59.64	48.78	55.1	61.41	72.37	59.64	48.78	55.1	61.41	72.37	59.64	48.78	55.1	61.41	Alter1
10000	999	1	15	4	3	MCAR	30	Dexp	AR	4232.79	100	100	99.97	99.99	100	100	100	99.97	99.99	100	100	100	99.97	99.99	100	Alter1
10000	999	1	15	4	0.5	MAR1	30	Lognorm	CS	5200	17.63	6.42	6.34	5.64	6.26	17.63	6.42	6.34	5.64	6.26	17.63	6.42	6.34	5.64	6.26	Alter2
10000	999	1	15	4	1.5	MCAR	30	Dexp	AR	4232.79	97.23	96.27	89.41	94.98	96.08	97.23	96.27	89.41	94.98	96.08	97.23	96.27	89.41	94.98	96.08	Alter1
10000	999	1	15	4	2	MAR1	10	Chisq	CS	5200.1	52.23	35.34	28.5	32.96	33.12	52.23	35.34	28.5	32.96	33.12	52.23	35.34	28.5	32.96	33.12	Alter1
10000	999	1	15	4	0	MAR1	30	Lognorm	TP	5200	15.83	6.32	6.01	5.6	5.76	15.83	6.32	6.01	5.6	5.76	15.83	6.32	6.01	5.6	5.76	Alter1
10000	999	1	15	4	2.5	MCAR	30	Dexp	AR	4232.79	100	99.98	99.73	99.94	99.99	100	99.98	99.73	99.94	99.99	100	99.98	99.73	99.94	99.99	Alter1
10000	999	1	15	4	1.5	MCAR	30	Lognorm	CS	4232.79	37.57	17.87	17.82	16.04	18.69	37.57	17.87	17.82	16.04	18.69	37.57	17.87	17.82	16.04	18.69	Alter2
10000	999	1	15	4	2.5	MAR2	10	Lognorm	CS	5400	66.57	53.07	47.65	51.43	52.88	66.57	53.07	47.65	51.43	52.88	66.57	53.07	47.65	51.43	52.88	Alter1
10000	999	1	15	4	2.5	MAR1	10	Normal	TP	5200.01	100	100	100	100	100	100	100	100	100	100	100	100	100	100	100	Alter2
10000	999	1	15	4	0.5	MAR2	10	Normal	CS	5400	44.19	29.19	23.3	27.12	27.04	44.19	29.19	23.3	27.12	27.04	44.19	29.19	23.3	27.12	27.04	Alter1
10000	999	1	15	4	1.5	MAR2	30	Dexp	CS	5400	95.96	92.75	86.39	92.03	91.76	95.96	92.75	86.39	92.03	91.76	95.96	92.75	86.39	92.03	91.76	Alter1
10000	999	1	15	4	2	MAR2	10	Dexp	CS	5400	97.29	96.84	91.59	96.42	95.15	97.29	96.84	91.59	96.42	95.15	97.29	96.84	91.59	96.42	95.15	Alter2
10000	999	1	15	4	3	MAR2	30	Dexp	AR	5400	100	100	100	100	100	100	100	100	100	100	100	100	100	100	100	Alter1
10000	999	1	15	4	0.5	MAR1	10	Normal	CS	5200	36.11	22.57	17.8	20.69	19.89	36.11	22.57	17.8	20.69	19.89	36.11	22.57	17.8	20.69	19.89	Alter2
10000	999	1	15	4	0	MCAR	10	Normal	TP	5398.27	14.25	6.49	4.93	5.57	5.77	14.25	6.49	4.93	5.57	5.77	14.25	6.49	4.93	5.57	5.77	Alter2
10000	999	1	15	4	1.5	MAR1	10	Chisq	AR	5200	41.32	25.01	22.67	22.91	21.82	41.32	25.01	22.67	22.91	21.82	41.32	25.01	22.67	22.91	21.82	Alter2
10000	999	1	15	4	3	MAR1	10	Normal	AR	5399.83	100	100	100	100	100	100	100	100	100	100	100	100	100	100	100	Alter1
10000	999	1	15	4	2	MCAR	30	Lognorm	CS	4232.79	50.67	26.77	28.21	24.56	28.57	50.67	26.77	28.21	24.56	28.57	50.67	26.77	28.21	24.56	28.57	Alter2
10000	999	1	15	4	1.5	MAR1	10	Chisq	CS	5200.01	31.97	17.99	15.01	16.46	16.64	31.97	17.99	15.01	16.46	16.64	31.97	17.99	15.01	16.46	16.64	Alter2
10000	999	1	15	4	2.5	MAR2	30	Dexp	TP	5400	99.99	99.99	99.94	99.98	99.91	99.99	99.99	99.94	99.98	99.91	99.99	99.99	99.94	99.98	99.91	Alter2
10000	999	1	15	4	2.5	MCAR	30	Lognorm	AR	4232.79	75.96	53.27	57.93	50.97	53.89	75.96	53.27	57.93	50.97	53.89	75.96	53.27	57.93	50.97	53.89	Alter2
10000	999	1	15	4	2	MAR2	30	Chisq	CS	5400	46.1	28.97	25.33	26.99	28.01	46.1	28.97	25.33	26.99	28.01	46.1	28.97	25.33	26.99	28.01	Alter2
10000	999	1	15	4	0.5	MCAR	30	Normal	TP	4232.79	63.62	49.57	37.59	44.47	50.95	63.62	49.57	37.59	44.47	50.95	63.62	49.57	37.59	44.47	50.95	Alter1
10000	999	1	15	4	0	MAR2	10	Chisq	AR	5400	15.09	6.15	5.29	5.39	5.72	15.09	6.15	5.29	5.39	5.72	15.09	6.15	5.29	5.39	5.72	Alter2
10000	999	1	15	4	2	MAR1	10	Normal	CS	5283.06	100	100	99.94	100	100	100	100	99.94	100	100	100	100	99.94	100	100	Alter1
10000	999	1	15	4	0	MAR2	10	Normal	AR	5400	15.24	5.96	5.21	5.12	5.56	15.24	5.96	5.21	5.12	5.56	15.24	5.96	5.21	5.12	5.56	Alter2
10000	999	1	15	4	2	MAR2	10	Chisq	CS	5400	46.1	28.97	25.33	26.99	28.01	46.1	28.97	25.33	26.99	28.01	46.1	28.97	25.33	26.99	28.01	Alter2
10000	999	1	15	4	0	MAR1	10	Dexp	TP	5200	14.27	6.08	4.69	5.26	5.29	14.27	6.08	4.69	5.26	5.29	14.27	6.08	4.69	5.26	5.29	Alter2
10000	999	1	15	4	1.5	MAR2	10	Dexp	CS	5400	95.96	92.75	86.39	92.03	91.76	95.96	92.75	86.39	92.03	91.76	95.96	92.75	86.39	92.03	91.76	Alter1
10000	999	1	15	4	0	MCAR	30	Lognorm	TP	4232.79	16.81	6.69	5.7	5.48	6.09	16.81	6.69	5.7	5.48	6.09	16.81	6.69	5.7	5.48	6.09	Alter2
10000	999	1	15	4	0	MAR1	10	Chisq	TP	5200	15.44	6.7	5.57	5.74	5.91	15.44	6.7	5.57	5.74	5.91	15.44	6.7	5.57	5.74	5.91	Alter1
10000	999	1	15	4	0.5	MAR2	30	Normal	AR	5400	50.07	34.43	29.21	31.98	29.54	50.07	34.43	29.21	31.98	29.54	50.07	34.43	29.21	31.98	29.54	Alter2
10000	999	1	15	4	1.5	MAR2	30	Lognorm	TP	5400	60.28	47.6	43.92	45.52	50.39	60.28	47.6	43.92	45.52	50.39	60.28	47.6	43.92	45.52	50.39	Alter1
10000	999	1	15	4	2	MAR2	10	Chisq	TP	5400	76.38	64.85	56.27	60.97	67.98	76.38	64.85	56.27	60.97	67.98	76.38	64.85	56.27	60.97	67.98	Alter1
10000	999	1	15	4	2.5	MAR1	30	Normal	AR	5200	100	100	100	100	100	100	100	100	100	100	100	100	100	100	100	Alter2
10000	999	1	15	4	1	MCAR	30	Lognorm	CS	4232.79	26.67	11.73	11.16	10.15	11.53	26.67	11.73	11.16	10.15	11.53	26.67	11.73	11.16	10.15	11.53	Alter2
10000	999	1	15	4	1	MCAR	30	Dexp	CS	4232.79	59.78	42.23	36.35	38.72	41.43	59.78	42.23	36.35	38.72	41.43	59.78	42.23	36.35	38.72	41.43	Alter2
10000	999	1	15	4	2	MCAR	30	Dexp	AR	4232.79	98.8	98.09	94.95	97.5	96.83	98.8	98.09	94.95	97.5	96.83	98.8	98.09	94.95	97.5	96.83	Alter2
10000	999	1	15	4	1.5	MAR2	30	Lognorm	AR	5400	51.4	40.17	34.31	38.77	41.33	51.4	40.17	34.31	38.77	41.33	51.4	40.17	34.31	38.77	41.33	Alter1
10000	999	1	15	4	2.5	MAR1	10	Dexp	CS	5200	98.99	99.13	95.98	98.98	98.02	98.99	99.13	95.98	98.98	98.02	98.99	99.13	95.98	98.98	98.02	Alter2
10000	999	1	15	4	3	MAR1	10	Chisq	TP	5200	92.87	80.49	81.52	77.57	74.45	92.87	80.49	81.52	77.57	74.45	92.87	80.49	81.52	77.57	74.45	Alter2
10000	999	1	15	4	2	MAR1	30	Lognorm	CS	5200.01	56.55	37.97	37.09	36.3	38.06	56.55	37.97	37.09	36.3	38.06	56.55	37.97	37.09	36.3	38.06	Alter1
10000	999	1	15	4	1	MAR2	30	Dexp	CS	5400	63.83	50.43	42.86	48.45	47.52	63.83	50.43	42.86	48.45	47.52	63.83	50.43	42.86	48.45	47.52	Alter2
10000	999	1	15	4	2	MAR1	10	Chisq	AR	5201.79	65.31	56.59	43.26	53.42	56.52	65.31	56.59	43.26	53.42	56.52	65.31	56.59	43.26	53.42	56.52	Alter1
10000	999	1	15	4	1	MCAR	10	Lognorm	TP	5398.27	45.14	20.87	28.2	19.28	20.51	45.14	20.87	28.2	19.28	20.51	45.14	20.87	28.2	19.28	20.51	Alter2
10000	999	1	15	4	2	MAR1	10	Normal	TP	5200.01	100	100	100	100	100	100	100	100	100	100	100	100	100	100	100	Alter2
10000	999	1	15	4	0.5	MAR1	10	Chisq	CS	5200	17.78	7.25	6.72	6.22	6.87	17.78	7.25	6.72	6.22	6.87	17.78	7.25	6.72	6.22	6.87	Alter1
10000	999	1	15	4	0	MAR2	30	Chisq	AR	5400	15.09	6.15	5.29	5.39	5.72	15.09	6.15	5.29	5.39	5.72	15.09	6.15	5.29	5.39	5.72	Alter1
10000	999	1	15	4	3	MCAR	30	Lognorm	TP	4232.79	89.02	81.92	78.03	79.83	84.83	89.02	81.92	78.03	79.83	84.83	89.02	81.92	78.03	79.83	84.83	Alter1
10000	999	1	15	4	0	MAR2	30	Normal	TP	5400	14.57	6.27	5.25	5.53	5.54	14.57	6.27	5.25	5.53	5.54	14.57	6.27	5.25	5.53	5.54	Alter2
10000	999	1	15	4	2	MAR1	30	Normal	AR	5369.94	100	100	100	100	100	100	100	100	100	100	100	100	100	100	100	Alter1
10000	999	1	15	4	1.5	MAR2	10	Lognorm	CS	5400	38.59	19.33	21.07	18.22	19.66	38.59	19.33	21.07	18.22	19.66	38.59	19.33	21.07	18.22	19.66	Alter2
10000	999	1	15	4	0.5	MAR1	30	Dexp	CS	5200.06	35.67	19.51	17.17	17.95	19.23	35.67	19.51	17.17	17.95	19.23	35.67	19.51	17.17	17.95	19.23	Alter1
10000	999	1	15	4	1	MCAR	10	Chisq	TP	5398.27	34.45	16.07	17.01	14.27	14.35	34.45	16.07	17.01	14.27	14.35	34.45	16.07	17.01	14.27	14.35	Alter2
10000	999	1	15	4	3	MCAR	30	Chisq	AR	4232.79	84.04	68.66	64.22	64.78	66.66	84.04	68.66	64.22	64.78	66.66	84.04	68.66	64.22	64.78	66.66	Alter2
10000	999	1	15	4	0.5	MAR2	10	Dexp	AR	5400	40.33	29.49	21.34	27.47	29.59	40.33	29.49	21.34	27.47	29.59	40.33	29.49	21.34	27.47	29.59	Alter1
10000	999	1	15	4	2	MAR1	10	Lognorm	CS	5200	50.15	28.16	29.57	26.35	27.52	50.15	28.16	29.57	26.35	27.52	50.15	28.16	29.57	26.35	27.52	Alter2
10000	999	1	15	4	2.5	MAR1	10	Lognorm	CS	5200.05	69.96	53.18	50.75	51.53	53.19	69.96	53.18	50.75	51.53	53.19	69.96	53.18	50.75	51.53	53.19	Alter1
10000	999	1	15	4	1	MCAR	30	Lognorm	AR	4232.79	36.16	21.54	18.53	19.75	21.92	36.16	21.54	18.53	19.75	21.92	36.16	21.54	18.53	19.75	21.92	Alter1
10000	999	1	15	4	3	MAR2	30	Normal	TP	5400	100	100	100	100	100	100	100	100	100	100	100	100	100	100	100	Alter2
10000	999	1	15	4	0.5	MAR1	10	Normal	TP	5207.72	66.57	55.11	43.16	51.09	57.01	66.57	55.11	43.16	51.09	57.01	66.57	55.11	43.16	51.09	57.01	Alter1
10000	999	1	15	4	2.5	MAR2	30	Dexp	TP	5400	100	100	100	100	100	100	100	100	100	100	100	100	100	100	100	Alter1
10000	999	1	15	4	0.5	MAR1	10	Lognorm	CS	5200	17.63	6.42	6.34	5.64	6.26	17.63	6.42	6.34	5.64	6.26	17.63	6.42	6.34	5.64	6.26	Alter2
10000	999	1	15	4	2	MAR1	10	Lognorm	TP	5204.06	74.96	64.15	59.51	62.18	67.56	74.96	64.15	59.51	62.18	67.56	74.96	64.15	59.51	62.18	67.56	Alter1
10000	999	1	15	4	1	MAR2	10	Dexp	TP	5400	86.97	71.92	71.73	68.69	64.9	86.97	71.92	71.73	68.69	64.9	86.97	71.92	71.73	68.69	64.9	Alter2
10000	999	1	15	4	1	MAR1	10	Normal	CS	5200	78.08	69.43	56.78	66.8	63.78	78.08	69.43	56.78	66.8	63.78	78.08	69.43	56.78	66.8	63.78	Alter2
10000	999	1	15	4	1	MAR2	10	Lognorm	AR	5400	35.84	17.07	19.95	15.94	16.41	35.84	17.07	19.95	15.94	16.41	35.84	17.07	19.95	15.94	16.41	Alter2
10000	999	1	15	4	2.5	MAR1	10	Normal	TP	5399.95	100	100	100	100	100	100	100	100	100	100	100	100	100	100	100	Alter1
10000	999	1	15	4	0	MAR1	10	Normal	AR	5200	14.29	5.51	5.14	4.78	4.97	14.29	5.51	5.14	4.78	4.97	14.29	5.51	5.14	4.78	4.97	Alter2
10000	999	1	15	4	2.5	MAR2	30	Chisq	TP	5400	89.54	81.95	75.31	79.07	84.54	89.54	81.95	75.31	79.07	84.54	89.54	81.95	75.31	79.07	84.54	Alter1
10000	999	1	15	4	0	MAR2	10	Lognorm	TP	5400	15.97	6.36	6	5.56	5.94	15.97	6.36	6	5.56	5.94	15.97	6.36	6	5.56	5.94	Alter1
10000	999	1	15	4	1	MAR1	30	Chisq	TP	5200.07	35.26	22.83	17.71	20.32	23.22	35.26	22.83	17.71	20.32	23.22	35.26	22.83	17.71	20.32	23.22	Alter1
10000	999	1	15	4	3	MAR2	30	Dexp	CS	5400	99.93	99.87	99.39	99.88	99.79	99.93	99.87	99.39	99.88	99.79	99.93	99.87	99.39	99.88	99.79	Alter2
10000	999	1	15	4	0.5	MCAR	30	Dexp	TP	4232.79	41.81	23.57	21	20.52	20.96	41.81	23.57	21	20.52	20.96	41.81	23.57	21	20.52	20.96	Alter2
10000	999	1	15	4	1	MAR2	30	Normal	CS	5400	81.76	72.63	62.04	70.37	68.42	81.76	72.63	62.04	70.37	68.42	81.76	72.63	62.04	70.37	68.42	Alter2
10000	999	1	15	4	2	MAR1	30	Lognorm	AR	5200.01	65.59	43.52	47.38	42.24	40.91	65.59	43.52	47.38	42.24	40.91	65.59	43.52	47.38	42.24	40.91	Alter2
10000	999	1	15	4	1	MAR2	10	Normal	AR	5400	97.2	96.77	89.22	95.91	96.49	97.2	96.77	89.22	95.91	96.49	97.2	96.77	89.22	95.91	96.49	Alter1
10000	999	1	15	4	2.5	MCAR	30	Dexp	CS	4232.79	98.57	98.11	94	97.6	96.95	98.57	98.11	94	97.6	96.95	98.57	98.11	94	97.6	96.95	Alter2
10000	999	1	15	4	1	MCAR	10	Chisq	AR	5398.27	28.91	14.63	13.71	13.12	13.25	28.91	14.63	13.71	13.12	13.25	28.91	14.63	13.71	13.12	13.25	Alter2
10000	999	1	15	4	3	MAR1	30	Dexp	CS	5200	99.81	99.87	98.84	99.84	99.64	99.81	99.87	98.84	99.84	99.64	99.81	99.87	98.84	99.84	99.64	Alter2
10000	999	1	15	4	3	MCAR	10	Chisq	CS	5398.27	80.35	71.79	60.01	69.6	68.24	80.35	71.79	60.01	69.6	68.24	80.35	71.79	60.01	69.6	68.24	Alter1
10000	999	1	15	4	2.5	MCAR	10	Normal	TP	5398.27	100	100	100	100	100	100	100	100	100	100	100	100	100	100	100	Alter1
10000	999	1	15	4	0.5	MAR2	10	Normal	AR	5400	50.07	34.43	29.21	31.98	29.54	50.07	34.43	29.21	31.98	29.54	50.07	34.43	29.21	31.98	29.54	Alter2
10000	999	1	15	4	3	MAR1	10	Dexp	CS	5300.2	100	100	99.99	100	100	100	100	99.99	100	100	100	100	99.99	100	100	Alter1
10000	999	1	15	4	0	MCAR	30	Chisq	TP	4232.79	17.1	7.16	5.44	5.88	6.25	17.1	7.16	5.44	5.88	6.25	17.1	7.16	5.44	5.88	6.25	Alter2
10000	999	1	15	4	1	MCAR	30	Normal	TP	4232.79	95.78	89.3	84.51	85.83	85.49	95.78	89.3	84.51	85.83	85.49	95.78	89.3	84.51	85.83	85.49	Alter2
10000	999	1	15	4	1	MAR1	10	Dexp	AR	5212.68	83.43	79.27	65.55	76.88	79.21	83.43	79.27	65.55	76.88	79.21	83.43	79.27	65.55	76.88	79.21	Alter1
10000	999	1	15	4	0.5	MCAR	30	Lognorm	CS	4232.79	19.93	8.02	7.29	6.93	7.79	19.93	8.02	7.29	6.93	7.79	19.93	8.02	7.29	6.93	7.79	Alter1
10000	999	1	15	4	2.5	MAR2	30	Chisq	CS	5400	61.22	42.72	37.87	40.33	41.68	61.22	42.72	37.87	40.33	41.68	61.22	42.72	37.87	40.33	41.68	Alter2
10000	999	1	15	4	0	MAR1	10	Chisq	TP	5200	15.44	6.7	5.57	5.74	5.91	15.44	6.7	5.57	5.74	5.91	15.44	6.7	5.57	5.74	5.91	Alter2
10000	999	1	15	4	2.5	MCAR	10	Dexp	CS	5398.27	99.64	99.6	97.93	99.52	99.26	99.64	99.6	97.93	99.52	99.26	99.64	99.6	97.93	99.52	99.26	Alter2
10000	999	1	15	4	0.5	MAR1	10	Normal	CS	5200.21	44.55	28.75	23.01	26.65	26.65	44.55	28.75	23.01	26.65	26.65	44.55	28.75	23.01	26.65	26.65	Alter1
10000	999	1	15	4	1.5	MAR1	10	Dexp	TP	5294.65	99.55	99.38	97.51	99.1	99.53	99.55	99.38	97.51	99.1	99.53	99.55	99.38	97.51	99.1	99.53	Alter1
10000	999	1	15	4	0.5	MAR1	10	Chisq	AR	5200	19.39	9.47	7.87	8.51	9.19	19.39	9.47	7.87	8.51	9.19	19.39	9.47	7.87	8.51	9.19	Alter1
10000	999	1	15	4	3	MCAR	30	Lognorm	CS	4232.79	74.43	48.13	53.24	44.83	52.04	74.43	48.13	53.24	44.83	52.04	74.43	48.13	53.24	44.83	52.04	Alter2
10000	999	1	15	4	2.5	MAR2	30	Chisq	TP	5400	85.1	66.41	68.82	62.83	61	85.1	66.41	68.82	62.83	61	85.1	66.41	68.82	62.83	61	Alter2
10000	999	1	15	4	0.5	MCAR	30	Chisq	CS	4232.79	18.57	7.66	6.35	6.55	7.29	18.57	7.66	6.35	6.55	7.29	18.57	7.66	6.35	6.55	7.29	Alter2
10000	999	1	15	4	3	MAR1	30	Normal	CS	5362.79	100	100	100	100	100	100	100	100	100	100	100	100	100	100	100	Alter1
10000	999	1	15	4	3	MCAR	10	Chisq	AR	5398.27	90.18	78.21	75.79	75.55	75.94	90.18	78.21	75.79	75.55	75.94	90.18	78.21	75.79	75.55	75.94	Alter2
10000	999	1	15	4	0.5	MAR1	30	Normal	AR	5200	48.76	33.16	27.01	30.64	27.32	48.76	33.16	27.01	30.64	27.32	48.76	33.16	27.01	30.64	27.32	Alter2
10000	999	1	15	4	1.5	MCAR	30	Dexp	AR	4232.79	93.76	88.75	81.99	86.48	85.39	93.76	88.75	81.99	86.48	85.39	93.76	88.75	81.99	86.48	85.39	Alter2
10000	999	1	15	4	2	MCAR	30	Lognorm	TP	4232.79	71.69	47.1	52.66	44.38	46.73	71.69	47.1	52.66	44.38	46.73	71.69	47.1	52.66	44.38	46.73	Alter2
10000	999	1	15	4	3	MAR1	30	Dexp	TP	5200	100	100	99.99	100	100	100	100	99.99	100	100	100	100	99.99	100	100	Alter2
10000	999	1	15	4	1.5	MAR2	30	Chisq	TP	5400	56.45	42.59	35.55	39	44.86	56.45	42.59	35.55	39	44.86	56.45	42.59	35.55	39	44.86	Alter1
10000	999	1	15	4	1	MAR1	30	Dexp	TP	5200	85.56	70.53	68.57	67.5	62.64	85.56	70.53	68.57	67.5	62.64	85.56	70.53	68.57	67.5	62.64	Alter2
10000	999	1	15	4	3	MCAR	10	Dexp	TP	5398.27	100	100	99.99	100	100	100	100	99.99	100	100	100	100	99.99	100	100	Alter2
10000	999	1	15	4	1.5	MCAR	30	Dexp	CS	4232.79	92.58	86.19	78.15	83.64	84.91	92.58	86.19	78.15	83.64	84.91	92.58	86.19	78.15	83.64	84.91	Alter1
10000	999	1	15	4	0.5	MAR1	10	Chisq	CS	5200.01	17.5	7.32	6.31	6.35	6.79	17.5	7.32	6.31	6.35	6.79	17.5	7.32	6.31	6.35	6.79	Alter2
10000	999	1	15	4	2.5	MAR1	30	Dexp	CS	5200	98.99	99.13	95.98	98.98	98.02	98.99	99.13	95.98	98.98	98.02	98.99	99.13	95.98	98.98	98.02	Alter2
10000	999	1	15	4	3	MAR1	10	Lognorm	TP	5200	88.85	73.01	78.78	71.69	68.33	88.85	73.01	78.78	71.69	68.33	88.85	73.01	78.78	71.69	68.33	Alter2
10000	999	1	15	4	2.5	MCAR	30	Lognorm	CS	4232.79	63.51	36.63	40.8	33.79	40.13	63.51	36.63	40.8	33.79	40.13	63.51	36.63	40.8	33.79	40.13	Alter2
10000	999	1	15	4	0.5	MAR1	10	Dexp	CS	5200	29.11	16.12	13.14	14.86	14.72	29.11	16.12	13.14	14.86	14.72	29.11	16.12	13.14	14.86	14.72	Alter2
10000	999	1	15	4	1.5	MAR2	30	Chisq	CS	5400	36.57	22.09	18	20.65	20.82	36.57	22.09	18	20.65	20.82	36.57	22.09	18	20.65	20.82	Alter1
10000	999	1	15	4	1	MCAR	30	Normal	TP	4232.79	98.75	97.27	92.61	95.68	97.85	98.75	97.27	92.61	95.68	97.85	98.75	97.27	92.61	95.68	97.85	Alter1
10000	999	1	15	4	0	MCAR	30	Dexp	TP	4232.79	16.77	7.11	5.51	6.01	6.3	16.77	7.11	5.51	6.01	6.3	16.77	7.11	5.51	6.01	6.3	Alter1
10000	999	1	15	4	3	MCAR	30	Normal	CS	4232.79	100	100	100	100	100	100	100	100	100	100	100	100	100	100	100	Alter2
10000	999	1	15	4	0.5	MCAR	30	Chisq	CS	4232.79	19.32	7.92	6.71	6.71	7.38	19.32	7.92	6.71	6.71	7.38	19.32	7.92	6.71	6.71	7.38	Alter1
10000	999	1	15	4	1.5	MAR1	10	Normal	CS	5200	97.32	96.33	90.42	95.58	93.92	97.32	96.33	90.42	95.58	93.92	97.32	96.33	90.42	95.58	93.92	Alter2
10000	999	1	15	4	2.5	MCAR	10	Chisq	AR	5398.27	79.25	61.73	59.3	58.65	58.9	79.25	61.73	59.3	58.65	58.9	79.25	61.73	59.3	58.65	58.9	Alter2
10000	999	1	15	4	1	MAR2	10	Lognorm	CS	5400	26.59	11.7	12.34	10.85	11.81	26.59	11.7	12.34	10.85	11.81	26.59	11.7	12.34	10.85	11.81	Alter2
10000	999	1	15	4	2	MCAR	10	Lognorm	AR	5398.27	70.22	47.46	53.74	45.94	47.35	70.22	47.46	53.74	45.94	47.35	70.22	47.46	53.74	45.94	47.35	Alter2
10000	999	1	15	4	2	MAR2	30	Lognorm	TP	5400	75.89	51.5	60.91	49.3	47.88	75.89	51.5	60.91	49.3	47.88	75.89	51.5	60.91	49.3	47.88	Alter2
10000	999	1	15	4	0	MAR1	30	Dexp	TP	5200	14.27	6.08	4.69	5.26	5.29	14.27	6.08	4.69	5.26	5.29	14.27	6.08	4.69	5.26	5.29	Alter2
10000	999	1	15	4	0	MCAR	10	Dexp	CS	5398.27	15.08	5.71	5.1	5.15	5.67	15.08	5.71	5.1	5.15	5.67	15.08	5.71	5.1	5.15	5.67	Alter2
10000	999	1	15	4	0.5	MCAR	10	Dexp	CS	5398.27	29.64	15.86	14.16	14.72	15.47	29.64	15.86	14.16	14.72	15.47	29.64	15.86	14.16	14.72	15.47	Alter2
10000	999	1	15	4	0.5	MAR2	10	Lognorm	TP	5400	24.4	9.85	11.97	8.7	9.03	24.4	9.85	11.97	8.7	9.03	24.4	9.85	11.97	8.7	9.03	Alter2
10000	999	1	15	4	0	MAR1	30	Chisq	TP	5200	15.44	6.7	5.57	5.74	5.91	15.44	6.7	5.57	5.74	5.91	15.44	6.7	5.57	5.74	5.91	Alter2
10000	999	1	15	4	0.5	MAR2	30	Dexp	AR	5400	37.1	22.26	19.43	20.28	19.62	37.1	22.26	19.43	20.28	19.62	37.1	22.26	19.43	20.28	19.62	Alter2
10000	999	1	15	4	0	MAR2	30	Chisq	CS	5400	15.75	5.76	5.43	5.02	5.48	15.75	5.76	5.43	5.02	5.48	15.75	5.76	5.43	5.02	5.48	Alter2
10000	999	1	15	4	3	MAR1	10	Lognorm	CS	5200.34	79.92	67.2	63.31	65.65	67.94	79.92	67.2	63.31	65.65	67.94	79.92	67.2	63.31	65.65	67.94	Alter1
10000	999	1	15	4	2.5	MAR1	30	Lognorm	CS	5200	64.08	40.63	43.33	38.95	40.4	64.08	40.63	43.33	38.95	40.4	64.08	40.63	43.33	38.95	40.4	Alter2
10000	999	1	15	4	2.5	MCAR	10	Chisq	AR	5398.27	80.08	75.76	61.13	73.55	75.07	80.08	75.76	61.13	73.55	75.07	80.08	75.76	61.13	73.55	75.07	Alter1
10000	999	1	15	4	3	MAR1	10	Dexp	TP	5200	100	100	99.99	100	100	100	100	99.99	100	100	100	100	99.99	100	100	Alter2
10000	999	1	15	4	3	MAR1	10	Normal	CS	5200	100	100	100	100	100	100	100	100	100	100	100	100	100	100	100	Alter2
10000	999	1	15	4	2.5	MCAR	30	Normal	CS	4232.79	100	100	99.98	100	100	100	100	99.98	100	100	100	100	99.98	100	100	Alter1
10000	999	1	15	4	2	MCAR	30	Normal	AR	4232.79	100	100	99.97	99.99	100	100	100	99.97	99.99	100	100	100	99.97	99.99	100	Alter1
10000	999	1	15	4	2	MAR2	30	Lognorm	AR	5400	66.29	57.48	49.52	55.67	58.44	66.29	57.48	49.52	55.67	58.44	66.29	57.48	49.52	55.67	58.44	Alter1
10000	999	1	15	4	2.5	MAR2	30	Dexp	AR	5400	99.98	99.94	99.67	99.92	99.86	99.98	99.94	99.67	99.92	99.86	99.98	99.94	99.67	99.92	99.86	Alter2
10000	999	1	15	4	1	MAR2	30	Chisq	AR	5400	29.65	19.38	13.85	17.5	18.78	29.65	19.38	13.85	17.5	18.78	29.65	19.38	13.85	17.5	18.78	Alter1
10000	999	1	15	4	3	MAR1	30	Dexp	AR	5200	99.98	99.99	99.85	99.99	99.94	99.98	99.99	99.85	99.99	99.94	99.98	99.99	99.85	99.99	99.94	Alter2
10000	999	1	15	4	0.5	MAR2	30	Lognorm	AR	5400	21.22	10.22	9.18	9.33	10.45	21.22	10.22	9.18	9.33	10.45	21.22	10.22	9.18	9.33	10.45	Alter1
10000	999	1	15	4	0.5	MAR2	10	Lognorm	CS	5400	18.75	7.58	7.92	6.95	7.56	18.75	7.58	7.92	6.95	7.56	18.75	7.58	7.92	6.95	7.56	Alter1
10000	999	1	15	4	0	MAR1	10	Lognorm	CS	5200	15.59	5.42	5.66	4.76	5.43	15.59	5.42	5.66	4.76	5.43	15.59	5.42	5.66	4.76	5.43	Alter2
10000	999	1	15	4	1.5	MAR2	10	Chisq	CS	5400	33.26	18.35	15.93	16.95	17.88	33.26	18.35	15.93	16.95	17.88	33.26	18.35	15.93	16.95	17.88	Alter2
10000	999	1	15	4	0.5	MAR1	10	Lognorm	AR	5200	21.9	10.18	9.5	9.07	10.11	21.9	10.18	9.5	9.07	10.11	21.9	10.18	9.5	9.07	10.11	Alter1
10000	999	1	15	4	0.5	MAR2	30	Lognorm	TP	5400	23.95	12.32	11.61	11.14	12.49	23.95	12.32	11.61	11.14	12.49	23.95	12.32	11.61	11.14	12.49	Alter1
10000	999	1	15	4	2	MCAR	10	Lognorm	AR	5398.27	68.9	60.23	52.36	58.78	61.37	68.9	60.23	52.36	58.78	61.37	68.9	60.23	52.36	58.78	61.37	Alter1
10000	999	1	15	4	0.5	MCAR	30	Dexp	AR	4232.79	36.71	20.63	17.11	18.46	18.73	36.71	20.63	17.11	18.46	18.73	36.71	20.63	17.11	18.46	18.73	Alter2
10000	999	1	15	4	1	MAR1	30	Lognorm	TP	5200	41.9	19.5	24.41	18.03	17.8	41.9	19.5	24.41	18.03	17.8	41.9	19.5	24.41	18.03	17.8	Alter2
10000	999	1	15	4	2	MCAR	30	Lognorm	CS	4232.79	53.56	34.53	32.24	32.36	34.52	53.56	34.53	32.24	32.36	34.52	53.56	34.53	32.24	32.36	34.52	Alter1
10000	999	1	15	4	0.5	MAR2	10	Chisq	TP	5400	20.09	10.46	8.46	9.03	9.85	20.09	10.46	8.46	9.03	9.85	20.09	10.46	8.46	9.03	9.85	Alter1
10000	999	1	15	4	0.5	MAR1	10	Dexp	AR	5200.38	40.12	28.9	20.76	26.6	28.41	40.12	28.9	20.76	26.6	28.41	40.12	28.9	20.76	26.6	28.41	Alter1
10000	999	1	15	4	2.5	MCAR	30	Dexp	AR	4232.79	99.75	99.67	98.68	99.56	99.34	99.75	99.67	98.68	99.56	99.34	99.75	99.67	98.68	99.56	99.34	Alter2
10000	999	1	15	4	1.5	MCAR	30	Dexp	CS	4232.79	83.83	73.87	64.91	70.26	71.8	83.83	73.87	64.91	70.26	71.8	83.83	73.87	64.91	70.26	71.8	Alter2
10000	999	1	15	4	1	MAR1	10	Chisq	TP	5200.07	35.26	22.83	17.71	20.32	23.22	35.26	22.83	17.71	20.32	23.22	35.26	22.83	17.71	20.32	23.22	Alter1
10000	999	1	15	4	2.5	MAR2	10	Normal	TP	5400	100	100	100	100	100	100	100	100	100	100	100	100	100	100	100	Alter1
10000	999	1	15	4	2.5	MCAR	30	Dexp	TP	4232.79	100	99.99	99.91	99.99	100	100	99.99	99.91	99.99	100	100	99.99	99.91	99.99	100	Alter1
10000	999	1	15	4	0.5	MAR1	30	Normal	TP	5207.72	66.57	55.11	43.16	51.09	57.01	66.57	55.11	43.16	51.09	57.01	66.57	55.11	43.16	51.09	57.01	Alter1
10000	999	1	15	4	1.5	MAR1	10	Dexp	AR	5253.17	98.26	98	93.02	97.52	98.1	98.26	98	93.02	97.52	98.1	98.26	98	93.02	97.52	98.1	Alter1
10000	999	1	15	4	2	MAR2	30	Dexp	CS	5400	99.65	99.5	98.17	99.37	99.4	99.65	99.5	98.17	99.37	99.4	99.65	99.5	98.17	99.37	99.4	Alter1
10000	999	1	15	4	1	MAR1	10	Lognorm	AR	5200.03	36.66	22.66	20.17	21.28	23.17	36.66	22.66	20.17	21.28	23.17	36.66	22.66	20.17	21.28	23.17	Alter1
10000	999	1	15	4	1	MAR2	10	Normal	AR	5400	94.59	89.84	83.73	88.33	85.38	94.59	89.84	83.73	88.33	85.38	94.59	89.84	83.73	88.33	85.38	Alter2
10000	999	1	15	4	2.5	MAR1	30	Chisq	AR	5206.09	79.59	73.84	59.38	71.46	73.88	79.59	73.84	59.38	71.46	73.88	79.59	73.84	59.38	71.46	73.88	Alter1
10000	999	1	15	4	1.5	MAR2	30	Dexp	AR	5400	98.58	98.41	94.21	97.98	98.45	98.58	98.41	94.21	97.98	98.45	98.58	98.41	94.21	97.98	98.45	Alter1
10000	999	1	15	4	3	MAR2	10	Chisq	TP	5400	96.31	92.78	87.98	90.89	94.41	96.31	92.78	87.98	90.89	94.41	96.31	92.78	87.98	90.89	94.41	Alter1
10000	999	1	15	4	2.5	MAR1	30	Chisq	AR	5200	75.08	57.79	54.15	55.09	52.82	75.08	57.79	54.15	55.09	52.82	75.08	57.79	54.15	55.09	52.82	Alter2
10000	999	1	15	4	2.5	MAR2	30	Lognorm	CS	5400	67.47	43.64	47.22	41.99	44.92	67.47	43.64	47.22	41.99	44.92	67.47	43.64	47.22	41.99	44.92	Alter2
10000	999	1	15	4	0	MAR2	10	Normal	TP	5400	14.57	6.27	5.25	5.53	5.54	14.57	6.27	5.25	5.53	5.54	14.57	6.27	5.25	5.53	5.54	Alter2
10000	999	1	15	4	0	MAR2	30	Chisq	TP	5400	14.92	6.14	5.11	5.34	5.58	14.92	6.14	5.11	5.34	5.58	14.92	6.14	5.11	5.34	5.58	Alter2
10000	999	1	15	4	0.5	MAR1	30	Dexp	AR	5200	37.35	22.1	18.41	20.46	18.95	37.35	22.1	18.41	20.46	18.95	37.35	22.1	18.41	20.46	18.95	Alter2
10000	999	1	15	4	1	MCAR	10	Chisq	TP	5398.27	35.35	22.99	18.56	20.54	23.51	35.35	22.99	18.56	20.54	23.51	35.35	22.99	18.56	20.54	23.51	Alter1
10000	999	1	15	4	0.5	MAR2	10	Lognorm	AR	5400	21.22	10.22	9.18	9.33	10.45	21.22	10.22	9.18	9.33	10.45	21.22	10.22	9.18	9.33	10.45	Alter1
10000	999	1	15	4	0.5	MAR2	30	Dexp	CS	5400	30.59	17.14	14.7	15.79	16.17	30.59	17.14	14.7	15.79	16.17	30.59	17.14	14.7	15.79	16.17	Alter2
10000	999	1	15	4	2.5	MAR1	30	Dexp	TP	5384.27	100	99.99	99.97	99.99	100	100	99.99	99.97	99.99	100	100	99.99	99.97	99.99	100	Alter1
10000	999	1	15	4	0	MCAR	10	Dexp	AR	5398.27	14.98	6.24	5.25	5.53	5.63	14.98	6.24	5.25	5.53	5.63	14.98	6.24	5.25	5.53	5.63	Alter2
10000	999	1	15	4	3	MAR2	10	Normal	CS	5400	100	100	100	100	100	100	100	100	100	100	100	100	100	100	100	Alter2
10000	999	1	15	4	1	MAR1	30	Lognorm	AR	5200.03	36.66	22.66	20.17	21.28	23.17	36.66	22.66	20.17	21.28	23.17	36.66	22.66	20.17	21.28	23.17	Alter1
10000	999	1	15	4	2.5	MAR1	30	Dexp	TP	5200	99.99	99.98	99.89	99.96	99.89	99.99	99.98	99.89	99.96	99.89	99.99	99.98	99.89	99.96	99.89	Alter2
10000	999	1	15	4	1	MCAR	30	Lognorm	AR	4232.79	35.29	16.7	17.62	15.17	16.33	35.29	16.7	17.62	15.17	16.33	35.29	16.7	17.62	15.17	16.33	Alter2
10000	999	1	15	4	2.5	MAR2	10	Lognorm	TP	5400	84.58	77.92	72.52	75.79	80.19	84.58	77.92	72.52	75.79	80.19	84.58	77.92	72.52	75.79	80.19	Alter1
10000	999	1	15	4	2.5	MAR1	10	Chisq	TP	5222.2	88.3	82.04	73.38	78.99	84.05	88.3	82.04	73.38	78.99	84.05	88.3	82.04	73.38	78.99	84.05	Alter1
10000	999	1	15	4	0	MAR1	30	Lognorm	AR	5200.01	15.11	5.51	5.19	4.89	5.5	15.11	5.51	5.19	4.89	5.5	15.11	5.51	5.19	4.89	5.5	Alter2
10000	999	1	15	4	0.5	MCAR	30	Lognorm	AR	4232.79	22.38	10.56	9.33	9.31	10.62	22.38	10.56	9.33	9.31	10.62	22.38	10.56	9.33	9.31	10.62	Alter1
10000	999	1	15	4	3	MAR1	10	Chisq	CS	5201.27	80.32	68.27	58.26	65.33	65.58	80.32	68.27	58.26	65.33	65.58	80.32	68.27	58.26	65.33	65.58	Alter1
10000	999	1	15	4	1	MAR2	10	Chisq	TP	5400	35.87	22.75	18.45	20.42	23.85	35.87	22.75	18.45	20.42	23.85	35.87	22.75	18.45	20.42	23.85	Alter1
10000	999	1	15	4	0	MAR1	30	Chisq	AR	5200	14.94	6.22	5.13	5.44	5.7	14.94	6.22	5.13	5.44	5.7	14.94	6.22	5.13	5.44	5.7	Alter2
10000	999	1	15	4	3	MAR1	30	Normal	AR	5200	100	100	100	100	100	100	100	100	100	100	100	100	100	100	100	Alter2
10000	999	1	15	4	1.5	MAR1	10	Dexp	AR	5200	95.86	92.76	87.86	91.77	88.96	95.86	92.76	87.86	91.77	88.96	95.86	92.76	87.86	91.77	88.96	Alter2
10000	999	1	15	4	3	MAR2	10	Dexp	AR	5400	100	100	100	100	100	100	100	100	100	100	100	100	100	100	100	Alter1
10000	999	1	15	4	1.5	MAR2	10	Chisq	AR	5400	43.46	26	24.15	24.06	23.04	43.46	26	24.15	24.06	23.04	43.46	26	24.15	24.06	23.04	Alter2
10000	999	1	15	4	2	MAR1	10	Normal	CS	5200	99.9	99.9	99.11	99.87	99.74	99.9	99.9	99.11	99.87	99.74	99.9	99.9	99.11	99.87	99.74	Alter2
10000	999	1	15	4	1.5	MAR2	10	Normal	TP	5400	100	99.95	99.92	99.92	99.87	100	99.95	99.92	99.92	99.87	100	99.95	99.92	99.92	99.87	Alter2
10000	999	1	15	4	1	MAR1	10	Lognorm	TP	5200	41.9	19.5	24.41	18.03	17.8	41.9	19.5	24.41	18.03	17.8	41.9	19.5	24.41	18.03	17.8	Alter2
10000	999	1	15	4	3	MAR2	10	Lognorm	TP	5400	91.08	76.39	82.48	74.5	71.85	91.08	76.39	82.48	74.5	71.85	91.08	76.39	82.48	74.5	71.85	Alter2
10000	999	1	15	4	2.5	MAR1	30	Chisq	CS	5200.01	58.33	40.57	35.39	38.06	39.14	58.33	40.57	35.39	38.06	39.14	58.33	40.57	35.39	38.06	39.14	Alter2
10000	999	1	15	4	1	MAR2	30	Chisq	TP	5400	32.28	15.8	15.79	13.81	13.3	32.28	15.8	15.79	13.81	13.3	32.28	15.8	15.79	13.81	13.3	Alter2
10000	999	1	15	4	2	MAR2	10	Normal	CS	5400	99.95	99.93	99.51	99.92	99.87	99.95	99.93	99.51	99.92	99.87	99.95	99.93	99.51	99.92	99.87	Alter2
10000	999	1	15	4	2	MAR2	30	Lognorm	CS	5400	53.03	30.12	33.14	28.84	31.36	53.03	30.12	33.14	28.84	31.36	53.03	30.12	33.14	28.84	31.36	Alter2
10000	999	1	15	4	1.5	MAR2	30	Dexp	TP	5400	99.63	99.36	98.19	98.99	99.55	99.63	99.36	98.19	98.99	99.55	99.63	99.36	98.19	98.99	99.55	Alter1
10000	999	1	15	4	1.5	MAR2	10	Normal	CS	5400	98.34	97.57	93.1	97.1	96.3	98.34	97.57	93.1	97.1	96.3	98.34	97.57	93.1	97.1	96.3	Alter2
10000	999	1	15	4	2	MAR1	10	Normal	AR	5369.94	100	100	100	100	100	100	100	100	100	100	100	100	100	100	100	Alter1
10000	999	1	15	4	1	MAR1	10	Chisq	TP	5200	33.18	16.14	16.1	14.48	13.81	33.18	16.14	16.1	14.48	13.81	33.18	16.14	16.1	14.48	13.81	Alter2
10000	999	1	15	4	2.5	MAR2	30	Lognorm	TP	5400	84.81	65.49	73.78	63.68	61.86	84.81	65.49	73.78	63.68	61.86	84.81	65.49	73.78	63.68	61.86	Alter2
10000	999	1	15	4	0.5	MCAR	30	Lognorm	AR	4232.79	22.73	9.13	8.99	8.18	9.13	22.73	9.13	8.99	8.18	9.13	22.73	9.13	8.99	8.18	9.13	Alter2
10000	999	1	15	4	1.5	MCAR	10	Dexp	AR	5398.27	98.64	98.47	94.38	98.02	98.54	98.64	98.47	94.38	98.02	98.54	98.64	98.47	94.38	98.02	98.54	Alter1
10000	999	1	15	4	2.5	MCAR	10	Normal	TP	5398.27	100	100	100	100	100	100	100	100	100	100	100	100	100	100	100	Alter2
10000	999	1	15	4	2	MAR2	30	Chisq	AR	5400	63.55	55.87	41.72	53	54.8	63.55	55.87	41.72	53	54.8	63.55	55.87	41.72	53	54.8	Alter1
10000	999	1	15	4	2.5	MAR2	10	Lognorm	CS	5400	67.47	43.64	47.22	41.99	44.92	67.47	43.64	47.22	41.99	44.92	67.47	43.64	47.22	41.99	44.92	Alter2
10000	999	1	15	4	0	MAR2	30	Normal	TP	5400	14.57	6.27	5.25	5.53	5.54	14.57	6.27	5.25	5.53	5.54	14.57	6.27	5.25	5.53	5.54	Alter1
10000	999	1	15	4	0	MAR1	10	Dexp	TP	5200	14.27	6.08	4.69	5.26	5.29	14.27	6.08	4.69	5.26	5.29	14.27	6.08	4.69	5.26	5.29	Alter1
10000	999	1	15	4	1	MCAR	30	Normal	CS	4232.79	75.69	62.08	51.94	57.81	59.07	75.69	62.08	51.94	57.81	59.07	75.69	62.08	51.94	57.81	59.07	Alter2
10000	999	1	15	4	3	MAR1	10	Chisq	AR	5200	86.95	74.34	70.48	72.26	69.51	86.95	74.34	70.48	72.26	69.51	86.95	74.34	70.48	72.26	69.51	Alter2
10000	999	1	15	4	2	MAR1	30	Chisq	CS	5200.1	52.23	35.34	28.5	32.96	33.12	52.23	35.34	28.5	32.96	33.12	52.23	35.34	28.5	32.96	33.12	Alter1
10000	999	1	15	4	2.5	MAR1	30	Normal	AR	5395.37	100	100	100	100	100	100	100	100	100	100	100	100	100	100	100	Alter1
10000	999	1	15	4	1	MCAR	30	Dexp	CS	4232.79	69.84	53.84	44.92	50.44	51.89	69.84	53.84	44.92	50.44	51.89	69.84	53.84	44.92	50.44	51.89	Alter1
10000	999	1	15	4	1	MCAR	10	Lognorm	TP	5398.27	42.92	29	26.65	27.3	30.59	42.92	29	26.65	27.3	30.59	42.92	29	26.65	27.3	30.59	Alter1
10000	999	1	15	4	1	MCAR	10	Dexp	TP	5398.27	89.74	74.27	74.33	70.57	69.3	89.74	74.27	74.33	70.57	69.3	89.74	74.27	74.33	70.57	69.3	Alter2
10000	999	1	15	4	2.5	MAR2	30	Chisq	AR	5400	77.26	60.43	57.54	57.8	56.19	77.26	60.43	57.54	57.8	56.19	77.26	60.43	57.54	57.8	56.19	Alter2
10000	999	1	15	4	1.5	MCAR	10	Chisq	CS	5398.27	37.5	22.43	18.82	21.04	21.21	37.5	22.43	18.82	21.04	21.21	37.5	22.43	18.82	21.04	21.21	Alter1
10000	999	1	15	4	0	MAR2	30	Dexp	AR	5400	15.25	6.06	5.35	5.36	5.63	15.25	6.06	5.35	5.36	5.63	15.25	6.06	5.35	5.36	5.63	Alter2
10000	999	1	15	4	2.5	MCAR	10	Chisq	TP	5398.27	87.71	68.65	71.81	64.78	64.72	87.71	68.65	71.81	64.78	64.72	87.71	68.65	71.81	64.78	64.72	Alter2
10000	999	1	15	4	2	MAR1	30	Normal	CS	5200	99.9	99.9	99.11	99.87	99.74	99.9	99.9	99.11	99.87	99.74	99.9	99.9	99.11	99.87	99.74	Alter2
10000	999	1	15	4	1	MAR1	30	Chisq	AR	5200	27.43	14.12	12.29	12.65	12.26	27.43	14.12	12.29	12.65	12.26	27.43	14.12	12.29	12.65	12.26	Alter2
10000	999	1	15	4	1.5	MCAR	10	Chisq	AR	5398.27	46.59	36.31	26.32	33.9	35.54	46.59	36.31	26.32	33.9	35.54	46.59	36.31	26.32	33.9	35.54	Alter1
10000	999	1	15	4	1.5	MCAR	10	Dexp	CS	5398.27	89.22	83.18	75.21	81.79	81.03	89.22	83.18	75.21	81.79	81.03	89.22	83.18	75.21	81.79	81.03	Alter2
10000	999	1	15	4	2.5	MAR1	30	Normal	TP	5200.01	100	100	100	100	100	100	100	100	100	100	100	100	100	100	100	Alter2
10000	999	1	15	4	3	MAR2	10	Normal	AR	5400	100	100	100	100	100	100	100	100	100	100	100	100	100	100	100	Alter2
10000	999	1	15	4	1.5	MCAR	30	Normal	CS	4232.79	99.19	98.48	93.98	97.87	97.55	99.19	98.48	93.98	97.87	97.55	99.19	98.48	93.98	97.87	97.55	Alter1
10000	999	1	15	4	3	MCAR	10	Lognorm	TP	5398.27	90.72	87.53	82.13	86.11	88.88	90.72	87.53	82.13	86.11	88.88	90.72	87.53	82.13	86.11	88.88	Alter1
10000	999	1	15	4	1	MAR1	10	Normal	TP	5282.25	99.3	98.78	96.54	98.08	99.16	99.3	98.78	96.54	98.08	99.16	99.3	98.78	96.54	98.08	99.16	Alter1
10000	999	1	15	4	3	MCAR	10	Normal	TP	5398.27	100	100	100	100	100	100	100	100	100	100	100	100	100	100	100	Alter1
10000	999	1	15	4	2	MAR1	30	Chisq	AR	5201.79	65.31	56.59	43.26	53.42	56.52	65.31	56.59	43.26	53.42	56.52	65.31	56.59	43.26	53.42	56.52	Alter1
10000	999	1	15	4	3	MAR1	30	Lognorm	TP	5221.02	90.76	85.75	81.39	84.27	87.66	90.76	85.75	81.39	84.27	87.66	90.76	85.75	81.39	84.27	87.66	Alter1
10000	999	1	15	4	1	MAR2	30	Lognorm	AR	5400	35.84	17.07	19.95	15.94	16.41	35.84	17.07	19.95	15.94	16.41	35.84	17.07	19.95	15.94	16.41	Alter2
10000	999	1	15	4	2	MAR2	10	Dexp	AR	5400	99.64	99.4	98.36	99.26	98.66	99.64	99.4	98.36	99.26	98.66	99.64	99.4	98.36	99.26	98.66	Alter2
10000	999	1	15	4	0.5	MAR1	30	Chisq	CS	5200.01	17.5	7.32	6.31	6.35	6.79	17.5	7.32	6.31	6.35	6.79	17.5	7.32	6.31	6.35	6.79	Alter2
10000	999	1	15	4	1.5	MCAR	30	Chisq	AR	4232.79	45.16	32.03	23.21	28.91	31.24	45.16	32.03	23.21	28.91	31.24	45.16	32.03	23.21	28.91	31.24	Alter1
10000	999	1	15	4	1	MCAR	30	Normal	AR	4232.79	90.63	83.38	74.17	79.7	78.81	90.63	83.38	74.17	79.7	78.81	90.63	83.38	74.17	79.7	78.81	Alter2
10000	999	1	15	4	1.5	MAR1	30	Normal	CS	5241.97	99.78	99.54	97.72	99.38	99.33	99.78	99.54	97.72	99.38	99.33	99.78	99.54	97.72	99.38	99.33	Alter1
10000	999	1	15	4	2.5	MAR2	10	Dexp	CS	5400	99.47	99.57	97.74	99.47	99.06	99.47	99.57	97.74	99.47	99.06	99.47	99.57	97.74	99.47	99.06	Alter2
10000	999	1	15	4	0	MAR2	10	Normal	CS	5400	15.76	6.02	5.26	5.19	5.36	15.76	6.02	5.26	5.19	5.36	15.76	6.02	5.26	5.19	5.36	Alter2
10000	999	1	15	4	1	MAR2	30	Chisq	TP	5400	35.87	22.75	18.45	20.42	23.85	35.87	22.75	18.45	20.42	23.85	35.87	22.75	18.45	20.42	23.85	Alter1
10000	999	1	15	4	3	MAR1	30	Lognorm	CS	5200	75.63	53.02	56.86	51.33	53.02	75.63	53.02	56.86	51.33	53.02	75.63	53.02	56.86	51.33	53.02	Alter2
10000	999	1	15	4	1.5	MAR2	10	Lognorm	TP	5400	60.28	47.6	43.92	45.52	50.39	60.28	47.6	43.92	45.52	50.39	60.28	47.6	43.92	45.52	50.39	Alter1
10000	999	1	15	4	0.5	MAR1	30	Dexp	TP	5201.25	48.93	36.3	27.99	32.69	37.34	48.93	36.3	27.99	32.69	37.34	48.93	36.3	27.99	32.69	37.34	Alter1
10000	999	1	15	4	0.5	MAR1	30	Dexp	TP	5200	42.06	24.53	22.67	22.42	19.91	42.06	24.53	22.67	22.42	19.91	42.06	24.53	22.67	22.42	19.91	Alter2
10000	999	1	15	4	1.5	MAR1	30	Lognorm	TP	5200.71	61.44	47.77	44.73	45.48	50.73	61.44	47.77	44.73	45.48	50.73	61.44	47.77	44.73	45.48	50.73	Alter1
10000	999	1	15	4	2.5	MAR1	10	Normal	CS	5322.08	100	100	100	100	100	100	100	100	100	100	100	100	100	100	100	Alter1
10000	999	1	15	4	1	MAR2	30	Normal	AR	5400	94.59	89.84	83.73	88.33	85.38	94.59	89.84	83.73	88.33	85.38	94.59	89.84	83.73	88.33	85.38	Alter2
10000	999	1	15	4	2.5	MCAR	30	Lognorm	TP	4232.79	81.29	59.73	65.18	57.21	58.69	81.29	59.73	65.18	57.21	58.69	81.29	59.73	65.18	57.21	58.69	Alter2
10000	999	1	15	4	0.5	MCAR	30	Dexp	AR	4232.79	40.95	27.52	20.01	24.72	26.69	40.95	27.52	20.01	24.72	26.69	40.95	27.52	20.01	24.72	26.69	Alter1
10000	999	1	15	4	3	MAR2	30	Lognorm	CS	5400	78.66	56.7	61.57	54.9	58.42	78.66	56.7	61.57	54.9	58.42	78.66	56.7	61.57	54.9	58.42	Alter2
10000	999	1	15	4	1.5	MCAR	10	Dexp	CS	5398.27	95.71	92.85	86.74	92.05	91.63	95.71	92.85	86.74	92.05	91.63	95.71	92.85	86.74	92.05	91.63	Alter1
10000	999	1	15	4	0	MAR2	30	Normal	CS	5400	15.76	6.02	5.26	5.19	5.36	15.76	6.02	5.26	5.19	5.36	15.76	6.02	5.26	5.19	5.36	Alter2
10000	999	1	15	4	1	MCAR	30	Chisq	TP	4232.79	32.32	15.82	14.47	13.88	14.22	32.32	15.82	14.47	13.88	14.22	32.32	15.82	14.47	13.88	14.22	Alter2
10000	999	1	15	4	1	MAR1	30	Lognorm	CS	5200	24.38	10.14	10.45	9.14	9.92	24.38	10.14	10.45	9.14	9.92	24.38	10.14	10.45	9.14	9.92	Alter2
10000	999	1	15	4	2	MAR1	10	Chisq	AR	5200	58.78	40.21	36.77	38.13	35.91	58.78	40.21	36.77	38.13	35.91	58.78	40.21	36.77	38.13	35.91	Alter2
10000	999	1	15	4	2.5	MAR1	30	Lognorm	AR	5200.01	77.06	57.14	61.49	56.06	53.4	77.06	57.14	61.49	56.06	53.4	77.06	57.14	61.49	56.06	53.4	Alter2
10000	999	1	15	4	1.5	MAR2	30	Normal	TP	5400	100	100	100	100	100	100	100	100	100	100	100	100	100	100	100	Alter1
10000	999	1	15	4	1	MAR1	30	Chisq	TP	5200	33.18	16.14	16.1	14.48	13.81	33.18	16.14	16.1	14.48	13.81	33.18	16.14	16.1	14.48	13.81	Alter2
10000	999	1	15	4	3	MAR1	10	Dexp	AR	5200	99.98	99.99	99.85	99.99	99.94	99.98	99.99	99.85	99.99	99.94	99.98	99.99	99.85	99.99	99.94	Alter2
10000	999	1	15	4	2	MCAR	10	Dexp	AR	5398.27	99.78	99.53	98.6	99.35	99.12	99.78	99.53	98.6	99.35	99.12	99.78	99.53	98.6	99.35	99.12	Alter2
10000	999	1	15	4	2	MAR1	30	Normal	TP	5200.01	100	100	100	100	100	100	100	100	100	100	100	100	100	100	100	Alter2
10000	999	1	15	4	2	MAR2	10	Normal	AR	5400	100	100	100	100	100	100	100	100	100	100	100	100	100	100	100	Alter2
10000	999	1	15	4	0.5	MAR1	10	Chisq	AR	5200	17.93	7.92	7.02	6.92	7.17	17.93	7.92	7.02	6.92	7.17	17.93	7.92	7.02	6.92	7.17	Alter2
10000	999	1	15	4	1	MAR2	10	Chisq	AR	5400	29.65	19.38	13.85	17.5	18.78	29.65	19.38	13.85	17.5	18.78	29.65	19.38	13.85	17.5	18.78	Alter1
10000	999	1	15	4	1	MAR2	30	Dexp	AR	5400	79.27	66.37	60.22	63.77	59.91	79.27	66.37	60.22	63.77	59.91	79.27	66.37	60.22	63.77	59.91	Alter2
10000	999	1	15	4	1	MAR2	10	Lognorm	AR	5400	35.11	23.09	19.94	22	23.61	35.11	23.09	19.94	22	23.61	35.11	23.09	19.94	22	23.61	Alter1
10000	999	1	15	4	1.5	MAR1	10	Normal	CS	5241.97	99.78	99.54	97.72	99.38	99.33	99.78	99.54	97.72	99.38	99.33	99.78	99.54	97.72	99.38	99.33	Alter1
10000	999	1	15	4	0.5	MAR1	30	Dexp	CS	5200	29.11	16.12	13.14	14.86	14.72	29.11	16.12	13.14	14.86	14.72	29.11	16.12	13.14	14.86	14.72	Alter2
10000	999	1	15	4	2.5	MCAR	30	Chisq	CS	4232.79	57.09	35.6	31.45	31.96	35.81	57.09	35.6	31.45	31.96	35.81	57.09	35.6	31.45	31.96	35.81	Alter2
10000	999	1	15	4	2	MAR2	10	Lognorm	CS	5400	53.03	30.12	33.14	28.84	31.36	53.03	30.12	33.14	28.84	31.36	53.03	30.12	33.14	28.84	31.36	Alter2
10000	999	1	15	4	1	MAR1	30	Lognorm	CS	5200	28.61	13.37	13.41	12.36	13.26	28.61	13.37	13.41	12.36	13.26	28.61	13.37	13.41	12.36	13.26	Alter1
10000	999	1	15	4	2.5	MAR2	30	Normal	CS	5400	100	99.99	99.98	99.99	99.99	100	99.99	99.98	99.99	99.99	100	99.99	99.98	99.99	99.99	Alter2
10000	999	1	15	4	2	MCAR	10	Normal	TP	5398.27	100	100	99.99	100	100	100	100	99.99	100	100	100	100	99.99	100	100	Alter2
10000	999	1	15	4	3	MAR1	30	Chisq	CS	5201.27	80.32	68.27	58.26	65.33	65.58	80.32	68.27	58.26	65.33	65.58	80.32	68.27	58.26	65.33	65.58	Alter1
10000	999	1	15	4	1	MAR1	30	Dexp	CS	5201.65	74.06	59.48	52.47	57.18	57.88	74.06	59.48	52.47	57.18	57.88	74.06	59.48	52.47	57.18	57.88	Alter1
10000	999	1	15	4	2	MAR2	10	Chisq	AR	5400	63.55	55.87	41.72	53	54.8	63.55	55.87	41.72	53	54.8	63.55	55.87	41.72	53	54.8	Alter1
10000	999	1	15	4	3	MAR2	30	Dexp	AR	5400	100	99.99	99.98	99.99	99.98	100	99.99	99.98	99.99	99.98	100	99.99	99.98	99.99	99.98	Alter2
10000	999	1	15	4	2	MAR1	30	Normal	AR	5200	100	100	99.98	100	100	100	100	99.98	100	100	100	100	99.98	100	100	Alter2
10000	999	1	15	4	0.5	MAR1	10	Dexp	AR	5200	37.35	22.1	18.41	20.46	18.95	37.35	22.1	18.41	20.46	18.95	37.35	22.1	18.41	20.46	18.95	Alter2
10000	999	1	15	4	2	MAR1	30	Chisq	CS	5200.01	44.69	27.86	23.19	25.87	26.03	44.69	27.86	23.19	25.87	26.03	44.69	27.86	23.19	25.87	26.03	Alter2
10000	999	1	15	4	1.5	MAR1	30	Dexp	CS	5200	85.39	79.73	69.49	77.96	75.52	85.39	79.73	69.49	77.96	75.52	85.39	79.73	69.49	77.96	75.52	Alter2
10000	999	1	15	4	1.5	MAR2	10	Dexp	TP	5400	99.63	99.36	98.19	98.99	99.55	99.63	99.36	98.19	98.99	99.55	99.63	99.36	98.19	98.99	99.55	Alter1
10000	999	1	15	4	1.5	MCAR	30	Chisq	CS	4232.79	36.42	20.57	16.4	18.01	18.87	36.42	20.57	16.4	18.01	18.87	36.42	20.57	16.4	18.01	18.87	Alter1
10000	999	1	15	4	0	MCAR	10	Normal	AR	5398.27	14.89	6.18	5.05	5.53	5.61	14.89	6.18	5.05	5.53	5.61	14.89	6.18	5.05	5.53	5.61	Alter2
10000	999	1	15	4	1	MAR1	30	Chisq	CS	5200.01	25.74	12.12	10.51	10.76	11.44	25.74	12.12	10.51	10.76	11.44	25.74	12.12	10.51	10.76	11.44	Alter1
10000	999	1	15	4	2.5	MAR1	30	Lognorm	TP	5200	82.31	62.03	69.46	60.67	57.54	82.31	62.03	69.46	60.67	57.54	82.31	62.03	69.46	60.67	57.54	Alter2
10000	999	1	15	4	2	MCAR	30	Normal	CS	4232.79	99.82	99.68	97.94	99.46	99.32	99.82	99.68	97.94	99.46	99.32	99.82	99.68	97.94	99.46	99.32	Alter2
10000	999	1	15	4	0.5	MAR1	30	Normal	CS	5200	36.11	22.57	17.8	20.69	19.89	36.11	22.57	17.8	20.69	19.89	36.11	22.57	17.8	20.69	19.89	Alter2
10000	999	1	15	4	2.5	MCAR	10	Chisq	TP	5398.27	89.71	83.38	75.48	80.6	85.44	89.71	83.38	75.48	80.6	85.44	89.71	83.38	75.48	80.6	85.44	Alter1
10000	999	1	15	4	0	MAR1	30	Normal	TP	5200.01	14.86	5.96	4.81	5.19	5.35	14.86	5.96	4.81	5.19	5.35	14.86	5.96	4.81	5.19	5.35	Alter2
10000	999	1	15	4	1.5	MAR2	30	Normal	AR	5400	99.99	99.99	99.89	99.99	99.99	99.99	99.99	99.89	99.99	99.99	99.99	99.99	99.89	99.99	99.99	Alter1
10000	999	1	15	4	0.5	MAR1	10	Chisq	TP	5200	20.96	10.69	8.59	9.41	10.06	20.96	10.69	8.59	9.41	10.06	20.96	10.69	8.59	9.41	10.06	Alter1
10000	999	1	15	4	3	MAR1	30	Dexp	AR	5376.48	100	100	100	100	100	100	100	100	100	100	100	100	100	100	100	Alter1
10000	999	1	15	4	1.5	MAR2	10	Lognorm	AR	5400	51.4	40.17	34.31	38.77	41.33	51.4	40.17	34.31	38.77	41.33	51.4	40.17	34.31	38.77	41.33	Alter1
10000	999	1	15	4	2.5	MAR1	10	Chisq	CS	5200.33	67.33	51.14	42.67	48.38	48.83	67.33	51.14	42.67	48.38	48.83	67.33	51.14	42.67	48.38	48.83	Alter1
10000	999	1	15	4	0.5	MAR2	30	Normal	TP	5400	58.92	38.16	36.39	34.85	31.95	58.92	38.16	36.39	34.85	31.95	58.92	38.16	36.39	34.85	31.95	Alter2
10000	999	1	15	4	2.5	MAR1	10	Dexp	TP	5200	99.99	99.98	99.89	99.96	99.89	99.99	99.98	99.89	99.96	99.89	99.99	99.98	99.89	99.96	99.89	Alter2
10000	999	1	15	4	0.5	MAR2	30	Chisq	CS	5400	17.39	7.7	6.94	6.8	7.11	17.39	7.7	6.94	6.8	7.11	17.39	7.7	6.94	6.8	7.11	Alter1
10000	999	1	15	4	1.5	MAR2	30	Lognorm	TP	5400	61.97	35.26	44.38	33.37	32.85	61.97	35.26	44.38	33.37	32.85	61.97	35.26	44.38	33.37	32.85	Alter2
10000	999	1	15	4	1.5	MAR1	30	Lognorm	AR	5200.01	50.79	28.91	32.12	27.44	27.07	50.79	28.91	32.12	27.44	27.07	50.79	28.91	32.12	27.44	27.07	Alter2
10000	999	1	15	4	0.5	MAR2	10	Lognorm	TP	5400	23.95	12.32	11.61	11.14	12.49	23.95	12.32	11.61	11.14	12.49	23.95	12.32	11.61	11.14	12.49	Alter1
10000	999	1	15	4	0.5	MAR2	10	Chisq	TP	5400	19	8.07	7.67	7.24	7.05	19	8.07	7.67	7.24	7.05	19	8.07	7.67	7.24	7.05	Alter2
10000	999	1	15	4	3	MAR2	10	Dexp	TP	5400	100	100	100	100	100	100	100	100	100	100	100	100	100	100	100	Alter1
10000	999	1	15	4	1	MAR2	10	Dexp	AR	5400	84.06	80.1	66.7	77.91	80.08	84.06	80.1	66.7	77.91	80.08	84.06	80.1	66.7	77.91	80.08	Alter1
10000	999	1	15	4	0	MAR1	10	Normal	CS	5200	15.53	5.95	5.33	5.24	5.72	15.53	5.95	5.33	5.24	5.72	15.53	5.95	5.33	5.24	5.72	Alter2
10000	999	1	15	4	0	MCAR	10	Dexp	TP	5398.27	14.47	6.41	4.99	5.67	5.81	14.47	6.41	4.99	5.67	5.81	14.47	6.41	4.99	5.67	5.81	Alter2
10000	999	1	15	4	2	MCAR	10	Lognorm	CS	5398.27	57.54	40.89	37.86	39.42	40.5	57.54	40.89	37.86	39.42	40.5	57.54	40.89	37.86	39.42	40.5	Alter1
10000	999	1	15	4	2.5	MAR2	10	Dexp	TP	5400	100	100	100	100	100	100	100	100	100	100	100	100	100	100	100	Alter1
10000	999	1	15	4	2.5	MAR1	30	Chisq	TP	5222.2	88.3	82.04	73.38	78.99	84.05	88.3	82.04	73.38	78.99	84.05	88.3	82.04	73.38	78.99	84.05	Alter1
10000	999	1	15	4	3	MAR1	30	Chisq	TP	5244.37	95.96	92.23	86.63	90.34	93.95	95.96	92.23	86.63	90.34	93.95	95.96	92.23	86.63	90.34	93.95	Alter1
10000	999	1	15	4	2	MAR1	10	Normal	AR	5200	100	100	99.98	100	100	100	100	99.98	100	100	100	100	99.98	100	100	Alter2
10000	999	1	15	4	1.5	MCAR	30	Normal	TP	4232.79	100	99.98	99.81	99.96	99.99	100	99.98	99.81	99.96	99.99	100	99.98	99.81	99.96	99.99	Alter1
10000	999	1	15	4	2.5	MAR2	30	Chisq	CS	5400	65.85	53.44	42.97	51.06	50.28	65.85	53.44	42.97	51.06	50.28	65.85	53.44	42.97	51.06	50.28	Alter1
10000	999	1	15	4	2	MAR1	10	Lognorm	AR	5201.01	67.56	56.71	50.58	54.89	58.27	67.56	56.71	50.58	54.89	58.27	67.56	56.71	50.58	54.89	58.27	Alter1
10000	999	1	15	4	2	MAR2	30	Normal	CS	5400	99.99	100	99.99	100	100	99.99	100	99.99	100	100	99.99	100	99.99	100	100	Alter1
10000	999	1	15	4	2.5	MAR1	30	Dexp	AR	5200	99.89	99.87	99.5	99.83	99.67	99.89	99.87	99.5	99.83	99.67	99.89	99.87	99.5	99.83	99.67	Alter2
10000	999	1	15	4	0.5	MAR2	10	Normal	AR	5400	54.46	46.66	32.24	43.58	45.02	54.46	46.66	32.24	43.58	45.02	54.46	46.66	32.24	43.58	45.02	Alter1
10000	999	1	15	4	1	MCAR	10	Normal	CS	5398.27	81.98	72.24	62.69	70.14	69.63	81.98	72.24	62.69	70.14	69.63	81.98	72.24	62.69	70.14	69.63	Alter2
10000	999	1	15	4	1	MAR2	10	Normal	CS	5400	81.76	72.63	62.04	70.37	68.42	81.76	72.63	62.04	70.37	68.42	81.76	72.63	62.04	70.37	68.42	Alter2
10000	999	1	15	4	0.5	MAR2	30	Dexp	CS	5400	34.49	20.06	16.95	18.45	18.9	34.49	20.06	16.95	18.45	18.9	34.49	20.06	16.95	18.45	18.9	Alter1
10000	999	1	15	4	1.5	MAR1	30	Normal	CS	5200	97.32	96.33	90.42	95.58	93.92	97.32	96.33	90.42	95.58	93.92	97.32	96.33	90.42	95.58	93.92	Alter2
10000	999	1	15	4	2	MAR1	10	Dexp	CS	5200	95.72	94.89	88.66	94.15	92.1	95.72	94.89	88.66	94.15	92.1	95.72	94.89	88.66	94.15	92.1	Alter2
10000	999	1	15	4	3	MAR1	30	Chisq	AR	5200	86.95	74.34	70.48	72.26	69.51	86.95	74.34	70.48	72.26	69.51	86.95	74.34	70.48	72.26	69.51	Alter2
10000	999	1	15	4	1.5	MAR1	10	Dexp	CS	5200	85.39	79.73	69.49	77.96	75.52	85.39	79.73	69.49	77.96	75.52	85.39	79.73	69.49	77.96	75.52	Alter2
10000	999	1	15	4	0	MAR2	10	Chisq	AR	5400	15.09	6.15	5.29	5.39	5.72	15.09	6.15	5.29	5.39	5.72	15.09	6.15	5.29	5.39	5.72	Alter1
10000	999	1	15	4	0	MAR1	30	Lognorm	TP	5200	15.83	6.32	6.01	5.6	5.76	15.83	6.32	6.01	5.6	5.76	15.83	6.32	6.01	5.6	5.76	Alter2
10000	999	1	15	4	2.5	MAR1	10	Chisq	AR	5200	75.08	57.79	54.15	55.09	52.82	75.08	57.79	54.15	55.09	52.82	75.08	57.79	54.15	55.09	52.82	Alter2
10000	999	1	15	4	0.5	MAR2	10	Dexp	CS	5400	34.49	20.06	16.95	18.45	18.9	34.49	20.06	16.95	18.45	18.9	34.49	20.06	16.95	18.45	18.9	Alter1
10000	999	1	15	4	1	MAR1	10	Chisq	CS	5200.01	22.93	11.26	9.63	10.01	10.41	22.93	11.26	9.63	10.01	10.41	22.93	11.26	9.63	10.01	10.41	Alter2
10000	999	1	15	4	2	MAR1	10	Dexp	TP	5350.63	99.99	100	99.86	99.97	100	99.99	100	99.86	99.97	100	99.99	100	99.86	99.97	100	Alter1
10000	999	1	15	4	3	MAR1	30	Normal	AR	5399.83	100	100	100	100	100	100	100	100	100	100	100	100	100	100	100	Alter1
10000	999	1	15	4	2	MCAR	30	Chisq	CS	4232.79	43.98	25	21.1	22.1	24.67	43.98	25	21.1	22.1	24.67	43.98	25	21.1	22.1	24.67	Alter2
10000	999	1	15	4	3	MAR2	30	Lognorm	TP	5400	90.98	86.53	81.7	84.98	88.31	90.98	86.53	81.7	84.98	88.31	90.98	86.53	81.7	84.98	88.31	Alter1
10000	999	1	15	4	0	MAR2	30	Lognorm	CS	5400	15.98	5.65	6.06	4.99	5.6	15.98	5.65	6.06	4.99	5.6	15.98	5.65	6.06	4.99	5.6	Alter2
10000	999	1	15	4	2.5	MAR2	10	Chisq	CS	5400	61.22	42.72	37.87	40.33	41.68	61.22	42.72	37.87	40.33	41.68	61.22	42.72	37.87	40.33	41.68	Alter2
10000	999	1	15	4	0	MCAR	10	Normal	TP	5398.27	14.25	6.49	4.93	5.57	5.77	14.25	6.49	4.93	5.57	5.77	14.25	6.49	4.93	5.57	5.77	Alter1
10000	999	1	15	4	0.5	MAR2	30	Lognorm	CS	5400	18.75	7.58	7.92	6.95	7.56	18.75	7.58	7.92	6.95	7.56	18.75	7.58	7.92	6.95	7.56	Alter1
10000	999	1	15	4	2	MCAR	30	Dexp	CS	4232.79	95.02	91.95	84.5	90.4	89.88	95.02	91.95	84.5	90.4	89.88	95.02	91.95	84.5	90.4	89.88	Alter2
10000	999	1	15	4	2	MAR2	10	Dexp	TP	5400	99.93	99.72	99.51	99.55	99.19	99.93	99.72	99.51	99.55	99.19	99.93	99.72	99.51	99.55	99.19	Alter2
10000	999	1	15	4	3	MAR2	30	Normal	AR	5400	100	100	100	100	100	100	100	100	100	100	100	100	100	100	100	Alter2
10000	999	1	15	4	1	MAR2	10	Lognorm	CS	5400	27.71	14.04	13.34	12.97	14.06	27.71	14.04	13.34	12.97	14.06	27.71	14.04	13.34	12.97	14.06	Alter1
10000	999	1	15	4	3	MAR2	30	Dexp	TP	5400	100	100	100	100	100	100	100	100	100	100	100	100	100	100	100	Alter1
10000	999	1	15	4	3	MAR1	10	Dexp	AR	5376.48	100	100	100	100	100	100	100	100	100	100	100	100	100	100	100	Alter1
10000	999	1	15	4	3	MAR1	30	Dexp	TP	5395.74	100	100	100	100	100	100	100	100	100	100	100	100	100	100	100	Alter1
10000	999	1	15	4	1	MAR2	10	Dexp	CS	5400	74.57	62.93	53.28	60.44	60.95	74.57	62.93	53.28	60.44	60.95	74.57	62.93	53.28	60.44	60.95	Alter1
10000	999	1	15	4	0.5	MCAR	10	Normal	TP	5398.27	62.26	39.11	39.14	35.48	34.42	62.26	39.11	39.14	35.48	34.42	62.26	39.11	39.14	35.48	34.42	Alter2
10000	999	1	15	4	3	MCAR	30	Normal	CS	4232.79	100	100	99.99	100	100	100	100	99.99	100	100	100	100	99.99	100	100	Alter1
10000	999	1	15	4	3	MAR1	10	Dexp	CS	5200	99.81	99.87	98.84	99.84	99.64	99.81	99.87	98.84	99.84	99.64	99.81	99.87	98.84	99.84	99.64	Alter2
10000	999	1	15	4	0.5	MAR1	30	Normal	CS	5200.21	44.55	28.75	23.01	26.65	26.65	44.55	28.75	23.01	26.65	26.65	44.55	28.75	23.01	26.65	26.65	Alter1
10000	999	1	15	4	2.5	MAR2	30	Normal	CS	5400	100	100	100	100	100	100	100	100	100	100	100	100	100	100	100	Alter1
10000	999	1	15	4	1.5	MAR2	30	Lognorm	AR	5400	53.29	30.51	35.08	29.02	28.85	53.29	30.51	35.08	29.02	28.85	53.29	30.51	35.08	29.02	28.85	Alter2
10000	999	1	15	4	1	MAR2	30	Chisq	CS	5400	24.49	12.6	10.58	11.42	11.96	24.49	12.6	10.58	11.42	11.96	24.49	12.6	10.58	11.42	11.96	Alter1
10000	999	1	15	4	3	MAR1	10	Lognorm	TP	5221.02	90.76	85.75	81.39	84.27	87.66	90.76	85.75	81.39	84.27	87.66	90.76	85.75	81.39	84.27	87.66	Alter1
10000	999	1	15	4	0	MCAR	30	Normal	AR	4232.79	16.9	6.83	5.5	5.71	6.26	16.9	6.83	5.5	5.71	6.26	16.9	6.83	5.5	5.71	6.26	Alter2
10000	999	1	15	4	1	MAR2	10	Lognorm	TP	5400	43.3	20.15	26.21	18.68	18.5	43.3	20.15	26.21	18.68	18.5	43.3	20.15	26.21	18.68	18.5	Alter2
10000	999	1	15	4	1.5	MAR1	10	Chisq	CS	5200.01	37.98	22.34	18.45	20.36	20.78	37.98	22.34	18.45	20.36	20.78	37.98	22.34	18.45	20.36	20.78	Alter1
10000	999	1	15	4	1	MCAR	30	Dexp	AR	4232.79	73.84	58.64	51.31	54.64	54.6	73.84	58.64	51.31	54.64	54.6	73.84	58.64	51.31	54.64	54.6	Alter2
10000	999	1	15	4	3	MAR2	30	Normal	AR	5400	100	100	100	100	100	100	100	100	100	100	100	100	100	100	100	Alter1
10000	999	1	15	4	1.5	MAR2	30	Normal	CS	5400	98.34	97.57	93.1	97.1	96.3	98.34	97.57	93.1	97.1	96.3	98.34	97.57	93.1	97.1	96.3	Alter2
10000	999	1	15	4	2	MAR2	30	Normal	CS	5400	99.95	99.93	99.51	99.92	99.87	99.95	99.93	99.51	99.92	99.87	99.95	99.93	99.51	99.92	99.87	Alter2
10000	999	1	15	4	0	MAR1	30	Normal	TP	5200.01	14.86	5.96	4.81	5.19	5.35	14.86	5.96	4.81	5.19	5.35	14.86	5.96	4.81	5.19	5.35	Alter1
10000	999	1	15	4	3	MAR2	30	Normal	CS	5400	100	100	100	100	100	100	100	100	100	100	100	100	100	100	100	Alter1
10000	999	1	15	4	2	MAR2	30	Lognorm	CS	5400	53.86	38.8	34.89	37.46	38.46	53.86	38.8	34.89	37.46	38.46	53.86	38.8	34.89	37.46	38.46	Alter1
10000	999	1	15	4	0	MAR2	10	Lognorm	CS	5400	15.98	5.65	6.06	4.99	5.6	15.98	5.65	6.06	4.99	5.6	15.98	5.65	6.06	4.99	5.6	Alter2
10000	999	1	15	4	2.5	MAR2	10	Dexp	TP	5400	99.99	99.99	99.94	99.98	99.91	99.99	99.99	99.94	99.98	99.91	99.99	99.99	99.94	99.98	99.91	Alter2
10000	999	1	15	4	3	MAR2	10	Dexp	CS	5400	99.99	100	99.99	100	99.99	99.99	100	99.99	100	99.99	99.99	100	99.99	100	99.99	Alter1
10000	999	1	15	4	1.5	MAR2	10	Chisq	CS	5400	36.57	22.09	18	20.65	20.82	36.57	22.09	18	20.65	20.82	36.57	22.09	18	20.65	20.82	Alter1
10000	999	1	15	4	2	MAR1	30	Dexp	AR	5303.14	99.91	99.92	99.27	99.9	99.92	99.91	99.92	99.27	99.9	99.92	99.91	99.92	99.27	99.9	99.92	Alter1
10000	999	1	15	4	1	MAR1	30	Dexp	CS	5200	60.56	46.78	38.66	44.6	42.94	60.56	46.78	38.66	44.6	42.94	60.56	46.78	38.66	44.6	42.94	Alter2
10000	999	1	15	4	1.5	MAR2	30	Dexp	CS	5400	88.46	83.78	74.24	82.29	79.86	88.46	83.78	74.24	82.29	79.86	88.46	83.78	74.24	82.29	79.86	Alter2
10000	999	1	15	4	0.5	MCAR	10	Chisq	TP	5398.27	19.69	10.32	8.35	9.38	10.2	19.69	10.32	8.35	9.38	10.2	19.69	10.32	8.35	9.38	10.2	Alter1
10000	999	1	15	4	1	MAR1	10	Lognorm	CS	5200	24.38	10.14	10.45	9.14	9.92	24.38	10.14	10.45	9.14	9.92	24.38	10.14	10.45	9.14	9.92	Alter2
10000	999	1	15	4	2	MAR2	30	Dexp	AR	5400	99.91	99.94	99.54	99.9	99.94	99.91	99.94	99.54	99.9	99.94	99.91	99.94	99.54	99.9	99.94	Alter1
10000	999	1	15	4	0.5	MCAR	10	Lognorm	TP	5398.27	25.72	10.05	12.63	9.08	9.59	25.72	10.05	12.63	9.08	9.59	25.72	10.05	12.63	9.08	9.59	Alter2
10000	999	1	15	4	2.5	MAR1	10	Dexp	TP	5384.27	100	99.99	99.97	99.99	100	100	99.99	99.97	99.99	100	100	99.99	99.97	99.99	100	Alter1
10000	999	1	15	4	3	MAR1	30	Lognorm	AR	5207.09	86.83	82.4	75.66	81.39	83.48	86.83	82.4	75.66	81.39	83.48	86.83	82.4	75.66	81.39	83.48	Alter1
10000	999	1	15	4	1.5	MCAR	10	Chisq	TP	5398.27	54.35	29.77	33.46	27.2	27.25	54.35	29.77	33.46	27.2	27.25	54.35	29.77	33.46	27.2	27.25	Alter2
10000	999	1	15	4	2.5	MAR2	30	Normal	AR	5400	100	100	100	100	100	100	100	100	100	100	100	100	100	100	100	Alter1
10000	999	1	15	4	0.5	MAR1	10	Normal	AR	5200	48.76	33.16	27.01	30.64	27.32	48.76	33.16	27.01	30.64	27.32	48.76	33.16	27.01	30.64	27.32	Alter2
10000	999	1	15	4	3	MAR2	30	Chisq	CS	5400	74.79	58.23	52.65	55.59	57.7	74.79	58.23	52.65	55.59	57.7	74.79	58.23	52.65	55.59	57.7	Alter2
10000	999	1	15	4	0.5	MAR1	30	Lognorm	TP	5200	24.12	12.12	11.83	10.89	12.56	24.12	12.12	11.83	10.89	12.56	24.12	12.12	11.83	10.89	12.56	Alter1
10000	999	1	15	4	0.5	MCAR	30	Chisq	TP	4232.79	21.02	9.16	7.99	7.68	8.38	21.02	9.16	7.99	7.68	8.38	21.02	9.16	7.99	7.68	8.38	Alter2
10000	999	1	15	4	1.5	MAR1	10	Lognorm	CS	5200	35.97	17.25	18.02	16.14	17.01	35.97	17.25	18.02	16.14	17.01	35.97	17.25	18.02	16.14	17.01	Alter2
10000	999	1	15	4	0	MCAR	30	Lognorm	TP	4232.79	16.81	6.69	5.7	5.48	6.09	16.81	6.69	5.7	5.48	6.09	16.81	6.69	5.7	5.48	6.09	Alter1
10000	999	1	15	4	0	MAR2	10	Dexp	CS	5400	15.47	5.91	5.49	5.38	5.52	15.47	5.91	5.49	5.38	5.52	15.47	5.91	5.49	5.38	5.52	Alter2
10000	999	1	15	4	0.5	MAR1	10	Normal	AR	5201.95	55.03	46.38	32	43.13	44.73	55.03	46.38	32	43.13	44.73	55.03	46.38	32	43.13	44.73	Alter1
10000	999	1	15	4	3	MAR1	10	Chisq	CS	5200.01	72.04	55.54	49.35	52.93	53.66	72.04	55.54	49.35	52.93	53.66	72.04	55.54	49.35	52.93	53.66	Alter2
10000	999	1	15	4	2.5	MAR2	30	Dexp	CS	5400	99.99	99.99	99.84	99.98	99.99	99.99	99.99	99.84	99.98	99.99	99.99	99.99	99.84	99.98	99.99	Alter1
10000	999	1	15	4	2	MAR1	30	Chisq	AR	5200	58.78	40.21	36.77	38.13	35.91	58.78	40.21	36.77	38.13	35.91	58.78	40.21	36.77	38.13	35.91	Alter2
10000	999	1	15	4	1.5	MAR2	10	Lognorm	TP	5400	61.97	35.26	44.38	33.37	32.85	61.97	35.26	44.38	33.37	32.85	61.97	35.26	44.38	33.37	32.85	Alter2
10000	999	1	15	4	1.5	MAR2	30	Normal	CS	5400	99.8	99.7	98.34	99.6	99.51	99.8	99.7	98.34	99.6	99.51	99.8	99.7	98.34	99.6	99.51	Alter1
10000	999	1	15	4	0	MAR1	30	Dexp	TP	5200	14.27	6.08	4.69	5.26	5.29	14.27	6.08	4.69	5.26	5.29	14.27	6.08	4.69	5.26	5.29	Alter1
10000	999	1	15	4	0	MAR2	10	Dexp	TP	5400	14.84	6.24	5.01	5.49	5.59	14.84	6.24	5.01	5.49	5.59	14.84	6.24	5.01	5.49	5.59	Alter1
10000	999	1	15	4	2.5	MAR1	10	Lognorm	AR	5202.77	78.44	70.55	64.09	69.39	72.13	78.44	70.55	64.09	69.39	72.13	78.44	70.55	64.09	69.39	72.13	Alter1
10000	999	1	15	4	0	MAR1	30	Dexp	CS	5200	15.01	5.65	5.22	5.06	5.66	15.01	5.65	5.22	5.06	5.66	15.01	5.65	5.22	5.06	5.66	Alter2
10000	999	1	15	4	1.5	MCAR	10	Dexp	TP	5398.27	99.6	99.37	98.38	98.96	99.46	99.6	99.37	98.38	98.96	99.46	99.6	99.37	98.38	98.96	99.46	Alter1
10000	999	1	15	4	1.5	MAR2	10	Normal	AR	5400	99.9	99.86	99.45	99.77	99.64	99.9	99.86	99.45	99.77	99.64	99.9	99.86	99.45	99.77	99.64	Alter2
10000	999	1	15	4	0	MCAR	10	Chisq	TP	5398.27	14.26	6.42	5.22	5.61	5.8	14.26	6.42	5.22	5.61	5.8	14.26	6.42	5.22	5.61	5.8	Alter2
10000	999	1	15	4	2.5	MAR1	10	Lognorm	TP	5200	82.31	62.03	69.46	60.67	57.54	82.31	62.03	69.46	60.67	57.54	82.31	62.03	69.46	60.67	57.54	Alter2
10000	999	1	15	4	3	MAR2	10	Normal	CS	5400	100	100	100	100	100	100	100	100	100	100	100	100	100	100	100	Alter1
10000	999	1	15	4	2.5	MAR1	10	Normal	AR	5200	100	100	100	100	100	100	100	100	100	100	100	100	100	100	100	Alter2
10000	999	1	15	4	2	MCAR	10	Chisq	AR	5398.27	63.03	42.66	41.91	39.89	40.52	63.03	42.66	41.91	39.89	40.52	63.03	42.66	41.91	39.89	40.52	Alter2
10000	999	1	15	4	1.5	MAR1	10	Dexp	CS	5211.74	95.78	91.62	85.85	90.61	90.95	95.78	91.62	85.85	90.61	90.95	95.78	91.62	85.85	90.61	90.95	Alter1
10000	999	1	15	4	2	MAR2	30	Dexp	AR	5400	99.64	99.4	98.36	99.26	98.66	99.64	99.4	98.36	99.26	98.66	99.64	99.4	98.36	99.26	98.66	Alter2
10000	999	1	15	4	3	MAR1	30	Normal	CS	5200	100	100	100	100	100	100	100	100	100	100	100	100	100	100	100	Alter2
10000	999	1	15	4	2	MCAR	30	Chisq	AR	4232.79	58.04	36.98	33.49	33.2	35.28	58.04	36.98	33.49	33.2	35.28	58.04	36.98	33.49	33.2	35.28	Alter2
10000	999	1	15	4	1.5	MCAR	10	Normal	AR	5398.27	99.99	99.99	99.84	99.99	99.98	99.99	99.99	99.84	99.99	99.98	99.99	99.99	99.84	99.99	99.98	Alter1
10000	999	1	15	4	2	MCAR	30	Lognorm	AR	4232.79	66.1	52.53	46.96	49.76	54	66.1	52.53	46.96	49.76	54	66.1	52.53	46.96	49.76	54	Alter1
10000	999	1	15	4	2.5	MCAR	30	Lognorm	AR	4232.79	76.58	66.14	60.03	63.98	67.56	76.58	66.14	60.03	63.98	67.56	76.58	66.14	60.03	63.98	67.56	Alter1
10000	999	1	15	4	1	MAR1	30	Dexp	AR	5212.68	83.43	79.27	65.55	76.88	79.21	83.43	79.27	65.55	76.88	79.21	83.43	79.27	65.55	76.88	79.21	Alter1
10000	999	1	15	4	0	MAR2	30	Chisq	TP	5400	14.92	6.14	5.11	5.34	5.58	14.92	6.14	5.11	5.34	5.58	14.92	6.14	5.11	5.34	5.58	Alter1
10000	999	1	15	4	3	MAR1	10	Lognorm	AR	5200.01	85.09	68.38	72.77	67.27	64.7	85.09	68.38	72.77	67.27	64.7	85.09	68.38	72.77	67.27	64.7	Alter2
10000	999	1	15	4	2	MAR1	10	Normal	TP	5397.03	100	100	100	100	100	100	100	100	100	100	100	100	100	100	100	Alter1
10000	999	1	15	4	1.5	MAR1	30	Chisq	CS	5200.01	31.97	17.99	15.01	16.46	16.64	31.97	17.99	15.01	16.46	16.64	31.97	17.99	15.01	16.46	16.64	Alter2
10000	999	1	15	4	0.5	MAR2	30	Chisq	TP	5400	19	8.07	7.67	7.24	7.05	19	8.07	7.67	7.24	7.05	19	8.07	7.67	7.24	7.05	Alter2
10000	999	1	15	4	2	MAR1	30	Dexp	CS	5237.13	99.64	99.26	97.67	99.02	99.12	99.64	99.26	97.67	99.02	99.12	99.64	99.26	97.67	99.02	99.12	Alter1
10000	999	1	15	4	1.5	MAR1	30	Normal	TP	5362.4	100	100	99.98	100	100	100	100	99.98	100	100	100	100	99.98	100	100	Alter1
10000	999	1	15	4	0.5	MCAR	10	Lognorm	AR	5398.27	22.11	9.03	9.98	8.3	8.9	22.11	9.03	9.98	8.3	8.9	22.11	9.03	9.98	8.3	8.9	Alter2
10000	999	1	15	4	2	MAR2	10	Chisq	CS	5400	51.13	36.25	29	34.11	33.81	51.13	36.25	29	34.11	33.81	51.13	36.25	29	34.11	33.81	Alter1
10000	999	1	15	4	2.5	MCAR	30	Lognorm	TP	4232.79	82.87	73.2	68.68	71	76.42	82.87	73.2	68.68	71	76.42	82.87	73.2	68.68	71	76.42	Alter1
10000	999	1	15	4	1	MAR1	30	Normal	AR	5245.62	97.12	96.66	88.51	95.68	96.53	97.12	96.66	88.51	95.68	96.53	97.12	96.66	88.51	95.68	96.53	Alter1
10000	999	1	15	4	1.5	MCAR	10	Lognorm	CS	5398.27	39.75	19.49	21.37	18.31	20.82	39.75	19.49	21.37	18.31	20.82	39.75	19.49	21.37	18.31	20.82	Alter2
10000	999	1	15	4	1.5	MCAR	30	Lognorm	TP	4232.79	58.15	33.13	38.19	30.31	32.91	58.15	33.13	38.19	30.31	32.91	58.15	33.13	38.19	30.31	32.91	Alter2
10000	999	1	15	4	1.5	MAR1	30	Dexp	AR	5253.17	98.26	98	93.02	97.52	98.1	98.26	98	93.02	97.52	98.1	98.26	98	93.02	97.52	98.1	Alter1
10000	999	1	15	4	0.5	MAR2	10	Lognorm	AR	5400	21.48	8.75	9.53	7.78	8.29	21.48	8.75	9.53	7.78	8.29	21.48	8.75	9.53	7.78	8.29	Alter2
10000	999	1	15	4	0.5	MAR2	30	Dexp	TP	5400	50.25	35.85	29.07	32.58	37.81	50.25	35.85	29.07	32.58	37.81	50.25	35.85	29.07	32.58	37.81	Alter1
10000	999	1	15	4	1	MAR1	10	Chisq	CS	5200.01	25.74	12.12	10.51	10.76	11.44	25.74	12.12	10.51	10.76	11.44	25.74	12.12	10.51	10.76	11.44	Alter1
10000	999	1	15	4	1	MCAR	10	Dexp	AR	5398.27	84.61	80.72	67.54	78.65	80.65	84.61	80.72	67.54	78.65	80.65	84.61	80.72	67.54	78.65	80.65	Alter1
10000	999	1	15	4	2.5	MAR1	10	Chisq	AR	5206.09	79.59	73.84	59.38	71.46	73.88	79.59	73.84	59.38	71.46	73.88	79.59	73.84	59.38	71.46	73.88	Alter1
10000	999	1	15	4	3	MCAR	10	Dexp	CS	5398.27	100	100	99.99	100	100	100	100	99.99	100	100	100	100	99.99	100	100	Alter1
10000	999	1	15	4	1.5	MAR2	10	Lognorm	CS	5400	39.97	24.77	22.78	23.42	24.4	39.97	24.77	22.78	23.42	24.4	39.97	24.77	22.78	23.42	24.4	Alter1
10000	999	1	15	4	3	MAR2	10	Normal	TP	5400	100	100	100	100	100	100	100	100	100	100	100	100	100	100	100	Alter2
10000	999	1	15	4	1.5	MAR1	10	Chisq	TP	5200	51.83	29.44	30.22	26.86	24.74	51.83	29.44	30.22	26.86	24.74	51.83	29.44	30.22	26.86	24.74	Alter2
10000	999	1	15	4	2	MAR1	10	Lognorm	AR	5200.01	65.59	43.52	47.38	42.24	40.91	65.59	43.52	47.38	42.24	40.91	65.59	43.52	47.38	42.24	40.91	Alter2
10000	999	1	15	4	0.5	MAR1	30	Normal	TP	5200.01	58.12	37.59	34.87	34.26	30.55	58.12	37.59	34.87	34.26	30.55	58.12	37.59	34.87	34.26	30.55	Alter2
10000	999	1	15	4	1	MAR1	10	Chisq	AR	5200.01	30.4	19.07	14.09	17.52	18.62	30.4	19.07	14.09	17.52	18.62	30.4	19.07	14.09	17.52	18.62	Alter1
10000	999	1	15	4	2	MAR2	30	Lognorm	AR	5400	68.69	45.59	51.57	44.23	44.01	68.69	45.59	51.57	44.23	44.01	68.69	45.59	51.57	44.23	44.01	Alter2
10000	999	1	15	4	2.5	MAR1	30	Lognorm	TP	5210.84	83.9	77.02	72.06	75.27	79.58	83.9	77.02	72.06	75.27	79.58	83.9	77.02	72.06	75.27	79.58	Alter1
10000	999	1	15	4	0	MAR2	30	Dexp	TP	5400	14.84	6.24	5.01	5.49	5.59	14.84	6.24	5.01	5.49	5.59	14.84	6.24	5.01	5.49	5.59	Alter2
10000	999	1	15	4	2	MAR2	30	Chisq	TP	5400	70.83	47.66	50.08	44.11	41.92	70.83	47.66	50.08	44.11	41.92	70.83	47.66	50.08	44.11	41.92	Alter2
10000	999	1	15	4	2	MAR2	30	Chisq	AR	5400	61.4	41.82	40.03	39.57	38.24	61.4	41.82	40.03	39.57	38.24	61.4	41.82	40.03	39.57	38.24	Alter2
10000	999	1	15	4	0.5	MAR1	10	Dexp	CS	5200.06	35.67	19.51	17.17	17.95	19.23	35.67	19.51	17.17	17.95	19.23	35.67	19.51	17.17	17.95	19.23	Alter1
10000	999	1	15	4	1.5	MAR2	10	Dexp	AR	5400	98.58	98.41	94.21	97.98	98.45	98.58	98.41	94.21	97.98	98.45	98.58	98.41	94.21	97.98	98.45	Alter1
10000	999	1	15	4	1	MAR2	30	Dexp	CS	5400	74.57	62.93	53.28	60.44	60.95	74.57	62.93	53.28	60.44	60.95	74.57	62.93	53.28	60.44	60.95	Alter1
10000	999	1	15	4	1.5	MAR2	10	Normal	AR	5400	99.99	99.99	99.89	99.99	99.99	99.99	99.99	99.89	99.99	99.99	99.99	99.99	99.89	99.99	99.99	Alter1
10000	999	1	15	4	1.5	MAR1	10	Chisq	TP	5201.3	55.88	43.1	34.22	38.96	44.9	55.88	43.1	34.22	38.96	44.9	55.88	43.1	34.22	38.96	44.9	Alter1
10000	999	1	15	4	1	MAR1	30	Lognorm	AR	5200.01	34.22	16.2	17.82	15.3	15.37	34.22	16.2	17.82	15.3	15.37	34.22	16.2	17.82	15.3	15.37	Alter2
10000	999	1	15	4	2.5	MAR2	30	Dexp	AR	5400	99.99	100	99.96	99.99	100	99.99	100	99.96	99.99	100	99.99	100	99.96	99.99	100	Alter1
10000	999	1	15	4	2.5	MCAR	10	Chisq	CS	5398.27	61.74	41.84	38.74	39.16	42.58	61.74	41.84	38.74	39.16	42.58	61.74	41.84	38.74	39.16	42.58	Alter2
10000	999	1	15	4	2	MCAR	10	Lognorm	TP	5398.27	75.71	67.39	61.46	65.08	69.82	75.71	67.39	61.46	65.08	69.82	75.71	67.39	61.46	65.08	69.82	Alter1
10000	999	1	15	4	0	MAR1	10	Dexp	CS	5200	15.01	5.65	5.22	5.06	5.66	15.01	5.65	5.22	5.06	5.66	15.01	5.65	5.22	5.06	5.66	Alter2
10000	999	1	15	4	0.5	MAR2	30	Lognorm	CS	5400	18.89	7.26	7.86	6.32	7.01	18.89	7.26	7.86	6.32	7.01	18.89	7.26	7.86	6.32	7.01	Alter2
10000	999	1	15	4	2	MAR2	30	Dexp	TP	5400	99.93	99.72	99.51	99.55	99.19	99.93	99.72	99.51	99.55	99.19	99.93	99.72	99.51	99.55	99.19	Alter2
10000	999	1	15	4	1	MAR2	10	Chisq	TP	5400	32.28	15.8	15.79	13.81	13.3	32.28	15.8	15.79	13.81	13.3	32.28	15.8	15.79	13.81	13.3	Alter2
10000	999	1	15	4	2.5	MAR2	10	Lognorm	AR	5400	77.49	71.5	63.01	70	72.76	77.49	71.5	63.01	70	72.76	77.49	71.5	63.01	70	72.76	Alter1
10000	999	1	15	4	2	MCAR	30	Dexp	AR	4232.79	99.75	99.73	98.25	99.5	99.78	99.75	99.73	98.25	99.5	99.78	99.75	99.73	98.25	99.5	99.78	Alter1
10000	999	1	15	4	0.5	MAR1	30	Chisq	AR	5200	17.93	7.92	7.02	6.92	7.17	17.93	7.92	7.02	6.92	7.17	17.93	7.92	7.02	6.92	7.17	Alter2
10000	999	1	15	4	1	MCAR	10	Dexp	CS	5398.27	75.25	63.61	54.36	61.31	61.64	75.25	63.61	54.36	61.31	61.64	75.25	63.61	54.36	61.31	61.64	Alter1
10000	999	1	15	4	1.5	MAR2	10	Normal	TP	5400	100	100	100	100	100	100	100	100	100	100	100	100	100	100	100	Alter1
10000	999	1	15	4	1	MAR1	10	Lognorm	CS	5200	28.61	13.37	13.41	12.36	13.26	28.61	13.37	13.41	12.36	13.26	28.61	13.37	13.41	12.36	13.26	Alter1
10000	999	1	15	4	1.5	MCAR	10	Chisq	TP	5398.27	56.94	44.04	35.68	40.58	45.71	56.94	44.04	35.68	40.58	45.71	56.94	44.04	35.68	40.58	45.71	Alter1
10000	999	1	15	4	0	MCAR	10	Chisq	AR	5398.27	14.72	6.2	5.33	5.48	5.67	14.72	6.2	5.33	5.48	5.67	14.72	6.2	5.33	5.48	5.67	Alter2
10000	999	1	15	4	0.5	MAR1	30	Chisq	TP	5200	20.96	10.69	8.59	9.41	10.06	20.96	10.69	8.59	9.41	10.06	20.96	10.69	8.59	9.41	10.06	Alter1
10000	999	1	15	4	1.5	MAR2	30	Normal	AR	5400	99.9	99.86	99.45	99.77	99.64	99.9	99.86	99.45	99.77	99.64	99.9	99.86	99.45	99.77	99.64	Alter2
10000	999	1	15	4	2.5	MCAR	10	Lognorm	AR	5398.27	79.39	74.26	66.1	72.84	74.95	79.39	74.26	66.1	72.84	74.95	79.39	74.26	66.1	72.84	74.95	Alter1
10000	999	1	15	4	1.5	MAR2	30	Chisq	CS	5400	33.26	18.35	15.93	16.95	17.88	33.26	18.35	15.93	16.95	17.88	33.26	18.35	15.93	16.95	17.88	Alter2
10000	999	1	15	4	2	MAR1	10	Lognorm	TP	5200	73.13	49.18	56.91	47.01	45.27	73.13	49.18	56.91	47.01	45.27	73.13	49.18	56.91	47.01	45.27	Alter2
10000	999	1	15	4	1	MCAR	10	Dexp	AR	5398.27	80.34	67.41	61.58	64.64	62.91	80.34	67.41	61.58	64.64	62.91	80.34	67.41	61.58	64.64	62.91	Alter2
10000	999	1	15	4	1.5	MAR1	30	Dexp	CS	5211.74	95.78	91.62	85.85	90.61	90.95	95.78	91.62	85.85	90.61	90.95	95.78	91.62	85.85	90.61	90.95	Alter1
10000	999	1	15	4	1.5	MAR1	30	Chisq	CS	5200.01	37.98	22.34	18.45	20.36	20.78	37.98	22.34	18.45	20.36	20.78	37.98	22.34	18.45	20.36	20.78	Alter1
10000	999	1	15	4	0.5	MAR2	10	Dexp	TP	5400	50.25	35.85	29.07	32.58	37.81	50.25	35.85	29.07	32.58	37.81	50.25	35.85	29.07	32.58	37.81	Alter1
10000	999	1	15	4	2.5	MAR2	30	Chisq	AR	5400	78.96	74.3	59.46	71.77	73.86	78.96	74.3	59.46	71.77	73.86	78.96	74.3	59.46	71.77	73.86	Alter1
10000	999	1	15	4	3	MCAR	10	Lognorm	AR	5398.27	86.43	83.63	76.09	82.54	84.19	86.43	83.63	76.09	82.54	84.19	86.43	83.63	76.09	82.54	84.19	Alter1
10000	999	1	15	4	1	MAR2	30	Lognorm	TP	5400	42.28	28.57	26.14	26.71	30.2	42.28	28.57	26.14	26.71	30.2	42.28	28.57	26.14	26.71	30.2	Alter1
10000	999	1	15	4	3	MCAR	30	Lognorm	AR	4232.79	84.02	65.04	69.09	62.33	64.58	84.02	65.04	69.09	62.33	64.58	84.02	65.04	69.09	62.33	64.58	Alter2
10000	999	1	15	4	2.5	MAR1	10	Dexp	AR	5200	99.89	99.87	99.5	99.83	99.67	99.89	99.87	99.5	99.83	99.67	99.89	99.87	99.5	99.83	99.67	Alter2
10000	999	1	15	4	3	MCAR	10	Chisq	AR	5398.27	90	88.1	76.42	86.51	87.91	90	88.1	76.42	86.51	87.91	90	88.1	76.42	86.51	87.91	Alter1
10000	999	1	15	4	2.5	MAR2	10	Dexp	AR	5400	99.99	100	99.96	99.99	100	99.99	100	99.96	99.99	100	99.99	100	99.96	99.99	100	Alter1
10000	999	1	15	4	0	MAR1	10	Normal	TP	5200.01	14.86	5.96	4.81	5.19	5.35	14.86	5.96	4.81	5.19	5.35	14.86	5.96	4.81	5.19	5.35	Alter2
10000	999	1	15	4	0	MAR1	10	Chisq	AR	5200	14.94	6.22	5.13	5.44	5.7	14.94	6.22	5.13	5.44	5.7	14.94	6.22	5.13	5.44	5.7	Alter1
10000	999	1	15	4	3	MAR2	10	Chisq	CS	5400	74.79	58.23	52.65	55.59	57.7	74.79	58.23	52.65	55.59	57.7	74.79	58.23	52.65	55.59	57.7	Alter2
10000	999	1	15	4	0.5	MCAR	30	Lognorm	TP	4232.79	25.42	10.21	10.77	9.05	9.89	25.42	10.21	10.77	9.05	9.89	25.42	10.21	10.77	9.05	9.89	Alter2
10000	999	1	15	4	0.5	MAR2	30	Normal	CS	5400	38.11	24.32	19.26	22.65	21.88	38.11	24.32	19.26	22.65	21.88	38.11	24.32	19.26	22.65	21.88	Alter2
10000	999	1	15	4	2.5	MAR2	10	Dexp	AR	5400	99.98	99.94	99.67	99.92	99.86	99.98	99.94	99.67	99.92	99.86	99.98	99.94	99.67	99.92	99.86	Alter2
10000	999	1	15	4	0	MCAR	30	Normal	TP	4232.79	17.13	7.29	5.55	5.96	6.45	17.13	7.29	5.55	5.96	6.45	17.13	7.29	5.55	5.96	6.45	Alter1
10000	999	1	15	4	0	MAR2	10	Chisq	TP	5400	14.92	6.14	5.11	5.34	5.58	14.92	6.14	5.11	5.34	5.58	14.92	6.14	5.11	5.34	5.58	Alter1
10000	999	1	15	4	1	MAR2	30	Lognorm	CS	5400	26.59	11.7	12.34	10.85	11.81	26.59	11.7	12.34	10.85	11.81	26.59	11.7	12.34	10.85	11.81	Alter2
10000	999	1	15	4	1	MCAR	30	Dexp	TP	4232.79	82.47	65.93	61.81	61.36	61.15	82.47	65.93	61.81	61.36	61.15	82.47	65.93	61.81	61.36	61.15	Alter2
10000	999	1	15	4	0.5	MCAR	30	Dexp	CS	4232.79	34.54	18.34	15.35	16.41	17.4	34.54	18.34	15.35	16.41	17.4	34.54	18.34	15.35	16.41	17.4	Alter1
10000	999	1	15	4	2	MAR1	30	Chisq	TP	5200	70.13	46.99	48.91	44.1	41.71	70.13	46.99	48.91	44.1	41.71	70.13	46.99	48.91	44.1	41.71	Alter2
10000	999	1	15	4	2.5	MAR1	10	Lognorm	CS	5200	64.08	40.63	43.33	38.95	40.4	64.08	40.63	43.33	38.95	40.4	64.08	40.63	43.33	38.95	40.4	Alter2
10000	999	1	15	4	3	MAR1	10	Normal	TP	5400	100	100	100	100	100	100	100	100	100	100	100	100	100	100	100	Alter1
10000	999	1	15	4	0.5	MAR2	10	Normal	TP	5400	58.92	38.16	36.39	34.85	31.95	58.92	38.16	36.39	34.85	31.95	58.92	38.16	36.39	34.85	31.95	Alter2
10000	999	1	15	4	2.5	MAR2	10	Chisq	CS	5400	65.85	53.44	42.97	51.06	50.28	65.85	53.44	42.97	51.06	50.28	65.85	53.44	42.97	51.06	50.28	Alter1
10000	999	1	15	4	0.5	MCAR	10	Normal	TP	5398.27	68.3	56.23	45.08	51.88	58.14	68.3	56.23	45.08	51.88	58.14	68.3	56.23	45.08	51.88	58.14	Alter1
10000	999	1	15	4	2.5	MCAR	30	Chisq	TP	4232.79	86.29	77.13	66.41	72.95	79.32	86.29	77.13	66.41	72.95	79.32	86.29	77.13	66.41	72.95	79.32	Alter1
10000	999	1	15	4	1	MAR1	30	Dexp	TP	5233.99	91.6	86.27	78.85	83.69	88.13	91.6	86.27	78.85	83.69	88.13	91.6	86.27	78.85	83.69	88.13	Alter1
10000	999	1	15	4	1.5	MCAR	30	Lognorm	AR	4232.79	51.33	27.87	30.26	25.54	27.84	51.33	27.87	30.26	25.54	27.84	51.33	27.87	30.26	25.54	27.84	Alter2
10000	999	1	15	4	2.5	MAR2	30	Lognorm	AR	5400	77.49	71.5	63.01	70	72.76	77.49	71.5	63.01	70	72.76	77.49	71.5	63.01	70	72.76	Alter1
10000	999	1	15	4	2.5	MAR1	10	Dexp	CS	5268.21	99.98	99.97	99.87	99.97	99.96	99.98	99.97	99.87	99.97	99.96	99.98	99.97	99.87	99.97	99.96	Alter1
10000	999	1	15	4	3	MAR1	30	Normal	TP	5200.01	100	100	100	100	100	100	100	100	100	100	100	100	100	100	100	Alter2
10000	999	1	15	4	2	MAR1	30	Dexp	AR	5200	99.39	99.18	97.48	98.97	98.21	99.39	99.18	97.48	98.97	98.21	99.39	99.18	97.48	98.97	98.21	Alter2
10000	999	1	15	4	1.5	MCAR	30	Normal	AR	4232.79	99.95	99.92	98.98	99.87	99.9	99.95	99.92	98.98	99.87	99.9	99.95	99.92	98.98	99.87	99.9	Alter1
10000	999	1	15	4	2	MCAR	10	Normal	TP	5398.27	100	100	100	100	100	100	100	100	100	100	100	100	100	100	100	Alter1
10000	999	1	15	4	3	MAR2	30	Lognorm	TP	5400	91.08	76.39	82.48	74.5	71.85	91.08	76.39	82.48	74.5	71.85	91.08	76.39	82.48	74.5	71.85	Alter2
10000	999	1	15	4	1.5	MCAR	30	Dexp	TP	4232.79	99.11	98.21	95.52	97.23	98.78	99.11	98.21	95.52	97.23	98.78	99.11	98.21	95.52	97.23	98.78	Alter1
10000	999	1	15	4	0.5	MAR2	30	Dexp	AR	5400	40.33	29.49	21.34	27.47	29.59	40.33	29.49	21.34	27.47	29.59	40.33	29.49	21.34	27.47	29.59	Alter1
10000	999	1	15	4	0.5	MAR1	10	Lognorm	TP	5200	24.12	12.12	11.83	10.89	12.56	24.12	12.12	11.83	10.89	12.56	24.12	12.12	11.83	10.89	12.56	Alter1
10000	999	1	15	4	2.5	MAR1	10	Chisq	TP	5200	84.24	65.05	67.36	62.07	59.1	84.24	65.05	67.36	62.07	59.1	84.24	65.05	67.36	62.07	59.1	Alter2
10000	999	1	15	4	2	MAR2	30	Normal	TP	5400	100	100	100	100	100	100	100	100	100	100	100	100	100	100	100	Alter2
10000	999	1	15	4	2.5	MAR1	30	Lognorm	AR	5202.77	78.44	70.55	64.09	69.39	72.13	78.44	70.55	64.09	69.39	72.13	78.44	70.55	64.09	69.39	72.13	Alter1
10000	999	1	15	4	0.5	MAR2	10	Normal	CS	5400	38.11	24.32	19.26	22.65	21.88	38.11	24.32	19.26	22.65	21.88	38.11	24.32	19.26	22.65	21.88	Alter2
10000	999	1	15	4	0	MAR2	30	Normal	AR	5400	15.24	5.96	5.21	5.12	5.56	15.24	5.96	5.21	5.12	5.56	15.24	5.96	5.21	5.12	5.56	Alter2
10000	999	1	15	4	1.5	MAR2	10	Dexp	CS	5400	88.46	83.78	74.24	82.29	79.86	88.46	83.78	74.24	82.29	79.86	88.46	83.78	74.24	82.29	79.86	Alter2
10000	999	1	15	4	0	MAR2	10	Dexp	TP	5400	14.84	6.24	5.01	5.49	5.59	14.84	6.24	5.01	5.49	5.59	14.84	6.24	5.01	5.49	5.59	Alter2
10000	999	1	15	4	1.5	MAR1	10	Lognorm	CS	5200	42.16	23.69	23.66	21.99	23.83	42.16	23.69	23.66	21.99	23.83	42.16	23.69	23.66	21.99	23.83	Alter1
10000	999	1	15	4	2	MAR1	30	Lognorm	CS	5200	50.15	28.16	29.57	26.35	27.52	50.15	28.16	29.57	26.35	27.52	50.15	28.16	29.57	26.35	27.52	Alter2
10000	999	1	15	4	2	MAR1	10	Dexp	AR	5303.14	99.91	99.92	99.27	99.9	99.92	99.91	99.92	99.27	99.9	99.92	99.91	99.92	99.27	99.9	99.92	Alter1
10000	999	1	15	4	2.5	MAR2	10	Normal	TP	5400	100	100	100	100	100	100	100	100	100	100	100	100	100	100	100	Alter2
10000	999	1	15	4	1	MCAR	30	Dexp	AR	4232.79	80.58	72.92	58.95	69.22	72.2	80.58	72.92	58.95	69.22	72.2	80.58	72.92	58.95	69.22	72.2	Alter1
10000	999	1	15	4	0	MAR1	30	Lognorm	CS	5200	15.59	5.42	5.66	4.76	5.43	15.59	5.42	5.66	4.76	5.43	15.59	5.42	5.66	4.76	5.43	Alter2
10000	999	1	15	4	2	MAR1	10	Lognorm	CS	5200.01	56.55	37.97	37.09	36.3	38.06	56.55	37.97	37.09	36.3	38.06	56.55	37.97	37.09	36.3	38.06	Alter1
10000	999	1	15	4	1	MAR1	30	Normal	CS	5200	78.08	69.43	56.78	66.8	63.78	78.08	69.43	56.78	66.8	63.78	78.08	69.43	56.78	66.8	63.78	Alter2
10000	999	1	15	4	0.5	MAR1	30	Chisq	CS	5200	17.78	7.25	6.72	6.22	6.87	17.78	7.25	6.72	6.22	6.87	17.78	7.25	6.72	6.22	6.87	Alter1
10000	999	1	15	4	3	MAR2	30	Chisq	CS	5400	79.04	69.59	57.55	67.21	66.43	79.04	69.59	57.55	67.21	66.43	79.04	69.59	57.55	67.21	66.43	Alter1
10000	999	1	15	4	1	MCAR	30	Normal	CS	4232.79	85.7	76.3	62.96	73.03	72.26	85.7	76.3	62.96	73.03	72.26	85.7	76.3	62.96	73.03	72.26	Alter1
10000	999	1	15	4	0.5	MAR2	10	Chisq	CS	5400	17.71	7.22	6.73	6.35	6.82	17.71	7.22	6.73	6.35	6.82	17.71	7.22	6.73	6.35	6.82	Alter2
10000	999	1	15	4	3	MAR2	10	Dexp	CS	5400	99.93	99.87	99.39	99.88	99.79	99.93	99.87	99.39	99.88	99.79	99.93	99.87	99.39	99.88	99.79	Alter2
10000	999	1	15	4	1.5	MAR2	10	Dexp	TP	5400	98.82	96.18	95.47	95.1	93.68	98.82	96.18	95.47	95.1	93.68	98.82	96.18	95.47	95.1	93.68	Alter2
10000	999	1	15	4	2.5	MAR1	30	Normal	TP	5399.95	100	100	100	100	100	100	100	100	100	100	100	100	100	100	100	Alter1
10000	999	1	15	4	1.5	MCAR	10	Normal	CS	5398.27	99.74	99.62	98.24	99.59	99.49	99.74	99.62	98.24	99.59	99.49	99.74	99.62	98.24	99.59	99.49	Alter1
10000	999	1	15	4	3	MAR2	10	Lognorm	TP	5400	90.98	86.53	81.7	84.98	88.31	90.98	86.53	81.7	84.98	88.31	90.98	86.53	81.7	84.98	88.31	Alter1
10000	999	1	15	4	1.5	MAR1	30	Chisq	TP	5201.3	55.88	43.1	34.22	38.96	44.9	55.88	43.1	34.22	38.96	44.9	55.88	43.1	34.22	38.96	44.9	Alter1
10000	999	1	15	4	0.5	MAR1	10	Lognorm	AR	5200.01	20.6	8.01	8.55	7.25	7.62	20.6	8.01	8.55	7.25	7.62	20.6	8.01	8.55	7.25	7.62	Alter2
10000	999	1	15	4	1	MAR2	10	Chisq	CS	5400	24.49	12.6	10.58	11.42	11.96	24.49	12.6	10.58	11.42	11.96	24.49	12.6	10.58	11.42	11.96	Alter1
10000	999	1	15	4	0	MCAR	30	Normal	CS	4232.79	16.96	6.57	5.48	5.61	6.07	16.96	6.57	5.48	5.61	6.07	16.96	6.57	5.48	5.61	6.07	Alter2
10000	999	1	15	4	1	MAR1	10	Chisq	AR	5200	27.43	14.12	12.29	12.65	12.26	27.43	14.12	12.29	12.65	12.26	27.43	14.12	12.29	12.65	12.26	Alter2
10000	999	1	15	4	1.5	MAR1	30	Chisq	TP	5200	51.83	29.44	30.22	26.86	24.74	51.83	29.44	30.22	26.86	24.74	51.83	29.44	30.22	26.86	24.74	Alter2
10000	999	1	15	4	3	MAR1	30	Dexp	CS	5300.2	100	100	99.99	100	100	100	100	99.99	100	100	100	100	99.99	100	100	Alter1
10000	999	1	15	4	1.5	MCAR	30	Normal	CS	4232.79	96.42	93.2	85.85	91.44	91.23	96.42	93.2	85.85	91.44	91.23	96.42	93.2	85.85	91.44	91.23	Alter2
10000	999	1	15	4	2	MAR2	10	Lognorm	TP	5400	74.67	64.78	59.87	62.21	67.86	74.67	64.78	59.87	62.21	67.86	74.67	64.78	59.87	62.21	67.86	Alter1
10000	999	1	15	4	2.5	MAR1	30	Dexp	AR	5347.03	100	100	99.94	100	100	100	100	99.94	100	100	100	100	99.94	100	100	Alter1
10000	999	1	15	4	0	MAR2	30	Dexp	CS	5400	15.47	5.91	5.49	5.38	5.52	15.47	5.91	5.49	5.38	5.52	15.47	5.91	5.49	5.38	5.52	Alter1
10000	999	1	15	4	3	MAR1	30	Chisq	CS	5200.01	72.04	55.54	49.35	52.93	53.66	72.04	55.54	49.35	52.93	53.66	72.04	55.54	49.35	52.93	53.66	Alter2
10000	999	1	15	4	0	MCAR	30	Dexp	AR	4232.79	16.83	6.65	5.32	5.61	6.19	16.83	6.65	5.32	5.61	6.19	16.83	6.65	5.32	5.61	6.19	Alter1
10000	999	1	15	4	1.5	MAR2	10	Chisq	AR	5400	45.28	35.62	25.93	33.19	35.25	45.28	35.62	25.93	33.19	35.25	45.28	35.62	25.93	33.19	35.25	Alter1
10000	999	1	15	4	0	MCAR	30	Normal	AR	4232.79	16.9	6.83	5.5	5.71	6.26	16.9	6.83	5.5	5.71	6.26	16.9	6.83	5.5	5.71	6.26	Alter1
10000	999	1	15	4	1.5	MCAR	30	Chisq	CS	4232.79	33.1	16.4	13.8	14.45	16.06	33.1	16.4	13.8	14.45	16.06	33.1	16.4	13.8	14.45	16.06	Alter2
10000	999	1	15	4	0	MAR2	10	Dexp	CS	5400	15.47	5.91	5.49	5.38	5.52	15.47	5.91	5.49	5.38	5.52	15.47	5.91	5.49	5.38	5.52	Alter1
10000	999	1	15	4	1	MAR1	30	Chisq	AR	5200.01	30.4	19.07	14.09	17.52	18.62	30.4	19.07	14.09	17.52	18.62	30.4	19.07	14.09	17.52	18.62	Alter1
10000	999	1	15	4	0	MCAR	10	Normal	CS	5398.27	15.07	5.8	5.22	5.2	5.88	15.07	5.8	5.22	5.2	5.88	15.07	5.8	5.22	5.2	5.88	Alter1
10000	999	1	15	4	0	MCAR	30	Dexp	CS	4232.79	16.69	6.54	5.29	5.53	6.19	16.69	6.54	5.29	5.53	6.19	16.69	6.54	5.29	5.53	6.19	Alter1
10000	999	1	15	4	0	MCAR	10	Normal	AR	5398.27	14.89	6.18	5.05	5.53	5.61	14.89	6.18	5.05	5.53	5.61	14.89	6.18	5.05	5.53	5.61	Alter1
10000	999	1	15	4	0	MAR2	30	Lognorm	AR	5400	15.87	6.1	5.76	5.13	5.72	15.87	6.1	5.76	5.13	5.72	15.87	6.1	5.76	5.13	5.72	Alter1
10000	999	1	15	4	0	MAR1	30	Dexp	CS	5200	15.01	5.65	5.22	5.06	5.66	15.01	5.65	5.22	5.06	5.66	15.01	5.65	5.22	5.06	5.66	Alter1
10000	999	1	15	4	0	MAR1	10	Normal	CS	5200	15.53	5.95	5.33	5.24	5.72	15.53	5.95	5.33	5.24	5.72	15.53	5.95	5.33	5.24	5.72	Alter1
10000	999	1	15	4	0	MAR2	10	Dexp	AR	5400	15.25	6.06	5.35	5.36	5.63	15.25	6.06	5.35	5.36	5.63	15.25	6.06	5.35	5.36	5.63	Alter1
10000	999	1	15	4	0	MCAR	30	Normal	CS	4232.79	16.96	6.57	5.48	5.61	6.07	16.96	6.57	5.48	5.61	6.07	16.96	6.57	5.48	5.61	6.07	Alter1
10000	999	1	15	4	0	MAR2	30	Dexp	AR	5400	15.25	6.06	5.35	5.36	5.63	15.25	6.06	5.35	5.36	5.63	15.25	6.06	5.35	5.36	5.63	Alter1
10000	999	1	15	4	0	MCAR	30	Lognorm	AR	4232.79	16.78	6.16	5.54	5.18	5.99	16.78	6.16	5.54	5.18	5.99	16.78	6.16	5.54	5.18	5.99	Alter1
10000	999	1	15	4	0	MCAR	10	Lognorm	CS	5398.27	15.53	5.27	5.92	4.76	5.17	15.53	5.27	5.92	4.76	5.17	15.53	5.27	5.92	4.76	5.17	Alter1
10000	999	1	15	4	0	MAR1	10	Lognorm	AR	5200.01	15.11	5.51	5.19	4.89	5.5	15.11	5.51	5.19	4.89	5.5	15.11	5.51	5.19	4.89	5.5	Alter1
10000	999	1	15	4	0	MAR2	30	Chisq	CS	5400	15.75	5.76	5.43	5.02	5.48	15.75	5.76	5.43	5.02	5.48	15.75	5.76	5.43	5.02	5.48	Alter1
10000	999	1	15	4	0	MAR1	10	Dexp	CS	5200	15.01	5.65	5.22	5.06	5.66	15.01	5.65	5.22	5.06	5.66	15.01	5.65	5.22	5.06	5.66	Alter1
10000	999	1	15	4	0	MCAR	10	Chisq	CS	5398.27	14.95	5.84	5.32	5.19	5.6	14.95	5.84	5.32	5.19	5.6	14.95	5.84	5.32	5.19	5.6	Alter1
10000	999	1	15	4	0	MCAR	30	Chisq	CS	4232.79	16.85	6.48	5.31	5.47	6.11	16.85	6.48	5.31	5.47	6.11	16.85	6.48	5.31	5.47	6.11	Alter1
10000	999	1	15	4	0	MAR1	30	Lognorm	AR	5200.01	15.11	5.51	5.19	4.89	5.5	15.11	5.51	5.19	4.89	5.5	15.11	5.51	5.19	4.89	5.5	Alter1
10000	999	1	15	4	0	MAR2	10	Lognorm	AR	5400	15.87	6.1	5.76	5.13	5.72	15.87	6.1	5.76	5.13	5.72	15.87	6.1	5.76	5.13	5.72	Alter1
10000	999	1	15	4	0	MAR1	30	Chisq	CS	5200.01	15.69	6.02	5.46	5.4	5.75	15.69	6.02	5.46	5.4	5.75	15.69	6.02	5.46	5.4	5.75	Alter1
10000	999	1	15	4	0	MCAR	10	Lognorm	AR	5398.27	15.12	5.7	5.67	5.08	5.59	15.12	5.7	5.67	5.08	5.59	15.12	5.7	5.67	5.08	5.59	Alter1
10000	999	1	15	4	0	MAR2	10	Chisq	CS	5400	15.75	5.76	5.43	5.02	5.48	15.75	5.76	5.43	5.02	5.48	15.75	5.76	5.43	5.02	5.48	Alter1
10000	999	1	15	4	0	MCAR	30	Lognorm	CS	4232.79	16.73	6.04	5.57	5.06	5.95	16.73	6.04	5.57	5.06	5.95	16.73	6.04	5.57	5.06	5.95	Alter1
10000	999	1	15	4	0	MAR2	30	Lognorm	CS	5400	15.98	5.65	6.06	4.99	5.6	15.98	5.65	6.06	4.99	5.6	15.98	5.65	6.06	4.99	5.6	Alter1
10000	999	1	15	4	0	MAR1	10	Chisq	CS	5200.01	15.69	6.02	5.46	5.4	5.75	15.69	6.02	5.46	5.4	5.75	15.69	6.02	5.46	5.4	5.75	Alter1
10000	999	1	15	4	0	MCAR	10	Chisq	AR	5398.27	14.72	6.2	5.33	5.48	5.67	14.72	6.2	5.33	5.48	5.67	14.72	6.2	5.33	5.48	5.67	Alter1
10000	999	1	15	4	0	MAR2	10	Normal	AR	5400	15.24	5.96	5.21	5.12	5.56	15.24	5.96	5.21	5.12	5.56	15.24	5.96	5.21	5.12	5.56	Alter1
10000	999	1	15	4	0	MAR2	30	Normal	CS	5400	15.76	6.02	5.26	5.19	5.36	15.76	6.02	5.26	5.19	5.36	15.76	6.02	5.26	5.19	5.36	Alter1
10000	999	1	15	4	0	MAR1	10	Normal	AR	5200	14.29	5.51	5.14	4.78	4.97	14.29	5.51	5.14	4.78	4.97	14.29	5.51	5.14	4.78	4.97	Alter1
10000	999	1	15	4	0	MAR1	10	Dexp	AR	5200	15.02	6.06	5.17	5.38	5.69	15.02	6.06	5.17	5.38	5.69	15.02	6.06	5.17	5.38	5.69	Alter1
10000	999	1	15	4	0	MAR2	30	Normal	AR	5400	15.24	5.96	5.21	5.12	5.56	15.24	5.96	5.21	5.12	5.56	15.24	5.96	5.21	5.12	5.56	Alter1
10000	999	1	15	4	0	MCAR	10	Dexp	CS	5398.27	15.08	5.71	5.1	5.15	5.67	15.08	5.71	5.1	5.15	5.67	15.08	5.71	5.1	5.15	5.67	Alter1
10000	999	1	15	4	0	MAR2	10	Lognorm	CS	5400	15.98	5.65	6.06	4.99	5.6	15.98	5.65	6.06	4.99	5.6	15.98	5.65	6.06	4.99	5.6	Alter1
10000	999	1	15	4	0	MAR1	30	Normal	AR	5200	14.29	5.51	5.14	4.78	4.97	14.29	5.51	5.14	4.78	4.97	14.29	5.51	5.14	4.78	4.97	Alter1
10000	999	1	15	4	0	MAR2	10	Normal	CS	5400	15.76	6.02	5.26	5.19	5.36	15.76	6.02	5.26	5.19	5.36	15.76	6.02	5.26	5.19	5.36	Alter1
10000	999	1	15	4	0	MAR1	30	Dexp	AR	5200	15.02	6.06	5.17	5.38	5.69	15.02	6.06	5.17	5.38	5.69	15.02	6.06	5.17	5.38	5.69	Alter1
10000	999	1	15	4	0	MAR1	30	Lognorm	CS	5200	15.59	5.42	5.66	4.76	5.43	15.59	5.42	5.66	4.76	5.43	15.59	5.42	5.66	4.76	5.43	Alter1
10000	999	1	15	4	0	MAR1	10	Lognorm	CS	5200	15.59	5.42	5.66	4.76	5.43	15.59	5.42	5.66	4.76	5.43	15.59	5.42	5.66	4.76	5.43	Alter1
10000	999	1	15	4	0	MAR1	30	Normal	CS	5200	15.53	5.95	5.33	5.24	5.72	15.53	5.95	5.33	5.24	5.72	15.53	5.95	5.33	5.24	5.72	Alter1
10000	999	1	15	4	0	MCAR	10	Dexp	AR	5398.27	14.98	6.24	5.25	5.53	5.63	14.98	6.24	5.25	5.53	5.63	14.98	6.24	5.25	5.53	5.63	Alter1
10000	999	1	15	4	3	MAR2	30	Chisq	TP	5400	93.56	81.81	83.45	78.73	76.74	93.56	81.81	83.45	78.73	76.74	93.56	81.81	83.45	78.73	76.74	Alter2
