# Supplementary material for: Incompletely Observed Nonparametric Factorial Designs With Repeated Measurements: A Wild Bootstrap Approach
Source: Biom J. 2024 Nov 23;66(8):e70008. doi: 10.1002/bimj.70008 (PMC11585227; doi:10.1002/bimj.70008)
Supplement: Supplementary file 1 — Supporting Information [file BIMJ-66-e70008-s001.zip › CodeandData2/CodeandData/Rcode/Results/Results_Rubarth.csv]

nsim	nbsp	a	ni	t	MissMech	miss	dist	cov	Nobs	waldCG	anovaCG	WBtsWaldCG	WBtsAnovaCG	WBtsMatsCG	waldCT	anovaCT	WBtsWaldCT	WBtsAnovaCT	WBtsMatsCT	waldCGT	anovaCGT	WBtsWaldCGT	WBtsAnovaCGT	WBtsMatsCGT	WTS	ATS	ATS2	MCTP
10000	999	1	10	4	MCAR	10	Chisq	CS	3601.39	21.5	6.21	4.85	5.04	5.85	21.5	6.21	4.85	5.04	5.85	21.5	6.21	4.85	5.04	5.85	25.3601440576231	7.02280912364946	4.58183273309324	11.2044817927171
10000	999	1	10	4	MCAR	10	Chisq	AR	3600.88	21.35	6.22	5.05	5.16	5.61	21.35	6.22	5.05	5.16	5.61	21.35	6.22	5.05	5.16	5.61	24.4473342002601	7.46223867160148	5.22156646994098	11.183355006502
10000	999	1	10	4	MCAR	30	Chisq	CS	2826.66	25.8	7.31	5.89	5.41	6.58	25.8	7.31	5.89	5.41	6.58	25.8	7.31	5.89	5.41	6.58	30.2930293029303	9.02090209020902	6.29062906290629	14.951495149515
10000	999	1	15	4	MCAR	30	Chisq	AR	4233.97	17.03	6.33	5.45	5.13	5.93	17.03	6.33	5.45	5.13	5.93	17.03	6.33	5.45	5.13	5.93	20.1960588176453	7.6222866860058	6.10183054916475	11.3734120236071
10000	999	1	20	4	MCAR	30	Normal	CS	5645.58	13.64	6.49	5.37	5.76	5.99	13.64	6.49	5.37	5.76	5.99	13.64	6.49	5.37	5.76	5.99	15.9263705482193	7.28291316526611	6.00240096038415	9.45378151260504
10000	999	1	10	4	MCAR	30	Lognorm	TP	2827.07	25.66	7.72	5.76	5.8	6.71	25.66	7.72	5.76	5.8	6.71	25.66	7.72	5.76	5.8	6.71	30.7253626813407	9.94497248624312	7.53376688344172	16.2281140570285
10000	999	1	15	4	MCAR	10	Chisq	CS	5401.9	14.87	5.66	5.4	5.14	5.61	14.87	5.66	5.4	5.14	5.61	14.87	5.66	5.4	5.14	5.61	17.3186593296648	6.09304652326163	4.7423711855928	8.91445722861431
10000	999	1	10	4	MCAR	10	Normal	TP	3601.97	21.92	7.45	5.1	6.11	6.69	21.92	7.45	5.1	6.11	6.69	21.92	7.45	5.1	6.11	6.69	23.6936936936937	8.8988988988989	6.45645645645646	10.980980980981
10000	999	1	20	4	MCAR	30	Lognorm	CS	5645.91	13.59	5.83	5.76	5.22	5.71	13.59	5.83	5.76	5.22	5.71	13.59	5.83	5.76	5.22	5.71	17.3469387755102	6.79271708683473	5.5922368947579	10.734293717487
10000	999	1	30	4	MCAR	10	Lognorm	TP	10800.64	9.54	5.37	5.6	5.04	5.21	9.54	5.37	5.6	5.04	5.21	9.54	5.37	5.6	5.04	5.21	11.3645458183273	5.83233293317327	5.25210084033613	7.25290116046419
10000	999	1	10	4	MCAR	30	Dexp	TP	2827.76	25.57	7.83	5.99	5.96	6.94	25.57	7.83	5.99	5.96	6.94	25.57	7.83	5.99	5.96	6.94	29.3163847462716	10.0790711640476	7.47672905615054	14.3829446501852
10000	999	1	20	4	MCAR	10	Chisq	TP	7204.72	11.35	5.8	4.98	5.18	5.26	11.35	5.8	4.98	5.18	5.26	11.35	5.8	4.98	5.18	5.26	12.96388916675	6.62198659597879	5.5516654996499	7.25217565269581
10000	999	1	15	4	MCAR	30	Dexp	CS	4231.57	16.93	6.18	5.37	5.22	5.8	16.93	6.18	5.37	5.22	5.8	16.93	6.18	5.37	5.22	5.8	20.7403701850925	7.26363181590795	5.64282141070535	10.9254627313657
10000	999	1	20	4	MCAR	30	Chisq	TP	5641	13.11	6.32	5.03	5.4	5.74	13.11	6.32	5.03	5.4	5.74	13.11	6.32	5.03	5.4	5.74	15.6694016409846	7.45447268361017	6.42385431258755	9.51570942565539
10000	999	1	10	4	MCAR	30	Normal	AR	2824.82	25.77	7.8	6.2	5.86	7.45	25.77	7.8	6.2	5.86	7.45	25.77	7.8	6.2	5.86	7.45	29.4117647058824	9.61384553821529	7.11284513805522	15.0060024009604
10000	999	1	15	4	MCAR	10	Lognorm	TP	5400.34	14.98	5.43	5.48	4.8	5.04	14.98	5.43	5.48	4.8	5.04	14.98	5.43	5.48	4.8	5.04	18.5192596298149	6.31315657828914	4.91245622811406	9.44472236118059
10000	999	1	15	4	MCAR	10	Dexp	TP	5405.1	14.23	6.41	5.1	5.6	5.81	14.23	6.41	5.1	5.6	5.81	14.23	6.41	5.1	5.6	5.81	16.4114880416291	7.5052536775743	6.00420294205944	8.72610827579306
10000	999	1	10	4	MCAR	10	Dexp	TP	3600.08	20.71	6.75	4.8	5.6	6.07	20.71	6.75	4.8	5.6	6.07	20.71	6.75	4.8	5.6	6.07	23.2369710913274	8.04241272381715	5.87176152845854	10.5531659497849
10000	999	1	15	4	MCAR	10	Chisq	AR	5397.8	14.42	6.09	5.06	5.41	5.51	14.42	6.09	5.06	5.41	5.51	14.42	6.09	5.06	5.41	5.51	16.8167266906763	6.92276910764306	5.42216886754702	8.68347338935574
10000	999	1	15	4	MCAR	30	Chisq	CS	4238.68	16.78	6.29	5.67	5.32	5.96	16.78	6.29	5.67	5.32	5.96	16.78	6.29	5.67	5.32	5.96	20.5641128225645	7.34146829365873	5.72114422884577	11.2122424484897
10000	999	1	10	4	MCAR	30	Lognorm	CS	2823.96	25.76	7.15	5.61	5.28	6.42	25.76	7.15	5.61	5.28	6.42	25.76	7.15	5.61	5.28	6.42	31.2493748124437	9.24277283184956	6.33189956987096	15.444633390017
10000	999	1	10	4	MCAR	10	Chisq	TP	3600.76	21.1	7.47	5.12	5.83	6.32	21.1	7.47	5.12	5.83	6.32	21.1	7.47	5.12	5.83	6.32	23.74949979992	8.97358943577431	6.32252901160464	11.3945578231293
10000	999	1	20	4	MCAR	30	Lognorm	TP	5650.44	12.91	5.66	5.38	5.06	5.44	12.91	5.66	5.38	5.06	5.44	12.91	5.66	5.38	5.06	5.44	16.6549964989497	7.08212463739122	5.82174652395719	10.1030309092728
10000	999	1	10	4	MCAR	10	Dexp	CS	3602.43	21.48	6.32	5.1	5.2	5.82	21.48	6.32	5.1	5.2	5.82	21.48	6.32	5.1	5.2	5.82	25.2126063031516	7.30365182591296	4.69234617308654	10.2451225612806
10000	999	1	10	4	MCAR	10	Dexp	AR	3600.5	21.46	6.67	5.06	5.28	6.21	21.46	6.67	5.06	5.28	6.21	21.46	6.67	5.06	5.28	6.21	24.754950990198	7.76155231046209	5.24104820964193	10.7721544308862
10000	999	1	15	4	MCAR	10	Lognorm	AR	5400.39	14.78	5.72	5.24	5.08	5.36	14.78	5.72	5.24	5.08	5.36	14.78	5.72	5.24	5.08	5.36	18.7793896948474	6.61330665332666	4.91245622811406	9.97498749374687
10000	999	1	20	4	MCAR	30	Chisq	AR	5645.2	13.65	6.19	5.33	5.4	5.96	13.65	6.19	5.33	5.4	5.96	13.65	6.19	5.33	5.4	5.96	16.533226581265	7.23578863090472	6.05484387510008	9.51761409127302
10000	999	1	15	4	MCAR	30	Normal	TP	4231.95	16.21	6.51	5.29	5.4	5.84	16.21	6.51	5.29	5.4	5.84	16.21	6.51	5.29	5.4	5.84	18.937575030012	8.12324929971989	6.55262104841937	10.5842336934774
10000	999	1	20	4	MCAR	10	Dexp	CS	7203.86	11.67	5.07	5.05	4.78	5.02	11.67	5.07	5.05	4.78	5.02	11.67	5.07	5.05	4.78	5.02	13.3326665333067	5.59111822364473	4.58091618323665	7.39147829565913
10000	999	1	15	4	MCAR	10	Dexp	AR	5402.14	15	5.92	4.95	5	5.38	15	5.92	4.95	5	5.38	15	5.92	4.95	5	5.38	17.1685842921461	6.82341170585293	5.19259629814907	8.53426713356678
10000	999	1	20	4	MCAR	30	Chisq	CS	5653.02	13.88	6.42	5.68	5.6	5.99	13.88	6.42	5.68	5.6	5.99	13.88	6.42	5.68	5.6	5.99	16.6966786714686	7.24289715886355	6.10244097639056	9.74389755902361
10000	999	1	30	4	MCAR	30	Dexp	CS	8474.82	10.73	5.65	5.27	5.28	5.6	10.73	5.65	5.27	5.28	5.6	10.73	5.65	5.27	5.28	5.6	12.6137841352406	6.26187856356907	5.50165049514854	8.13243973191958
10000	999	1	15	4	MCAR	30	Chisq	TP	4229.87	16.87	6.77	5.49	5.42	6.05	16.87	6.77	5.49	5.42	6.05	16.87	6.77	5.49	5.42	6.05	19.7798899449725	8.30415207603802	6.71335667833917	11.0155077538769
10000	999	1	20	4	MCAR	10	Normal	AR	7202.3	11.66	5.33	4.87	4.89	5.15	11.66	5.33	4.87	4.89	5.15	11.66	5.33	4.87	4.89	5.15	13.2439731919576	5.90177053115935	4.90147044113234	7.11213364009203
10000	999	1	20	4	MCAR	30	Normal	TP	5648.12	13.37	6.83	5.82	6.05	6.42	13.37	6.83	5.82	6.05	6.42	13.37	6.83	5.82	6.05	6.42	15.1921537229784	7.90632506004804	6.85548438751001	9.40752602081665
10000	999	1	15	4	MCAR	30	Normal	CS	4223.43	16.8	6.01	5.28	4.98	5.67	16.8	6.01	5.28	4.98	5.67	16.8	6.01	5.28	4.98	5.67	19.995996797438	7.1857485988791	5.5244195356285	10.3883106485188
10000	999	1	30	4	MCAR	30	Chisq	CS	8471.7	10.04	5.56	5.03	5.03	5.24	10.04	5.56	5.03	5.03	5.24	10.04	5.56	5.03	5.03	5.24	11.8323664732947	6.21124224844969	5.42108421684337	7.75155031006201
10000	999	1	30	4	MCAR	30	Lognorm	CS	8465.87	9.97	5.42	5.55	5.17	5.48	9.97	5.42	5.55	5.17	5.48	9.97	5.42	5.55	5.17	5.48	12.0036010803241	5.93177953386016	5.31159347804341	7.99239771931579
10000	999	1	30	4	MCAR	10	Dexp	CS	10806.43	9.2	5.26	5.26	5.1	5.23	9.2	5.26	5.26	5.1	5.23	9.2	5.26	5.26	5.1	5.23	10.01	5.64	4.89	6.35
10000	999	1	10	4	MCAR	10	Lognorm	TP	3600.41	21.63	6.83	5.63	5.79	6.14	21.63	6.83	5.63	5.79	6.14	21.63	6.83	5.63	5.79	6.14	27.0262157294377	8.15489293576146	6.00360216129678	12.6676005603362
10000	999	1	30	4	MCAR	30	Lognorm	TP	8467.7	10.01	5.56	5.41	5.12	5.41	10.01	5.56	5.41	5.12	5.41	10.01	5.56	5.41	5.12	5.41	12.3098478783026	6.37510008006405	5.61449159327462	8.25660528422738
10000	999	1	10	4	MCAR	30	Normal	TP	2826.45	25.26	7.76	5.91	5.97	7.2	25.26	7.76	5.91	5.97	7.2	25.26	7.76	5.91	5.97	7.2	29.217530518311	9.84590754452672	7.22433460076046	14.2585551330798
10000	999	1	10	4	MCAR	30	Dexp	CS	2827.55	25.67	7.21	5.63	5.45	6.93	25.67	7.21	5.63	5.45	6.93	25.67	7.21	5.63	5.45	6.93	30.2171954759283	8.87799019117205	6.18556701030928	14.7732959663697
10000	999	1	15	4	MCAR	30	Lognorm	CS	4226.51	17.24	5.9	5.74	5	5.55	17.24	5.9	5.74	5	5.55	17.24	5.9	5.74	5	5.55	22.0444088817764	7.45149029805961	5.60112022404481	11.9923984796959
10000	999	1	30	4	MCAR	30	Normal	CS	8464.82	10.31	5.68	5.45	5.29	5.83	10.31	5.68	5.45	5.29	5.83	10.31	5.68	5.45	5.29	5.83	11.7994395516413	6.26501200960769	5.51441152922338	8.04643714971978
10000	999	1	15	4	MCAR	10	Lognorm	CS	5401.08	15.7	5.37	6.11	4.83	5.48	15.7	5.37	6.11	4.83	5.48	15.7	5.37	6.11	4.83	5.48	19.2596298149075	5.98299149574787	4.52226113056528	10.6053026513257
10000	999	1	30	4	MCAR	30	Dexp	AR	8467.53	9.62	5.58	4.66	5.13	5.03	9.62	5.58	4.66	5.13	5.03	9.62	5.58	4.66	5.13	5.03	11.1744697879152	6.23249299719888	5.4421768707483	7.29291716686675
10000	999	1	15	4	MCAR	10	Normal	AR	5401.54	14.7	6.09	5.36	5.34	5.76	14.7	6.09	5.36	5.34	5.76	14.7	6.09	5.36	5.34	5.76	16.8484242121061	6.81340670335168	5.33266633316658	8.7143571785893
10000	999	1	20	4	MCAR	10	Dexp	AR	7196.38	11.4	5.66	4.77	5.15	5.21	11.4	5.66	4.77	5.15	5.21	11.4	5.66	4.77	5.15	5.21	13.3066533266633	6.29314657328664	5.07253626813407	7.51375687843922
10000	999	1	30	4	MCAR	30	Normal	TP	8474.52	9.91	5.84	5.37	5.43	5.56	9.91	5.84	5.37	5.43	5.56	9.91	5.84	5.37	5.43	5.56	11.3647742064684	6.37829177931311	5.80754981475919	7.64994492840693
10000	999	1	30	4	MCAR	30	Chisq	TP	8469.44	9.95	5.75	5.22	5.2	5.4	9.95	5.75	5.22	5.2	5.4	9.95	5.75	5.22	5.2	5.4	11.4202782504254	6.38574717245521	5.80522470223201	7.50675608047243
10000	999	1	20	4	MCAR	10	Normal	TP	7199.31	11.49	6.43	4.94	5.85	5.81	11.49	6.43	4.94	5.85	5.81	11.49	6.43	4.94	5.85	5.81	12.5862931465733	7.1335667833917	6.18309154577289	7.50375187593797
10000	999	1	10	4	MCAR	30	Normal	CS	2828.16	27	7.5	6.33	5.78	6.94	27	7.5	6.33	5.78	6.94	27	7.5	6.33	5.78	6.94	31.0541595755331	9.26018620482531	6.34698167984783	14.6961657823606
10000	999	1	15	4	MCAR	30	Normal	AR	4234.77	16.88	6.85	5.8	5.74	6.3	16.88	6.85	5.8	5.74	6.3	16.88	6.85	5.8	5.74	6.3	19.9319931993199	8.1008100810081	6.39063906390639	11.0611061106111
10000	999	1	20	4	MCAR	10	Lognorm	AR	7203.27	12.55	5.84	5.86	5.4	5.7	12.55	5.84	5.86	5.4	5.7	12.55	5.84	5.86	5.4	5.7	15.4761904761905	6.55262104841937	5.32212885154062	8.73349339735894
10000	999	1	15	4	MCAR	10	Normal	TP	5398.96	14.68	6.59	5.28	5.6	5.75	14.68	6.59	5.28	5.6	5.75	14.68	6.59	5.28	5.6	5.75	16.5133026605321	7.53150630126025	6.16123224644929	8.50170034006801
10000	999	1	30	4	MCAR	10	Normal	TP	10803.69	8.92	5.71	4.8	5.15	5.39	8.92	5.71	4.8	5.15	5.39	8.92	5.71	4.8	5.15	5.39	9.88494247123562	6.25312656328164	5.48274137068534	6.3431715857929
10000	999	1	30	4	MCAR	30	Dexp	TP	8475.11	9.65	5.48	4.87	5.05	5.2	9.65	5.48	4.87	5.05	5.2	9.65	5.48	4.87	5.05	5.2	11.2356178089045	6.14307153576788	5.5727863931966	7.47373686843422
10000	999	1	15	4	MCAR	30	Dexp	TP	4234.98	16.73	6.82	5.32	5.62	6.17	16.73	6.82	5.32	5.62	6.17	16.73	6.82	5.32	5.62	6.17	20.0180072028812	8.22328931572629	6.73269307723089	11.234493797519
10000	999	1	20	4	MCAR	10	Dexp	TP	7202.76	11.25	6.02	4.89	5.4	5.35	11.25	6.02	4.89	5.4	5.35	11.25	6.02	4.89	5.4	5.35	12.9651860744298	6.68267306922769	5.71228491396559	7.54301720688275
10000	999	1	15	4	MCAR	10	Chisq	TP	5397.46	14.13	6.32	4.8	5.54	5.51	14.13	6.32	4.8	5.54	5.51	14.13	6.32	4.8	5.54	5.51	16.168084042021	7.22361180590295	5.90295147573787	8.16408204102051
10000	999	1	20	4	MCAR	30	Dexp	TP	5651.6	12.73	5.97	5.03	5.11	5.47	12.73	5.97	5.03	5.11	5.47	12.73	5.97	5.03	5.11	5.47	14.9944983495049	7.08212463739122	6.02180654196259	8.73261978593578
10000	999	1	20	4	MCAR	30	Dexp	CS	5644.88	13.15	5.42	4.9	4.84	5.04	13.15	5.42	4.9	4.84	5.04	13.15	5.42	4.9	4.84	5.04	15.8763505402161	6.2625050020008	5.11204481792717	9.10364145658263
10000	999	1	10	4	MCAR	30	Chisq	AR	2822.95	26.36	7.51	5.64	5.63	6.87	26.36	7.51	5.64	5.63	6.87	26.36	7.51	5.64	5.63	6.87	30.0470423381043	9.42848563707337	6.75608047242518	14.713241917726
10000	999	1	10	4	MCAR	10	Normal	AR	3597.05	21.28	6.33	4.99	5.19	5.7	21.28	6.33	4.99	5.19	5.7	21.28	6.33	4.99	5.19	5.7	24.2421210605303	7.50375187593797	5.04252126063032	10.2551275637819
10000	999	1	15	4	MCAR	10	Normal	CS	5397.22	14.29	5.37	5.13	4.98	5.28	14.29	5.37	5.13	4.98	5.28	14.29	5.37	5.13	4.98	5.28	16.5399239543726	5.98359015409246	4.49269561737042	8.09485691414849
10000	999	1	30	4	MCAR	10	Chisq	CS	10805.1	9.19	5.23	5.13	5.13	5.17	9.19	5.23	5.13	5.13	5.17	9.19	5.23	5.13	5.13	5.17	10.6610661066107	5.53055305530553	4.86048604860486	6.63066306630663
10000	999	1	30	4	MCAR	10	Chisq	TP	10799.45	8.79	5.41	5.19	5.1	5.08	8.79	5.41	5.19	5.1	5.08	8.79	5.41	5.19	5.1	5.08	9.88890001000901	6.02542288059253	5.27474727254529	6.4157741967771
10000	999	1	10	4	MCAR	10	Lognorm	AR	3598.67	21.67	6.22	5.5	5.04	5.64	21.67	6.22	5.5	5.04	5.64	21.67	6.22	5.5	5.04	5.64	27.4337168584292	7.52376188094047	5.16258129064532	13.2666333166583
10000	999	1	30	4	MCAR	10	Dexp	TP	10798	8.95	5.4	4.96	4.99	5.18	8.95	5.4	4.96	4.99	5.18	8.95	5.4	4.96	4.99	5.18	10.1740696278511	6.04241696678671	5.20208083233293	6.312525010004
10000	999	1	30	4	MCAR	10	Normal	AR	10796.36	9.25	5.86	5.57	5.55	5.74	9.25	5.86	5.57	5.55	5.74	9.25	5.86	5.57	5.55	5.74	10.1950975487744	6.24312156078039	5.6328164082041	6.70335167583792
10000	999	1	30	4	MCAR	10	Dexp	AR	10806.53	9.03	5.53	5.21	5.26	5.35	9.03	5.53	5.21	5.26	5.35	9.03	5.53	5.21	5.26	5.35	10.1881505204163	5.86469175340272	5.17413931144916	6.62530024019215
10000	999	1	15	4	MCAR	30	Lognorm	TP	4235.15	16.67	6.66	5.71	5.71	6.02	16.67	6.66	5.71	5.71	6.02	16.67	6.66	5.71	5.71	6.02	21.0305152576288	8.15407703851926	6.41320660330165	12.016008004002
10000	999	1	30	4	MCAR	10	Lognorm	AR	10802.05	8.52	4.98	4.67	4.67	5.07	8.52	4.98	4.67	4.67	5.07	8.52	4.98	4.67	4.67	5.07	10.2251125562781	5.44272136068034	4.8024012006003	6.76338169084542
10000	999	1	30	4	MCAR	10	Lognorm	CS	10800.05	9.63	5.13	5.34	4.93	5.42	9.63	5.13	5.34	4.93	5.42	9.63	5.13	5.34	4.93	5.42	11.5734720416125	5.46163849154746	4.85145543663099	8.06241872561769
10000	999	1	20	4	MCAR	10	Normal	CS	7203.02	12.1	5.85	5.41	5.54	5.6	12.1	5.85	5.41	5.54	5.6	12.1	5.85	5.41	5.54	5.6	13.5467733866933	6.30315157578789	5.15257628814407	7.2336168084042
10000	999	1	10	4	MCAR	30	Lognorm	AR	2823.13	25.34	7.08	5.2	5.3	6.14	25.34	7.08	5.2	5.3	6.14	25.34	7.08	5.2	5.3	6.14	30.6692007602281	9.16274882464739	6.51195358607582	15.4746423927178
10000	999	1	15	4	MCAR	10	Dexp	CS	5402.43	15.11	5.94	5.47	5.24	5.75	15.11	5.94	5.47	5.24	5.75	15.11	5.94	5.47	5.24	5.75	17.5117511751175	6.37063706370637	5.000500050005	8.51085108510851
10000	999	1	10	4	MCAR	10	Normal	CS	3598.74	21.99	6.38	4.96	5.02	5.92	21.99	6.38	4.96	5.02	5.92	21.99	6.38	4.96	5.02	5.92	24.9849909945968	7.25435261156694	4.652791675005	10.5763458074845
10000	999	1	30	4	MCAR	10	Normal	CS	10801.91	9.57	5.46	5.43	5.31	5.55	9.57	5.46	5.43	5.31	5.55	9.57	5.46	5.43	5.31	5.55	10.483144943483	5.66169850955287	5.13153946183855	6.68200460138041
10000	999	1	20	4	MCAR	30	Normal	AR	5644.26	12.9	5.71	4.59	4.99	5.35	12.9	5.71	4.59	4.99	5.35	12.9	5.71	4.59	4.99	5.35	15.3992395437262	6.66399839903942	5.47328397038223	8.93536121673004
10000	999	1	20	4	MCAR	10	Lognorm	CS	7206.49	12.44	5.35	5.94	4.99	5.27	12.44	5.35	5.94	4.99	5.27	12.44	5.35	5.94	4.99	5.27	15.2730546109222	6.01120224044809	4.90098019603921	9.00180036007201
10000	999	1	10	4	MCAR	30	Chisq	TP	2828.48	25.76	7.86	5.71	5.87	6.87	25.76	7.86	5.71	5.87	6.87	25.76	7.86	5.71	5.87	6.87	29.2563306976279	9.88890001000901	7.2965669102192	14.8633770393354
10000	999	1	20	4	MCAR	30	Dexp	AR	5644.27	12.95	5.95	5.24	5.25	5.53	12.95	5.95	5.24	5.25	5.53	12.95	5.95	5.24	5.25	5.53	15.3007104973481	6.8547983588512	5.80406284399079	8.70609426598619
10000	999	1	20	4	MCAR	10	Lognorm	TP	7205.24	12.3	5.73	5.84	5.23	5.52	12.3	5.73	5.84	5.23	5.52	12.3	5.73	5.84	5.23	5.52	14.8118494795837	6.47518014411529	5.47437950360288	8.5968775020016
10000	999	1	20	4	MCAR	10	Chisq	CS	7200.56	12.68	5.72	5.5	5.26	5.78	12.68	5.72	5.5	5.26	5.78	12.68	5.72	5.5	5.26	5.78	14.6373186593297	6.22311155577789	5.24262131065533	8.25412706353177
10000	999	1	10	4	MCAR	10	Lognorm	CS	3596.34	21.9	5.59	5.39	4.55	5.37	21.9	5.59	5.39	4.55	5.37	21.9	5.59	5.39	4.55	5.37	27.3364018411047	6.76405843506104	4.58274964978987	12.9177506503902
10000	999	1	30	4	MCAR	30	Chisq	AR	8467.64	10.51	5.87	5.55	5.47	5.73	10.51	5.87	5.55	5.47	5.73	10.51	5.87	5.55	5.47	5.73	12.2048819527811	6.73269307723089	5.96238495398159	7.97318927571028
10000	999	1	30	4	MCAR	10	Chisq	AR	10805.58	9.28	5.51	5.19	5.36	5.29	9.28	5.51	5.19	5.36	5.29	9.28	5.51	5.19	5.36	5.29	10.4662797678607	5.93356013608165	5.30318190914549	6.48389033420052
10000	999	1	30	4	MCAR	30	Normal	AR	8465.94	10.43	5.97	5.47	5.59	5.77	10.43	5.97	5.47	5.59	5.77	10.43	5.97	5.47	5.59	5.77	12.176088044022	6.65332666333167	5.97298649324662	7.83391695847924
10000	999	1	20	4	MCAR	10	Chisq	AR	7198.6	11.64	5.64	4.93	5.18	5.4	11.64	5.64	4.93	5.18	5.4	11.64	5.64	4.93	5.18	5.4	13.4540362108633	6.07182154646394	5.32159647894368	7.74232269680904
10000	999	1	15	4	MCAR	30	Lognorm	AR	4233.93	16.02	6.13	5.07	4.99	5.38	16.02	6.13	5.07	4.99	5.38	16.02	6.13	5.07	4.99	5.38	20.8083233293317	7.44297719087635	5.87234893957583	11.4145658263305
10000	999	1	10	4	MCAR	30	Dexp	AR	2829.97	26.02	7.78	5.66	6.05	7.37	26.02	7.78	5.66	6.05	7.37	26.02	7.78	5.66	6.05	7.37	29.8259651930386	9.8619723944789	6.95139027805561	15.0330066013203
10000	999	1	15	4	MCAR	30	Dexp	AR	4232.7	16.52	6.11	5.09	5.06	5.72	16.52	6.11	5.09	5.06	5.72	16.52	6.11	5.09	5.06	5.72	19.7938556989893	7.35514860402282	5.67397178024617	10.5273691584109
10000	999	1	20	4	MCAR	30	Lognorm	AR	5642.81	13.14	5.51	5.11	4.88	5.21	13.14	5.51	5.11	4.88	5.21	13.14	5.51	5.11	4.88	5.21	16.5699419651791	6.4638783269962	5.39323594156494	9.65579347608565
10000	999	1	30	4	MCAR	30	Lognorm	AR	8466.18	9.86	5.41	5.07	5.11	5.19	9.86	5.41	5.07	5.11	5.19	9.86	5.41	5.07	5.11	5.19	12.3774264558735	6.10366219731839	5.46327796678007	8.17490494296578
10000	999	1	10	8	MCAR	30	Normal	CS	5608.8	52.13	4.06	6.39	5.03	7.12	52.13	4.06	6.39	5.03	7.12	52.13	4.06	6.39	5.03	7.12	78.22	5.63	3.66	20.39
10000	999	1	15	8	MCAR	30	Dexp	TP	8396.72	50.37	5.74	4.29	5.62	5.75	50.37	5.74	4.29	5.62	5.75	50.37	5.74	4.29	5.62	5.75	48.7297459491898	7.12142428485697	5.95119023804761	14.1828365673135
10000	999	1	15	8	MCAR	30	Lognorm	CS	8402.21	49.78	3.84	4.51	5.06	5.33	49.78	3.84	4.51	5.06	5.33	49.78	3.84	4.51	5.06	5.33	52.92	4.82	3.8	15.31
10000	999	1	10	8	MCAR	30	Chisq	AR	5613.9	46.75	5.25	5.85	5.65	7.09	46.75	5.25	5.85	5.65	7.09	46.75	5.25	5.85	5.65	7.09	77.77	7.15	5.09	21.6
10000	999	1	15	8	MCAR	30	Lognorm	TP	8402.09	51.21	5.83	4.74	5.87	6.04	51.21	5.83	4.74	5.87	6.04	51.21	5.83	4.74	5.87	6.04	53.6353635363536	7.17071707170717	6.01060106010601	17.2417241724172
10000	999	1	15	8	MCAR	30	Dexp	AR	8398.92	49.5	4.69	4.5	5.37	5.68	49.5	4.69	4.5	5.37	5.68	49.5	4.69	4.5	5.37	5.68	49.3949394939494	5.86058605860586	4.57045704570457	13.7113711371137
10000	999	1	10	8	MCAR	10	Lognorm	TP	7203.57	58.68	5.61	5.69	5.47	5.6	58.68	5.61	5.69	5.47	5.6	58.68	5.61	5.69	5.47	5.6	76.58	6.96	5.08	17.97
10000	999	1	10	8	MCAR	10	Dexp	CS	7200.13	67.21	3.67	5.55	4.87	5.78	67.21	3.67	5.55	4.87	5.78	67.21	3.67	5.55	4.87	5.78	73.39	4.17	2.57	12.81
10000	999	1	15	8	MCAR	30	Normal	AR	8392.03	51.02	4.8	4.47	5.24	5.82	51.02	4.8	4.47	5.24	5.82	51.02	4.8	4.47	5.24	5.82	50.23	6.01	4.75	13.86
10000	999	1	10	8	MCAR	10	Lognorm	CS	7201.75	66.14	3.33	5.52	4.73	5.43	66.14	3.33	5.52	4.73	5.43	66.14	3.33	5.52	4.73	5.43	75.84	3.82	2.42	16.24
10000	999	1	15	8	MCAR	30	Chisq	CS	8397.32	49.7	4.36	4.51	5.28	6	49.7	4.36	4.51	5.28	6	49.7	4.36	4.51	5.28	6	51.23	5.47	4.17	14.35
10000	999	1	10	8	MCAR	10	Dexp	TP	7199.82	60.26	6.59	5.68	6.13	6.4	60.26	6.59	5.68	6.13	6.4	60.26	6.59	5.68	6.13	6.4	70.6	7.77	5.97	13.86
10000	999	1	10	8	MCAR	30	Normal	AR	5617.27	48.01	5.61	6.53	5.74	7.56	48.01	5.61	6.53	5.74	7.56	48.01	5.61	6.53	5.74	7.56	76.73	7.23	5.1	21.66
10000	999	1	10	8	MCAR	30	Lognorm	TP	5617.67	41.55	6.26	5.6	6.44	7.33	41.55	6.26	5.6	6.44	7.33	41.55	6.26	5.6	6.44	7.33	80.1960392078416	8.52170434086817	6.53130626125225	24.7649529905981
10000	999	1	15	8	MCAR	10	Lognorm	CS	10801.85	43.62	2.81	4.73	3.96	4.34	43.62	2.81	4.73	3.96	4.34	43.62	2.81	4.73	3.96	4.34	48.58	3.12	2.27	11.24
10000	999	1	10	8	MCAR	30	Dexp	CS	5615.62	50.56	4.03	6.35	5.03	6.86	50.56	4.03	6.35	5.03	6.86	50.56	4.03	6.35	5.03	6.86	77.0677067706771	5.76057605760576	3.58035803580358	20.2220222022202
10000	999	1	20	8	MCAR	10	Dexp	AR	14402.14	31.26	4.76	5.05	5.09	5.52	31.26	4.76	5.05	5.09	5.52	31.26	4.76	5.05	5.09	5.52	32.62	5.26	4.48	8.62
10000	999	1	15	8	MCAR	10	Normal	AR	10802.79	45	5.09	5.17	5.56	5.75	45	5.09	5.17	5.56	5.75	45	5.09	5.17	5.56	5.75	45.06	5.73	4.52	10.11
10000	999	1	15	8	MCAR	30	Chisq	TP	8397.64	51.23	6.28	4.38	6.12	6.35	51.23	6.28	4.38	6.12	6.35	51.23	6.28	4.38	6.12	6.35	50.08	7.73	6.43	14.96
10000	999	1	15	8	MCAR	10	Dexp	CS	10801.45	43.83	3.51	4.91	4.7	5.13	43.83	3.51	4.91	4.7	5.13	43.83	3.51	4.91	4.7	5.13	45.4	3.77	2.82	9.38
10000	999	1	10	8	MCAR	30	Normal	TP	5613.38	45.05	6.91	6.52	6.35	7.68	45.05	6.91	6.52	6.35	7.68	45.05	6.91	6.52	6.35	7.68	75.95	9.16	6.98	21.62
10000	999	1	10	8	MCAR	30	Dexp	TP	5615.73	44.45	6.85	6.02	6.34	7.88	44.45	6.85	6.02	6.34	7.88	44.45	6.85	6.02	6.34	7.88	76.63	8.93	6.65	22.07
10000	999	1	20	8	MCAR	30	Normal	TP	11196.84	34.01	5.57	4.65	5.44	5.43	34.01	5.57	4.65	5.44	5.43	34.01	5.57	4.65	5.44	5.43	34.14	6.73	5.74	11.2
10000	999	1	10	8	MCAR	30	Dexp	AR	5625.13	48.04	5.39	6.17	5.93	7.3	48.04	5.39	6.17	5.93	7.3	48.04	5.39	6.17	5.93	7.3	76.53	7.45	5.04	21.13
10000	999	1	20	8	MCAR	30	Chisq	TP	11198.63	34.07	5.34	5.43	5.37	5.48	34.07	5.34	5.43	5.37	5.48	34.07	5.34	5.43	5.37	5.48	35.03	6.56	5.6	11.08
10000	999	1	10	8	MCAR	10	Chisq	TP	7202.39	60.47	7.13	5.73	6.5	6.94	60.47	7.13	5.73	6.5	6.94	60.47	7.13	5.73	6.5	6.94	71.82	8.71	6.4	14.74
10000	999	1	15	8	MCAR	10	Lognorm	TP	10798.5	46.16	5.75	5.06	5.71	5.68	46.16	5.75	5.06	5.71	5.68	46.16	5.75	5.06	5.71	5.68	50.5	6.71	5.48	13.15
10000	999	1	10	8	MCAR	10	Normal	AR	7199.71	65.2	5.12	5.56	5.57	5.89	65.2	5.12	5.56	5.57	5.89	65.2	5.12	5.56	5.57	5.89	72.62	5.89	4.15	13.17
10000	999	1	20	8	MCAR	30	Lognorm	AR	11192.31	33.74	4.75	5.03	5.36	5.61	33.74	4.75	5.03	5.36	5.61	33.74	4.75	5.03	5.36	5.61	39.0878175635127	5.58111622324465	4.87097419483897	12.9425885177035
10000	999	1	15	8	MCAR	10	Dexp	TP	10798.74	44.95	6.44	5.27	6.11	6.05	44.95	6.44	5.27	6.11	6.05	44.95	6.44	5.27	6.11	6.05	43.95	7.37	6.13	10.88
10000	999	1	15	8	MCAR	30	Chisq	AR	8403.85	49.6	5.07	4.44	5.45	5.95	49.6	5.07	4.44	5.45	5.95	49.6	5.07	4.44	5.45	5.95	50.36	6.11	5.03	13.92
10000	999	1	20	8	MCAR	30	Dexp	AR	11211.26	34.12	4.95	5.3	5.26	5.68	34.12	4.95	5.3	5.26	5.68	34.12	4.95	5.3	5.26	5.68	36.3136313631363	5.89058905890589	4.9004900490049	11.2511251125113
10000	999	1	15	8	MCAR	30	Normal	CS	8401.58	49.38	4.13	4.31	4.83	5.75	49.38	4.13	4.31	4.83	5.75	49.38	4.13	4.31	4.83	5.75	50.2450245024502	5.02050205020502	3.93039303930393	13.5613561356136
10000	999	1	15	8	MCAR	10	Chisq	TP	10803.15	44.35	6.11	4.61	5.78	5.69	44.35	6.11	4.61	5.78	5.69	44.35	6.11	4.61	5.78	5.69	43.3643364336434	6.93069306930693	5.93059305930593	9.97099709970997
10000	999	1	10	8	MCAR	10	Normal	TP	7202.84	62.03	6.83	6.32	6.24	6.45	62.03	6.83	6.32	6.24	6.45	62.03	6.83	6.32	6.24	6.45	70.1940388077615	8.22164432886577	6.19123824764953	13.4226845369074
10000	999	1	15	8	MCAR	10	Chisq	AR	10810.39	44.18	4.89	5.36	5.24	5.74	44.18	4.89	5.36	5.24	5.74	44.18	4.89	5.36	5.24	5.74	46.06	5.61	4.41	10.86
10000	999	1	20	8	MCAR	30	Dexp	CS	11197.09	35.48	4.57	5.56	5.36	5.59	35.48	4.57	5.56	5.36	5.59	35.48	4.57	5.56	5.36	5.59	37.98	5.18	4.26	11.4
10000	999	1	20	8	MCAR	10	Normal	TP	14394.78	30.33	5.55	4.81	5.27	5.21	30.33	5.55	4.81	5.27	5.21	30.33	5.55	4.81	5.27	5.21	29.59	6.52	5.43	8.29
10000	999	1	20	8	MCAR	10	Lognorm	AR	14399.69	31.56	4.62	5.7	5.27	5.59	31.56	4.62	5.7	5.27	5.59	31.56	4.62	5.7	5.27	5.59	36.86	5.21	4.38	11.31
10000	999	1	30	8	MCAR	30	Dexp	TP	16792.65	20.55	5.76	5.09	5.69	5.61	20.55	5.76	5.09	5.69	5.61	20.55	5.76	5.09	5.69	5.61	22.32	6.38	5.98	8.59
10000	999	1	20	8	MCAR	10	Chisq	AR	14399.39	31.24	5.05	5.05	5.48	5.62	31.24	5.05	5.05	5.48	5.62	31.24	5.05	5.05	5.48	5.62	33.043304330433	5.63056305630563	4.61046104610461	9.03090309030903
10000	999	1	30	8	MCAR	30	Chisq	CS	16803.94	20.54	4.38	4.9	5.05	4.98	20.54	4.38	4.9	5.05	4.98	20.54	4.38	4.9	5.05	4.98	23.06	4.79	4.18	8.06
10000	999	1	20	8	MCAR	30	Normal	CS	11206.88	33.67	4.26	5.36	4.99	5.4	33.67	4.26	5.36	4.99	5.4	33.67	4.26	5.36	4.99	5.4	36.5236523652365	4.79047904790479	4.05040504050405	10.991099109911
10000	999	1	15	8	MCAR	30	Normal	TP	8401.13	49.98	5.77	4.67	5.47	5.9	49.98	5.77	4.67	5.47	5.9	49.98	5.77	4.67	5.47	5.9	48.56	7.13	6.02	13.59
10000	999	1	20	8	MCAR	10	Lognorm	TP	14395.22	32.23	5.74	5.81	5.73	5.81	32.23	5.74	5.81	5.73	5.81	32.23	5.74	5.81	5.73	5.81	37.26	6.69	5.72	10.97
10000	999	1	15	8	MCAR	10	Normal	TP	10803.23	42.86	6.26	4.85	5.72	5.81	42.86	6.26	4.85	5.72	5.81	42.86	6.26	4.85	5.72	5.81	41.014101410141	7.24072407240724	5.94059405940594	9.73097309730973
10000	999	1	10	8	MCAR	10	Chisq	AR	7198.99	64.06	4.86	5.7	5.59	6.19	64.06	4.86	5.7	5.59	6.19	64.06	4.86	5.7	5.59	6.19	73.3273327332733	5.8005800580058	3.89038903890389	14.5514551455146
10000	999	1	30	8	MCAR	30	Normal	TP	16808.15	20.43	5.15	4.94	5.1	5.16	20.43	5.15	4.94	5.1	5.16	20.43	5.15	4.94	5.1	5.16	21.69	5.89	5.29	8.68
10000	999	1	10	8	MCAR	30	Chisq	TP	5627.59	44.24	6.45	6.31	6.15	7.82	44.24	6.45	6.31	6.15	7.82	44.24	6.45	6.31	6.15	7.82	76.39	8.92	6.63	21.73
10000	999	1	30	8	MCAR	10	Lognorm	AR	21593.66	19.58	4.57	5.11	5.18	5.14	19.58	4.57	5.11	5.18	5.14	19.58	4.57	5.11	5.18	5.14	23.39	4.94	4.39	8.32
10000	999	1	15	8	MCAR	10	Lognorm	AR	10800.82	45.24	4.53	5.29	5.22	5.51	45.24	4.53	5.29	5.22	5.51	45.24	4.53	5.29	5.22	5.51	50.22	5	3.96	13.14
10000	999	1	20	8	MCAR	30	Normal	AR	11209.22	35.16	5.37	5.6	5.75	5.96	35.16	5.37	5.6	5.75	5.96	35.16	5.37	5.6	5.75	5.96	36.76	6.21	5.33	11.78
10000	999	1	10	8	MCAR	10	Lognorm	AR	7199.98	62.27	4.3	5.39	4.96	5.51	62.27	4.3	5.39	4.96	5.51	62.27	4.3	5.39	4.96	5.51	77.0677067706771	5.22052205220522	3.62036203620362	17.7517751775178
10000	999	1	20	8	MCAR	10	Dexp	TP	14404.68	30.47	6.07	4.96	5.68	5.7	30.47	6.07	4.96	5.68	5.7	30.47	6.07	4.96	5.68	5.7	30.5	6.85	5.91	8.7
10000	999	1	30	8	MCAR	10	Lognorm	TP	21591.3	20.05	5.14	5.95	5.17	5.23	20.05	5.14	5.95	5.17	5.23	20.05	5.14	5.95	5.17	5.23	23.84	5.7	5.09	8.89
10000	999	1	30	8	MCAR	30	Chisq	AR	16808.24	21.05	5.03	5.31	5.39	5.54	21.05	5.03	5.31	5.39	5.54	21.05	5.03	5.31	5.39	5.54	23.21	5.75	5.16	9.1
10000	999	1	20	8	MCAR	30	Chisq	AR	11203.28	34.47	5.2	5.09	5.67	5.72	34.47	5.2	5.09	5.67	5.72	34.47	5.2	5.09	5.67	5.72	36.7936793679368	6.03060306030603	5.08050805080508	11.4911491149115
10000	999	1	30	8	MCAR	30	Normal	CS	16789.52	21.12	4.45	5.16	5.1	5.16	21.12	4.45	5.16	5.1	5.16	21.12	4.45	5.16	5.1	5.16	23.22	4.88	4.35	8.5
10000	999	1	20	8	MCAR	30	Lognorm	TP	11204.38	34.89	5.61	5.25	5.73	5.65	34.89	5.61	5.25	5.73	5.65	34.89	5.61	5.25	5.73	5.65	39.25	6.74	5.89	13.22
10000	999	1	20	8	MCAR	30	Dexp	TP	11198.35	33.96	5.56	5.26	5.32	5.6	33.96	5.56	5.26	5.32	5.6	33.96	5.56	5.26	5.32	5.6	35.64	6.59	5.83	11.66
10000	999	1	30	8	MCAR	10	Lognorm	CS	21602.26	19.94	3.85	5.59	4.79	4.99	19.94	3.85	5.59	4.79	4.99	19.94	3.85	5.59	4.79	4.99	23.64	4.04	3.51	8.19
10000	999	1	15	8	MCAR	10	Normal	CS	10804.14	44.34	3.78	4.88	5.03	5.71	44.34	3.78	4.88	5.03	5.71	44.34	3.78	4.88	5.03	5.71	46.1	4.16	3.01	9.89
10000	999	1	30	8	MCAR	10	Normal	TP	21602.73	19.08	5.39	4.98	5.19	5.07	19.08	5.39	4.98	5.19	5.07	19.08	5.39	4.98	5.19	5.07	18.49	6.06	5.39	7.03
10000	999	1	10	8	MCAR	10	Dexp	AR	7199.83	64.65	4.75	5.31	5.41	5.91	64.65	4.75	5.31	5.41	5.91	64.65	4.75	5.31	5.41	5.91	72.7972797279728	5.65056505650565	3.68036803680368	13.2613261326133
10000	999	1	20	8	MCAR	10	Chisq	TP	14400.39	30.53	6.03	5.46	5.71	5.6	30.53	6.03	5.46	5.71	5.6	30.53	6.03	5.46	5.71	5.6	30.81	6.85	5.95	8.84
10000	999	1	30	8	MCAR	10	Chisq	AR	21606.91	19.63	4.81	5.05	5.08	5.22	19.63	4.81	5.05	5.08	5.22	19.63	4.81	5.05	5.08	5.22	21.03	5.12	4.54	7.83
10000	999	1	30	8	MCAR	10	Dexp	AR	21608.19	19.23	4.9	4.56	5.07	4.99	19.23	4.9	4.56	5.07	4.99	19.23	4.9	4.56	5.07	4.99	20.2	5.22	4.65	7.1
10000	999	1	30	8	MCAR	30	Lognorm	AR	16807.76	20.42	4.48	4.93	5.16	5.28	20.42	4.48	4.93	5.16	5.28	20.42	4.48	4.93	5.16	5.28	24.9	5.02	4.52	9.65
10000	999	1	20	8	MCAR	10	Normal	CS	14400.98	30.95	4.15	5.18	5.23	5.53	30.95	4.15	5.18	5.23	5.53	30.95	4.15	5.18	5.23	5.53	33.18	4.46	3.58	8.65
10000	999	1	30	8	MCAR	10	Chisq	TP	21595.64	18.75	5.25	5.15	5.13	5.13	18.75	5.25	5.15	5.13	5.13	18.75	5.25	5.15	5.13	5.13	19.2819281928193	5.93059305930593	5.3005300530053	7.13071307130713
10000	999	1	20	8	MCAR	10	Lognorm	CS	14396.38	31.05	3.71	5.33	5.02	5.09	31.05	3.71	5.33	5.02	5.09	31.05	3.71	5.33	5.02	5.09	36.49	4.1	3.21	10.28
10000	999	1	20	8	MCAR	10	Normal	AR	14396.75	31.08	5.39	5.16	5.67	5.67	31.08	5.39	5.16	5.67	5.67	31.08	5.39	5.16	5.67	5.67	31.84	5.76	4.98	8.62
10000	999	1	20	8	MCAR	30	Lognorm	CS	11204.35	33.74	3.81	5.02	4.69	4.86	33.74	3.81	5.02	4.69	4.86	33.74	3.81	5.02	4.69	4.86	38.58	4.56	3.76	12.01
10000	999	1	15	8	MCAR	30	Dexp	CS	8404.33	50.6	4.46	4.72	5.35	6.45	50.6	4.46	4.72	5.35	6.45	50.6	4.46	4.72	5.35	6.45	51.94	5.48	4.33	14.05
10000	999	1	30	8	MCAR	30	Lognorm	CS	16803.15	20.93	4.13	5.19	5.04	4.99	20.93	4.13	5.19	5.04	4.99	20.93	4.13	5.19	5.04	4.99	24.92	4.62	4.03	9.61
10000	999	1	30	8	MCAR	10	Dexp	CS	21604.39	20.18	4.92	5.33	5.55	5.58	20.18	4.92	5.33	5.55	5.58	20.18	4.92	5.33	5.55	5.58	21.73	5.02	4.54	7.2
10000	999	1	20	8	MCAR	30	Chisq	CS	11198.87	34.52	4.27	5.22	5.24	5.52	34.52	4.27	5.22	5.24	5.52	34.52	4.27	5.22	5.24	5.52	37.28	5.03	4.17	11.37
10000	999	1	15	8	MCAR	10	Dexp	AR	10804	44.45	4.67	4.79	4.99	5.49	44.45	4.67	4.79	4.99	5.49	44.45	4.67	4.79	4.99	5.49	45.34	5.28	4.2	10.05
10000	999	1	30	8	MCAR	10	Normal	AR	21603.88	19.15	4.9	4.77	5.1	5.14	19.15	4.9	4.77	5.1	5.14	19.15	4.9	4.77	5.1	5.14	19.89	5.17	4.51	6.61
10000	999	1	30	8	MCAR	10	Normal	CS	21601.34	19.68	4.57	5.47	5.23	5.28	19.68	4.57	5.47	5.23	5.28	19.68	4.57	5.47	5.23	5.28	21.23	4.72	4.12	6.89
10000	999	1	10	8	MCAR	30	Chisq	CS	5619.49	51.55	4.3	6.13	5.22	6.86	51.55	4.3	6.13	5.22	6.86	51.55	4.3	6.13	5.22	6.86	78.34	6.03	3.91	20.77
10000	999	1	30	8	MCAR	30	Dexp	CS	16803.7	21.69	4.43	5.14	5.1	5.12	21.69	4.43	5.14	5.1	5.12	21.69	4.43	5.14	5.1	5.12	23.73	4.87	4.37	8.28
10000	999	1	30	8	MCAR	10	Dexp	TP	21592.78	18.89	5.44	5.13	5.15	5.24	18.89	5.44	5.13	5.15	5.24	18.89	5.44	5.13	5.15	5.24	19.25	5.96	5.34	7.22
10000	999	1	10	8	MCAR	30	Lognorm	CS	5620.88	46.52	3.89	5.96	5.19	6.46	46.52	3.89	5.96	5.19	6.46	46.52	3.89	5.96	5.19	6.46	79.1979197919792	5.52055205520552	3.74037403740374	22.1122112211221
10000	999	1	10	8	MCAR	10	Normal	CS	7201.43	66.92	3.68	5.2	4.99	6.14	66.92	3.68	5.2	4.99	6.14	66.92	3.68	5.2	4.99	6.14	73.47	4.22	2.7	13.55
10000	999	1	10	8	MCAR	10	Chisq	CS	7197.41	67.13	3.54	5.38	4.89	5.62	67.13	3.54	5.38	4.89	5.62	67.13	3.54	5.38	4.89	5.62	74.42	4.02	2.4	13.72
10000	999	1	30	8	MCAR	10	Chisq	CS	21605.1	19.37	4.22	4.9	5.02	5.33	19.37	4.22	4.9	5.02	5.33	19.37	4.22	4.9	5.02	5.33	21.09	4.41	3.76	7.15
10000	999	1	30	8	MCAR	30	Lognorm	TP	16805.37	21.33	4.96	5.66	5.16	5.19	21.33	4.96	5.66	5.16	5.19	21.33	4.96	5.66	5.16	5.19	25.91	5.83	5.29	10.31
10000	999	1	20	8	MCAR	10	Dexp	CS	14401.28	30.73	4.21	5.02	5.19	5.49	30.73	4.21	5.02	5.19	5.49	30.73	4.21	5.02	5.19	5.49	32.89	4.46	3.67	8.59
10000	999	1	30	8	MCAR	30	Normal	AR	16809.27	22.05	5.03	5.42	5.31	5.38	22.05	5.03	5.42	5.31	5.38	22.05	5.03	5.42	5.31	5.38	23.6023602360236	5.54055405540554	4.96049604960496	8.78087808780878
10000	999	1	30	8	MCAR	30	Dexp	AR	16817.67	21.4	4.82	5.17	5.19	5.07	21.4	4.82	5.17	5.19	5.07	21.4	4.82	5.17	5.19	5.07	23.2	5.5	4.81	8.45
10000	999	1	15	8	MCAR	10	Chisq	CS	10798.3	44.23	3.7	5.2	4.89	5.34	44.23	3.7	5.2	4.89	5.34	44.23	3.7	5.2	4.89	5.34	46.72	4	2.99	10.04
10000	999	1	15	8	MCAR	30	Lognorm	AR	8404.47	49.63	4.66	4.27	5.5	5.78	49.63	4.66	4.27	5.5	5.78	49.63	4.66	4.27	5.5	5.78	53.17	5.88	4.71	16.56
10000	999	1	20	8	MCAR	10	Chisq	CS	14398.26	31.05	4.02	5.14	5.28	5.39	31.05	4.02	5.14	5.28	5.39	31.05	4.02	5.14	5.28	5.39	33.92	4.36	3.44	8.55
10000	999	1	10	8	MCAR	30	Lognorm	AR	5612.03	43.14	4.92	5.26	5.83	6.71	43.14	4.92	5.26	5.83	6.71	43.14	4.92	5.26	5.83	6.71	78.83	7.15	4.86	23.61
10000	999	1	30	8	MCAR	30	Chisq	TP	16797.56	21.05	5.33	4.91	5.25	5.27	21.05	5.33	4.91	5.25	5.27	21.05	5.33	4.91	5.25	5.27	22.83	5.89	5.47	8.76
