# Supplementary material for: Incompletely Observed Nonparametric Factorial Designs With Repeated Measurements: A Wild Bootstrap Approach
Source: Biom J. 2024 Nov 23;66(8):e70008. doi: 10.1002/bimj.70008 (PMC11585227; doi:10.1002/bimj.70008)
Supplement: Supplementary file 1 — Supporting Information [file BIMJ-66-e70008-s001.zip › CodeandData2/CodeandData/Rcode/Results/Results_RubarthClus.csv]

nsim	nbsp	a	ni	t	MissMech	miss	dist	cov	Nobs	waldCG	anovaCG	WBtsWaldCG	WBtsAnovaCG	WBtsMatsCG	waldCT	anovaCT	WBtsWaldCT	WBtsAnovaCT	WBtsMatsCT	waldCGT	anovaCGT	WBtsWaldCGT	WBtsAnovaCGT	WBtsMatsCGT	T1ATSCG	T1MCTPCG	T1ATSCT	T1MCTPCT	T1ATSCGT	T1MCTPCGT
10000	999	2	55	3	MCAR	30	Lognorm	AR	2212.36	10.11	10.11	4.61	4.61	5.19	20.71	9.46	6.06	5.46	6.54	21.8	9.63	5.92	5.14	6.65	8.2517655804733	4.2250030975096	12.9345189975748	12.4090541632983	13.0499075785582	13.8447319778189
10000	999	2	55	3	MCAR	30	Normal	TP	2213.03	9.7	9.7	4.59	4.59	4.71	20.85	10.49	5.86	5.76	6.82	21.94	10.44	6.02	5.71	6.68	7.07898658718331	3.12965722801788	13.2106173090613	11.6659886086249	13.5224760501105	13.1908621960206
10000	999	2	55	3	MCAR	30	Chisq	CS	2215.11	8.72	8.72	4.02	4.02	4.32	21.51	10.3	6.13	5.6	6.87	21.09	9.26	5.87	4.92	6.36	6.50777969869104	2.84020745863176	13.4615384615385	12.3418041915561	12.4015387433596	13.2441839164682
10000	999	2	55	3	MCAR	10	Chisq	TP	2702.37	8.13	8.13	3.29	3.29	5.04	15.51	7.98	5.22	5.2	5.58	16.22	7.91	5.76	5.25	6.06	5.44875719358394	2.03257009917963	9.80451127819549	7.63986364547824	9.43089430894309	8.70822041553749
10000	999	2	55	3	MCAR	10	Dexp	CS	2702.8	8.05	8.05	3.6	3.6	5.12	16.2	7.79	5.27	5.08	6.02	16.41	7.91	5.64	4.89	6.17	5.38423886441508	2.03132648066569	9.53525641025641	8.64383012820513	9.89030749865132	9.51267757597554
10000	999	2	55	3	MCAR	10	Lognorm	CS	2704.12	9.24	9.24	4	4	6.77	17.39	7.58	6.04	4.63	5.53	16.69	8.06	5.5	4.77	6.29	8.6253701875617	4.09674234945706	9.33052715975145	10.5933052715975	9.86901130450386	10.2458280997667
10000	999	2	55	3	MCAR	10	Chisq	AR	2702.51	8.41	8.41	3.55	3.55	5.19	15.85	8.03	5.37	5.22	5.83	16.65	8.2	5.9	5.36	6.51	5.57808084531269	2.06413564319941	9.80234774756697	8.02648740844788	9.88952245188881	9.74697077690663
10000	999	2	55	3	MCAR	30	Dexp	CS	2212.76	9.24	9.24	4.53	4.53	4.67	20.77	9.59	5.86	5.2	6.47	22.37	9.88	6.35	5.53	6.91	7.53330842983439	3.39932760552858	12.6264670174019	12.0307598907214	13.2917202129613	14.1362217734533
10000	999	2	55	3	MCAR	30	Chisq	AR	2214.18	8.99	8.99	4.16	4.16	4.66	21.49	10.56	6.31	5.99	7.05	21.38	9.96	6.27	5.49	6.85	6.87136312987495	3.19425529280673	13.682398217541	12.6797650394977	13.2022992768403	13.2579269423327
10000	999	2	55	3	MCAR	10	Lognorm	TP	2703.53	8.62	8.62	3.94	3.94	6.18	16.79	7.62	5.34	4.79	5.32	16.53	8.34	5.35	5.64	6.21	8.03364622699013	3.87663050103621	9.60786280212617	9.48751378999097	10.1430900199239	10.3242166274226
10000	999	2	55	3	MCAR	30	Dexp	TP	2214.2	9.13	9.13	4.34	4.34	4.34	20.74	10.19	5.88	5.92	6.62	22.4	9.98	6.67	5.73	6.74	6.86833622613439	3.06223654847508	13.4125291907808	11.658373108561	12.7777777777778	13.7037037037037
10000	999	2	55	3	MCAR	10	Normal	AR	2705.97	8.05	8.05	3.52	3.52	4.91	16.45	8.26	5.62	5.39	6.08	16.57	7.84	6.02	5.23	6.16	4.57492354740061	1.72477064220183	9.68454892505525	8.38858750251155	9.30442637759711	9.43089430894309
10000	999	2	55	3	MCAR	30	Normal	AR	2215.64	8.78	8.78	4.34	4.34	4.26	21.53	9.88	5.95	5.74	6.75	22.07	9.6	6.38	5.38	6.63	6.37616937469227	2.69571639586411	12.811676464626	12.0527116066903	12.7159132671812	13.359059169423
10000	999	2	55	3	MCAR	30	Normal	CS	2214.76	9.14	9.14	4.25	4.25	4.58	21.33	9.72	6.03	5.49	7	21.41	9.66	6.22	5.2	6.93	6.82770520088735	2.9332018733054	12.9280648429585	12.0770010131712	12.8321805606116	13.6512559155442
10000	999	2	55	3	MCAR	10	Dexp	TP	2706.4	7.84	7.84	3.1	3.1	4.99	15.74	8.16	5.09	5.22	5.56	16.27	7.78	5.64	4.98	5.68	5.44493608652901	1.99115044247788	10.3130016051364	7.52407704654896	9.37611408199644	8.62745098039216
10000	999	2	55	3	MCAR	10	Chisq	CS	2706.9	8.61	8.61	3.88	3.88	5.63	16.42	7.63	5.42	4.87	5.64	16.98	7.79	5.62	4.74	6.06	5.38679129258394	1.94318042061247	9.38877755511022	8.53707414829659	8.91389782065023	9.50339406931047
10000	999	2	55	3	MCAR	30	Dexp	AR	2215.12	9.44	9.44	4.3	4.3	4.33	20.23	9.62	5.58	5.21	6.4	20.93	9.9	6.27	5.5	6.88	6.72435105067985	2.84301606922126	12.7935222672065	11.3270573944731	12.9262926292629	13.6596993032637
10000	999	2	55	3	MCAR	10	Normal	CS	2706.18	8.08	8.08	3.45	3.45	4.79	16.28	7.33	4.87	4.55	5.63	16.94	7.83	6	4.83	6.51	4.35631482611348	1.2568639414277	8.93143544506816	7.72854851643945	9.18149466192171	9.59074733096085
10000	999	2	55	3	MCAR	10	Normal	TP	2701.73	7.78	7.78	3.11	3.11	4.92	14.98	8.23	4.76	5.36	5.94	17.01	8.34	5.84	5.52	6.21	4.71430334444033	1.50561520424534	9.88757277655089	7.33788395904437	9.48797944576987	9.35951550743256
10000	999	2	55	3	MCAR	10	Lognorm	AR	2703.37	9.13	9.13	3.89	3.89	6.59	16.33	7.31	5.48	4.84	5.78	16.29	7.19	5.11	4.66	5.69	8.42311459353575	4.13809990205681	9.32772267307885	9.76856026450255	9.10876942311127	9.37667440614396
10000	999	2	55	3	MCAR	30	Lognorm	TP	2215.12	9.52	9.52	4.69	4.69	5.26	20.97	9.53	5.69	5.26	6.24	21.14	9.88	5.95	5.77	7.06	8.58903265557609	4.21441774491682	12.6900466247719	12.3365433350228	14.0370166758292	14.0553417628734
10000	999	2	55	3	MCAR	10	Dexp	AR	2703.49	8.48	8.48	3.64	3.64	5.58	15.89	8.21	5.41	5.33	6.25	16.46	8.26	5.78	5.4	6.27	5.39475304840498	1.94605246951595	9.90972918756269	8.44533600802407	10.1891506067095	9.43968593861528
10000	999	2	55	3	MCAR	30	Chisq	TP	2216.32	8.84	8.84	4.15	4.15	4.28	20.05	9.53	5.49	5.35	6.1	20.95	9.81	6.22	5.32	6.72	6.59150043365134	2.93643910296122	12.8153175970013	11.376760206666	12.7066691436002	12.6137841352406
10000	999	2	55	3	MCAR	30	Lognorm	CS	2216.52	9.78	9.78	4.65	4.65	5.21	21	9.31	5.75	5.21	6.16	21.3	9.85	5.91	5.37	6.94	8.62367185569558	4.28712626637015	12.9872752979196	13.1791557261159	13.5184177100345	14.2805298493921
10000	999	2	1010	3	MCAR	10	Normal	TP	5406.14	5.71	5.71	4.59	4.59	5.01	8.8	6.3	4.78	5.28	5.26	9.2	6.34	5.12	5.3	5.42	4.12737293325168	2.63319044703001	7.26217865359608	6.59197759327798	6.86967554830524	6.48903389523292
10000	999	2	1010	3	MCAR	30	Chisq	AR	4324.41	6.35	6.35	4.62	4.62	4.81	9.84	6.48	5.01	4.98	5.38	10.48	6.6	5.34	5.22	5.88	5.35473593922313	3.83531429971817	8.04482689613768	8.18491094656794	8.59402460456942	8.6115992970123
10000	999	2	1010	3	MCAR	30	Normal	TP	4322.93	6.61	6.61	4.61	4.61	5.08	10.35	6.66	5.28	5.31	5.87	10.93	6.83	5.62	5.21	5.85	5.48331697742885	3.86408243375859	8.60172034406881	8.43168633726745	8.11056555737407	8.47426804873613
10000	999	2	1010	3	MCAR	30	Dexp	AR	4319.52	6.4	6.4	4.44	4.44	4.77	10.51	7.07	5.49	5.58	6.17	9.95	6.66	5.27	5.15	5.77	5.27469850164454	3.77634303812888	8.46423211605803	8.89444722361181	8.31870831870832	8.66970866970867
10000	999	2	1010	3	MCAR	10	Lognorm	AR	5407.46	6.6	6.6	4.83	4.83	6.08	9.67	6.09	5.56	5.11	5.5	9.55	6.28	5.12	5.22	5.56	6.14347026364194	4.5003065603924	7.1328531412565	8.14325730292117	6.81858019281332	7.39702015775635
10000	999	2	1010	3	MCAR	10	Lognorm	TP	5406.69	5.98	5.98	4.24	4.24	5.45	9.76	6.35	5.52	5.08	5.43	9.38	6.05	5.09	5.1	5.45	5.52289982855743	3.94317903502327	7.32806086695365	8.20902993292622	6.89837685250529	7.16302046577276
10000	999	2	1010	3	MCAR	30	Chisq	TP	4322.84	6.06	6.06	4.29	4.29	4.74	11.38	7.47	5.54	5.76	6.31	10.75	6.89	5.41	5.24	5.65	5.50098231827112	3.83104125736739	9.18459229614807	9.29464732366183	8.37043633125556	8.70881567230632
10000	999	2	1010	3	MCAR	10	Dexp	TP	5402.98	5.92	5.92	4.17	4.17	5.14	9.38	6.61	5.06	5.46	5.45	9.59	6.33	5.55	5.21	5.42	4.782874617737	3.16819571865443	7.67690921829647	6.95626063457111	7.40210978008225	7.2769533345253
10000	999	2	1010	3	MCAR	10	Chisq	TP	5406.45	5.75	5.75	4.37	4.37	5	8.76	6.06	4.65	5.15	4.98	9.2	6.08	5.3	5.11	5.38	4.59784207945071	3.27366356056891	7.11498048634044	6.27439207445212	7.16981132075472	7.09793351302785
10000	999	2	1010	3	MCAR	30	Chisq	CS	4320.37	6.69	6.69	4.78	4.78	5.09	10.77	6.72	5.32	5.22	5.84	11	6.83	5.34	5.43	6	5.63983361879129	3.86591632003915	8.58343337334934	9.15366146458583	8.44336344683808	9.27727588603197
10000	999	2	1010	3	MCAR	30	Lognorm	TP	4313.19	6.2	6.2	4.45	4.45	4.95	10.75	6.52	5.1	5.11	5.67	10.86	7.03	5.92	5.69	6.25	5.94627594627595	4.28571428571429	8.31915106617279	9.32025227750526	8.94352396223054	9.47799750579013
10000	999	2	1010	3	MCAR	30	Lognorm	AR	4320.13	6.68	6.68	4.78	4.78	5.49	11.48	6.95	5.73	5.6	6.18	10.51	6.56	5.16	5.19	5.79	6.19783996072656	4.59008345606284	9.09181836367273	10.0120024004801	8.47249077166462	8.94709087713131
10000	999	2	1010	3	MCAR	30	Normal	AR	4316.8	6.17	6.17	4.41	4.41	4.76	10.52	6.75	5.26	4.92	5.48	10.94	6.93	5.43	5.45	6.02	5.18491215136995	3.73510259245608	8.37418709354677	8.61430715357679	8.56440856440856	8.91540891540891
10000	999	2	1010	3	MCAR	10	Chisq	AR	5404.88	5.85	5.85	4.52	4.52	5.26	9.33	6.37	5.49	5.29	5.52	9.37	6.15	5.08	5.12	5.32	4.70101083911826	3.0934112775545	7.26363181590795	7.31365682841421	6.41975308641975	6.66666666666667
10000	999	2	1010	3	MCAR	10	Dexp	AR	5405.62	6.29	6.29	4.8	4.8	5.47	9.69	6.63	5.01	5.49	5.47	9.21	6.19	5.12	4.98	5.19	5.14167073766488	3.43185148998534	7.4222266680004	7.37221166349905	7.19011142061281	7.13788300835655
10000	999	2	1010	3	MCAR	30	Dexp	TP	4317.55	6.03	6.03	4.33	4.33	4.61	10.49	6.9	5.46	5.47	5.96	10.82	7.24	5.45	5.56	6.08	5.06021165308357	3.53971536309451	8.54854854854855	8.73873873873874	8.59889620794018	9.07957984689336
10000	999	2	1010	3	MCAR	10	Lognorm	CS	5408.64	6.54	6.54	5.02	5.02	6.07	9.43	5.94	5.68	5.09	5.59	9.75	6.23	5.29	5.2	5.74	6.11316113161132	4.39114391143911	6.85137027405481	8.02160432086417	6.84907633321715	7.33705123736494
10000	999	2	1010	3	MCAR	10	Dexp	CS	5406.28	5.74	5.74	4.41	4.41	4.97	9.59	6.3	5.03	5.13	5.54	9.45	6.38	5.14	5.17	5.55	4.50494445122696	2.95446221462581	7.06211863559068	7.10213063919176	6.84138869979578	7.04560925799864
10000	999	2	1010	3	MCAR	10	Normal	AR	5403.38	5.41	5.41	4.17	4.17	4.61	9.3	5.88	5	4.96	5.3	9.52	6.32	5.48	5.27	5.66	3.89057750759878	2.28571428571429	6.89344672336168	6.89344672336168	7.02464788732394	7.04225352112676
10000	999	2	1010	3	MCAR	10	Normal	CS	5407.09	5.41	5.41	4.06	4.06	4.4	9.53	6.1	5.39	5.1	5.51	9.29	5.72	4.77	4.64	5.08	3.57229943916118	2.04828090709583	6.98139627925585	7.19143828765753	5.79533588583362	6.14340410720501
10000	999	2	1010	3	MCAR	30	Dexp	CS	4319.85	6.16	6.16	4.11	4.11	4.66	10.66	6.91	5.47	5.32	5.94	10.88	6.83	5.31	5.35	5.98	5.21844660194175	3.61650485436893	8.69173834766953	9.40188037607522	8.49089635854342	9.15616246498599
10000	999	2	1010	3	MCAR	30	Normal	CS	4322.71	5.95	5.95	3.94	3.94	4.38	10.82	6.68	5.6	5.27	5.83	10.56	6.5	5.36	5.13	5.87	4.83554246440844	3.26460481099656	8.48254476342903	8.92267680304091	8.19154534292229	8.80547272408349
10000	999	2	1010	3	MCAR	10	Chisq	CS	5407.35	5.63	5.63	4.15	4.15	4.97	8.88	5.71	4.6	4.7	4.95	9.65	6.23	5.13	5.18	5.52	4.36363636363636	2.72727272727273	6.59065906590659	6.66066606660666	6.76180767923887	7.01664967720014
10000	999	2	1010	3	MCAR	30	Lognorm	CS	4320.22	6.65	6.65	4.67	4.67	5.44	10.72	6.57	5.58	5.1	5.97	10.87	6.61	5.39	5.21	5.73	6.28768303186908	4.63885812723022	8.45422711355678	9.68484242121061	8.59034675030493	9.4790033106813
10000	999	2	1515	3	MCAR	10	Normal	TP	8107.3	5.5	5.5	4.99	4.99	5.23	7.12	5.74	4.66	5.08	5.05	7.99	5.86	5.33	5.03	5.34	4.17630585656885	3.05613052477779	6.41128225645129	5.90118023604721	6.28704867971978	6.46667864199749
10000	999	2	1515	3	MCAR	30	Chisq	AR	6474.4	5.37	5.37	4.76	4.76	4.72	8.45	6.24	5.31	5.11	5.44	8.77	6.35	5.56	5.59	5.86	4.85042471993106	3.97636341253232	7.35147029405881	7.54150830166033	7.38706820194863	8.09565987599646
10000	999	2	1515	3	MCAR	30	Normal	TP	6479.82	5.28	5.28	4.49	4.49	4.45	7.61	5.67	4.76	4.9	5.18	8.1	5.84	4.92	5.17	5.39	4.67554897606711	3.75030841352085	6.8006800680068	6.84068406840684	6.60494926117144	6.87199572725654
10000	999	2	1515	3	MCAR	30	Chisq	TP	6474.41	5.39	5.39	4.71	4.71	4.74	8.38	6.24	5.24	5.35	5.54	8.07	5.73	4.9	4.94	5.14	4.80167014613779	3.8683531867862	7.51150230046009	7.64152830566113	6.47902283590016	6.95698353690919
10000	999	2	1515	3	MCAR	30	Dexp	CS	6477.53	5.95	5.95	5.11	5.11	5.17	8.3	6.13	5.36	5.29	5.73	7.84	5.6	4.89	4.81	4.99	5.339211364193	4.33504775900073	7.07	7.61	6.98599342901608	7.27995849904894
10000	999	2	1515	3	MCAR	30	Normal	CS	6468	5.77	5.77	4.88	4.88	4.9	8.49	6.22	5.35	5.22	5.69	8.81	6.14	5.15	5.16	5.62	4.83229813664596	3.65217391304348	7.25072507250725	7.68076807680768	7.23809523809524	7.74025974025974
10000	999	2	1515	3	MCAR	10	Chisq	TP	8109.52	5.45	5.45	4.86	4.86	5.18	6.96	5.39	4.59	4.76	4.73	8.16	6.37	5.54	5.78	5.72	4.84759456481822	3.72138572652711	6.14368621172704	5.90354212527517	6.90092374569824	6.81036044194892
10000	999	2	1515	3	MCAR	30	Dexp	AR	6477.21	5.87	5.87	4.96	4.96	5	8.33	6.21	5.3	5.34	5.53	8.2	6.04	5.24	5.17	5.32	5.36042100110146	4.13658058989108	7.28	7.59	6.95296523517382	7.02113156100886
10000	999	2	1515	3	MCAR	10	Dexp	TP	8110.1	5.58	5.58	4.97	4.97	5.34	6.9	5.43	4.63	4.92	4.78	8.07	6.06	5.41	5.55	5.48	4.92676431424767	3.86151797603196	5.93118623724745	5.75115023004601	6.6391530593935	6.51354746097255
10000	999	2	1515	3	MCAR	30	Lognorm	CS	6480.07	6.04	6.04	5.04	5.04	5.42	8.35	6.11	5.16	5.24	5.49	8.18	5.9	5.22	5.05	5.58	5.68829593693147	4.70588235294118	7.15	7.98	6.81231722002408	7.41441596421813
10000	999	2	1515	3	MCAR	10	Lognorm	CS	8106.42	5.98	5.98	5.04	5.04	5.81	7.73	5.41	5.31	4.95	5.29	7.71	6.12	5.21	5.36	5.43	5.79335793357934	4.71094710947109	6.17061706170617	7.15071507150715	6.55260906757913	6.38152266894782
10000	999	2	1515	3	MCAR	30	Lognorm	TP	6477.19	5.79	5.79	4.81	4.81	5.15	8.65	6.1	5.4	5.26	5.42	8.03	5.72	5.09	4.99	5.3	5.39977960083262	4.44471654218195	7.11	7.95	6.86915062687621	7.2929542645241
10000	999	2	1515	3	MCAR	30	Lognorm	AR	6472.37	5.71	5.71	4.7	4.7	5.06	8.43	5.99	5.36	5.17	5.68	8.45	6.01	5.33	5.06	5.68	5.4425104192204	4.31478303505761	7.19	8.16	7.30248108393454	7.75998592292803
10000	999	2	1515	3	MCAR	10	Chisq	CS	8112.36	5.39	5.39	4.69	4.69	4.99	7.44	5.26	4.85	4.66	4.89	7.42	5.39	4.72	4.71	4.8	4.40587449933244	3.59266901322976	5.76	6.02	5.59216083797939	5.69352931238385
10000	999	2	1515	3	MCAR	30	Dexp	TP	6466.15	5.31	5.31	4.64	4.64	4.7	8.09	5.73	4.99	4.83	5.32	8.43	6	5.18	5.12	5.41	4.94613124387855	3.96669931439765	6.91207362208663	7.19215764729419	7.21282279608192	7.88958147818344
10000	999	2	1515	3	MCAR	10	Lognorm	TP	8111.57	5.83	5.83	5.01	5.01	5.67	8.06	5.59	5.41	4.98	5.08	7.3	5.66	4.93	5	5.06	5.66337117051141	4.55266691077749	6.39191757527258	7.24217265179554	5.91988656504786	5.83126550868486
10000	999	2	1515	3	MCAR	10	Chisq	AR	8108.14	5.54	5.54	4.76	4.76	5.14	7.36	5.46	5.02	4.74	5.07	7.54	5.51	4.97	4.92	4.98	4.80174608948709	3.7589426458106	6.09060906090609	6.33063306330633	5.96060815480304	6.06427090532135
10000	999	2	1515	3	MCAR	10	Dexp	CS	8107.55	5.17	5.17	4.42	4.42	4.67	7.52	5.73	5.12	5.18	5.24	7.46	5.71	5.03	5.01	5.13	4.17372368739414	3.15751270263731	6.29	6.46	6.11035883547732	6.27962085308057
10000	999	2	1515	3	MCAR	10	Normal	AR	8109.88	5.51	5.51	4.97	4.97	5.19	7.25	5.54	4.76	4.92	4.93	8.21	5.93	5.32	5.39	5.54	4.47651663405088	3.41242661448141	6.05	5.88	5.92082616179002	6.26506024096386
10000	999	2	1515	3	MCAR	10	Dexp	AR	8110.71	5.45	5.45	4.76	4.76	5.11	7.33	5.89	4.78	5.41	5.26	7.21	5.8	5.14	5.14	5.07	4.79493732505781	3.89436534014847	6.58131626325265	6.19123824764953	6.12736660929432	5.76592082616179
10000	999	2	1515	3	MCAR	10	Lognorm	AR	8105	5.67	5.67	4.73	4.73	5.47	8.18	5.8	5.66	5.31	5.57	7.82	5.78	5.19	5.17	5.37	5.69145071445871	4.55316057156697	6.49	7.44	6.39443961772372	6.55082536924414
10000	999	2	1515	3	MCAR	30	Chisq	CS	6476.15	5.82	5.82	4.97	4.97	5.02	8.42	5.99	5.36	5	5.43	8.63	6.01	5.39	5.09	5.65	5.21116325018523	4.05038281057051	7.05070507050705	7.78077807780778	7.24987084553126	7.74926812467711
10000	999	2	1515	3	MCAR	30	Normal	AR	6471.57	5.62	5.62	4.9	4.9	4.83	8.33	6.11	5.21	5.02	5.42	8.09	5.87	4.94	4.91	5.09	4.91275832198985	3.92278183393144	7.07212163649095	7.67230169050715	6.63639538945162	7.21271393643032
10000	999	2	1020	3	MCAR	10	Lognorm	CS	8110.55	6.06	6.06	5.01	5.01	5.73	9.82	5.87	6.11	5.08	5.69	9.24	5.94	5.62	4.98	5.46	5.61742748745564	4.12434218577897	6.92138427685537	7.95159031806361	6.43702157272095	6.88935281837161
10000	999	2	1515	3	MCAR	10	Normal	CS	8107.97	4.97	4.97	4.68	4.68	4.8	7.22	5.6	4.77	4.9	4.95	7.5	5.86	5.07	5.14	5.17	4.06692721055203	3.06546165119687	6.11061106110611	5.98059805980598	6.45700903312145	6.17263298762128
10000	999	2	1020	3	MCAR	10	Lognorm	TP	8109	6.41	6.41	5.22	5.22	6.03	9.92	6.39	6.35	5.58	6.01	9.22	6.27	5.56	5.47	5.4	6.19059224957348	4.71606141847429	7.21144228845769	8.35167033406681	7.07826086956522	7.02608695652174
10000	999	2	1020	3	MCAR	30	Normal	TP	6474.81	5.77	5.77	4.34	4.34	4.5	10.15	6.65	5.94	5.43	6.03	9.94	6.56	5.56	5.28	5.72	5.08744038155803	3.69328604622722	8.21164232846569	8.15163032606521	7.88813194693438	7.60129078522768
10000	999	2	1020	3	MCAR	30	Dexp	CS	6476.36	6.14	6.14	4.43	4.43	4.93	10.72	7.05	6.29	5.73	6.34	11.36	7.39	6.49	6.17	6.63	5.22707797772065	3.81931692985678	8.49339735894358	8.6234493797519	8.72566371681416	9.1504424778761
10000	999	2	1020	3	MCAR	10	Dexp	CS	8107.53	5.84	5.84	4.84	4.84	5.21	9.6	6.54	5.72	5.64	5.86	9.04	5.87	5.39	5.16	5.53	4.55489070704604	3.15056783490048	7.47074707470747	7.26072607260726	6.50877491906628	6.50877491906628
10000	999	2	1020	3	MCAR	30	Dexp	TP	6474.98	6.5	6.5	5.18	5.18	5.36	10.38	6.8	5.92	5.69	6.21	10.37	6.91	5.96	5.8	6.36	5.53722038870554	4.03373670700403	8.28580006004203	8.06564595216652	8.26221173052479	8.46195750862539
10000	999	2	1020	3	MCAR	10	Normal	CS	8108.77	5.56	5.56	4.57	4.57	4.94	9.15	6.44	5.83	5.47	5.88	10.02	6.49	5.92	5.66	6.06	3.91437308868502	2.69113149847095	7.19215764729419	6.97209162748825	7.45091164095372	7.78401122019635
10000	999	2	1020	3	MCAR	30	Dexp	AR	6467.87	5.9	5.9	4.4	4.4	4.64	10.39	6.86	6.21	5.65	6.36	11.19	7.35	6.56	5.95	6.76	5.05234964694424	3.38446554662771	8.27330932372949	8.39335734293717	9.17233966320315	9.51271945539233
10000	999	2	1020	3	MCAR	10	Dexp	TP	8113.59	5.88	5.88	4.73	4.73	5.26	8.53	6.55	5.24	5.67	5.7	8.98	5.76	5.55	5.04	5.38	4.95314591700134	3.45624923938177	7.32439463678207	6.54392635581349	6.18279569892473	6.27240143369176
10000	999	2	1020	3	MCAR	30	Chisq	TP	6471.76	5.54	5.54	4.25	4.25	4.53	10.19	6.6	5.94	5.57	6.1	10.72	6.94	6.14	5.89	6.54	4.96323529411765	3.40686274509804	7.99479687812688	8.3249949969982	8.42182350787257	8.93445624313438
10000	999	2	1020	3	MCAR	10	Chisq	TP	8109.94	5.87	5.87	4.85	4.85	5.37	9.09	6.59	5.94	5.78	6.03	9.81	6.83	6.01	5.79	6.24	4.69626738228836	3.56184435228104	7.35147029405881	7.02140428085617	7.64149259060882	7.30226745224067
10000	999	2	1020	3	MCAR	30	Lognorm	TP	6477.32	6.76	6.76	5.28	5.28	5.66	10.52	6.45	5.87	5.28	5.78	10.47	6.7	5.87	5.55	6.06	6.44292013718765	4.64233219010289	7.94238271481444	8.91267380214064	8.48287112561175	8.71850643465652
10000	999	2	1020	3	MCAR	10	Dexp	AR	8107.74	6.07	6.07	5.13	5.13	5.42	9.01	6.32	5.55	5.52	5.75	9.43	6.2	5.39	5.34	5.55	4.94747129245053	3.55484974346445	7.08495947163014	6.91484038827179	6.6747995817358	6.79679330777274
10000	999	2	1020	3	MCAR	30	Normal	CS	6471.65	6.27	6.27	4.76	4.76	4.95	10.36	6.79	6.16	5.51	6.26	10.27	6.54	5.99	5.44	6.14	5.46683046683047	3.75921375921376	8.25165033006601	8.35167033406681	8.19964349376114	8.36007130124777
10000	999	2	1020	3	MCAR	30	Lognorm	AR	6480.64	6.75	6.75	5.29	5.29	5.44	9.99	6.39	5.66	5.23	5.73	10.79	7.03	6.09	5.83	6.35	5.91391293744665	4.27996585782222	7.94317727090836	8.4733893557423	8.89883616830797	9.09579230080573
10000	999	2	1020	3	MCAR	30	Chisq	AR	6481.44	6.39	6.39	5.06	5.06	5.4	9.87	6.34	5.68	5.34	6.03	10.24	6.91	6.17	5.74	6.45	5.61399217221135	4.18297455968689	7.9639819909955	8.09404702351176	8.23529411764706	8.37789661319073
10000	999	2	1020	3	MCAR	10	Chisq	AR	8109.61	5.7	5.7	4.68	4.68	5.14	9.38	6.38	5.45	5.57	5.74	9.28	6.51	5.8	5.52	5.82	4.67771639042357	3.32719459791283	7.11284513805522	6.96278511404562	7.43713215623328	7.04476547173176
10000	999	2	1020	3	MCAR	10	Chisq	CS	8105.47	5.74	5.74	4.69	4.69	5.08	9.26	5.86	5.38	5.08	5.49	9.12	5.99	5.49	5.12	5.57	4.44060688294067	3.13309485629703	6.68066806680668	6.97069706970697	6.63900414937759	6.63900414937759
10000	999	2	1020	3	MCAR	10	Normal	TP	8111.14	5.5	5.5	4.71	4.71	4.94	8.93	6.49	5.34	5.51	5.7	9.07	6.31	5.76	5.49	5.68	4.41430332922318	3.03329223181258	7.23506454518163	6.71470029020314	6.64702633032591	6.70226477628429
10000	999	2	1020	3	MCAR	10	Lognorm	AR	8111.6	6.63	6.63	5.37	5.37	6.16	9.7	6	5.71	5.2	5.5	9.3	5.7	5.51	4.91	5.26	6.14890727250278	4.66724286949006	6.88137627525505	7.76155231046209	6.52896901802906	7.22912655347453
10000	999	2	1020	3	MCAR	10	Normal	AR	8108.06	5.67	5.67	4.73	4.73	5.08	9.6	6.59	5.92	5.61	5.87	9.61	6.28	5.96	5.55	5.81	4.27676047683421	2.9372004424235	7.49449669801881	7.03422053231939	7.06751054852321	6.76863572433193
10000	999	2	1020	3	MCAR	30	Chisq	CS	6476.37	5.84	5.84	4.32	4.32	4.64	10.66	6.87	5.99	5.57	6.45	10.98	7.02	6.35	5.93	6.63	5.18436030685474	3.56347438752784	8.3925177553266	8.86265879763929	8.02984544324036	8.43844377331675
10000	999	2	1020	3	MCAR	30	Lognorm	CS	6469.93	6.32	6.32	4.93	4.93	5.33	10.68	6.59	5.79	5.45	5.94	10.41	6.96	6.24	5.54	6.57	5.98039215686275	4.28921568627451	8.000800080008	9.03090309030903	8.55935188446636	8.64741106023248
10000	999	2	1020	3	MCAR	30	Normal	AR	6475.36	6.04	6.04	4.8	4.8	5.02	10.9	7.35	6.5	6.25	6.71	11.05	7.2	6.45	6	6.58	5.18590998043053	3.76712328767123	8.74262278683605	8.97269180754226	9.01241230437129	8.97643461054146
10000	999	2	2020	3	MCAR	10	Normal	TP	10806.3	5.34	5.34	5.06	5.06	5.22	6.42	5.52	4.51	5.09	4.94	6.71	5.78	4.77	5.25	5.17	4.51847365233192	3.82798304058147	6.1006100610061	5.81058105810581	6.35238441936658	6.22497269748817
10000	999	2	2020	3	MCAR	30	Dexp	TP	8628.91	5.24	5.24	4.79	4.79	4.79	7.38	5.81	5.15	5.38	5.42	7.43	6.27	5.2	5.7	5.63	4.62017434620174	3.8854296388543	6.9006900690069	6.82068206820682	7.28311317386648	6.81899321670832
10000	999	2	2020	3	MCAR	30	Chisq	AR	8630.96	5.22	5.22	4.76	4.76	4.73	7.34	5.85	5.17	5.25	5.49	7.35	5.63	5.2	5	5.36	4.82120838471023	4.13070283600493	6.56	7.05	6.62045060658579	6.41247833622184
10000	999	2	2020	3	MCAR	30	Lognorm	TP	8622.25	5.48	5.48	5.05	5.05	5.14	7.95	5.61	5.8	5.12	5.5	7.16	5.45	5.06	4.98	5.17	5.29801324503311	4.54991415256316	6.40256102440976	7.72308923569428	6.35224504002785	6.63069961712496
10000	999	2	2020	3	MCAR	10	Lognorm	AR	10807.3	5.4	5.4	4.95	4.95	5.32	7.05	5.07	5.18	4.85	4.99	6.56	5.1	4.69	4.73	4.85	5.09321311075911	4.50834653344706	5.51055105510551	6.71067106710671	5.5367422959702	5.92617676938706
10000	999	2	2020	3	MCAR	10	Dexp	CS	10807.84	5.27	5.27	4.93	4.93	5.11	6.76	5.44	4.97	5.1	5.11	7.07	5.4	5.07	5.01	5.23	4.60701330108827	3.80894800483676	5.85	5.82	5.86873863448504	6.16630848074062
10000	999	2	2020	3	MCAR	10	Lognorm	TP	10810.27	5.75	5.75	5.26	5.26	5.71	7.46	5.21	5.55	4.79	4.99	6.62	5.27	5.11	5	5.04	5.66732090284593	4.89450441609421	5.62168650595179	6.86205861758528	5.63629918468628	5.99078341013825
10000	999	2	2020	3	MCAR	10	Normal	CS	10808.37	5.07	5.07	4.84	4.84	4.91	7.37	5.92	5.45	5.35	5.6	7.17	5.67	5.49	5.22	5.44	4.04568096221601	3.20738670878387	6.27	6.53	5.7425079524527	6.19454210614432
10000	999	2	2020	3	MCAR	30	Lognorm	AR	8629.45	5.02	5.02	4.55	4.55	4.66	7.52	5.8	5.33	5.26	5.45	7.43	5.84	5.21	5.2	5.53	4.852602207934	4.02765983258522	6.74134826965393	7.42148429685937	6.94927032661571	7.14037526059764
10000	999	2	2020	3	MCAR	30	Chisq	CS	8636.34	5.28	5.28	4.89	4.89	4.84	7.5	5.64	4.99	4.99	5.27	7.56	5.98	5.22	5.33	5.58	4.70992272783025	3.88813933521403	6.45	6.96	6.6586165257892	6.74486803519062
10000	999	2	2020	3	MCAR	30	Normal	AR	8638.84	5.25	5.25	4.77	4.77	4.72	6.93	5.42	4.9	4.96	5.09	7.56	5.54	5.23	5.01	5.31	4.71674876847291	4.03940886699507	6.12061206120612	6.51065106510651	6.44257703081232	6.77521008403361
10000	999	2	2020	3	MCAR	10	Dexp	TP	10811.82	5.54	5.54	5.23	5.23	5.39	6.8	5.59	4.97	5.13	5.13	7.47	5.62	5.63	5.3	5.41	4.95325968192303	4.24911982517907	5.99	6.11	6.36542944235252	6.68818361126053
10000	999	2	2020	3	MCAR	10	Normal	AR	10815.05	4.91	4.91	4.67	4.67	4.8	6.82	5.62	4.92	5.24	5.13	7.04	5.41	5.21	5.02	5.16	4.08163265306122	3.32847424684159	5.93	6.1	5.89139344262295	6.40368852459016
10000	999	2	2020	3	MCAR	10	Chisq	CS	10808.67	5.25	5.25	4.91	4.91	5.07	7.11	5.68	5.26	5.3	5.34	7.05	5.47	5.01	4.97	5.18	4.43936477382098	3.83782483156882	6.11	6.37	6.10236220472441	6.31561679790026
10000	999	2	2020	3	MCAR	30	Normal	TP	8631.93	5.14	5.14	4.72	4.72	4.7	6.99	5.72	4.79	5.01	5.11	7.23	5.65	4.99	4.99	5.16	4.45188492063492	3.81944444444444	6.55	6.33	6.22230101045914	6.45275660343911
10000	999	2	2020	3	MCAR	10	Chisq	AR	10804.72	5.38	5.38	5.08	5.08	5.21	6.98	5.63	5.03	5.13	5.21	6.68	5.18	4.8	4.78	4.89	4.84715625380587	4.0798928266959	6.15	6.2	5.42231491136601	5.57872784150156
10000	999	2	2020	3	MCAR	30	Dexp	AR	8631.39	5.38	5.38	5.03	5.03	5.02	7.71	6	5.37	5.29	5.62	7.27	5.67	5.16	5.31	5.33	4.8305606900801	4.18977202711029	6.8006800680068	7.37073707370737	6.16212463114043	6.57871897240063
10000	999	2	2020	3	MCAR	30	Chisq	TP	8630.91	5.11	5.11	4.79	4.79	4.72	7.5	5.74	5.32	5.16	5.29	7	5.48	4.89	5.06	5.03	4.68326349519349	4.06704461424698	6.46129225845169	6.93138627725545	6.15030131159163	6.23892236795463
10000	999	2	2020	3	MCAR	30	Lognorm	CS	8632.71	5.59	5.59	5.07	5.07	5.15	7.58	5.75	5.21	5.2	5.61	7.42	5.67	5.34	5.2	5.58	5.41067511576895	4.77699244455277	6.55	7.2	6.60973526900085	6.66097352690009
10000	999	2	2020	3	MCAR	10	Dexp	AR	10811.54	5.33	5.33	5	5	5.15	6.62	5.64	4.97	5.29	5.19	7.28	5.75	5.41	5.37	5.51	4.64242424242424	3.89090909090909	6.16061606160616	6.01060106010601	6.63352759684607	6.56496400411382
10000	999	2	2020	3	MCAR	10	Lognorm	CS	10808.96	5.41	5.41	4.92	4.92	5.32	7.06	5.3	5.05	4.85	4.83	6.81	5.67	5.14	5.31	5.26	5.22707797772065	4.24776594442404	5.79	6.54	6.21336459554514	6.02914084742924
10000	999	2	2020	3	MCAR	30	Dexp	CS	8635.35	5.49	5.49	4.95	4.95	4.95	6.81	5.46	4.74	5	5.1	7.34	5.6	4.97	5.07	5.29	5.01532801961987	4.21827099938688	6.05060506050605	6.53065306530653	6.3090940347258	6.70448684889118
10000	999	2	2020	3	MCAR	10	Chisq	TP	10809.36	5.28	5.28	4.85	4.85	5.07	6.46	5.26	4.67	4.92	4.82	6.67	5.36	5.05	4.88	5.02	4.5360321911962	3.76783319107426	5.66113222644529	5.99119823964793	6.27032887603903	6.12576797976147
10000	999	2	2020	3	MCAR	30	Normal	CS	8626.72	5.5	5.5	5	5	4.89	6.9	5.48	4.79	5.01	5.16	7.13	5.68	5.08	5.08	5.25	4.84386525694615	4.09392672731743	6.22062206220622	6.48064806480648	6.60845745591508	6.83102208525937
10000	999	2	3030	3	MCAR	30	Normal	CS	12945.23	5.15	5.15	4.94	4.94	4.85	6.72	5.57	5.11	5.33	5.42	6.18	5.14	4.93	5.01	5.07	4.92887446967806	4.35487896181682	5.96	6.51	5.90072891357168	6.07427976397084
10000	999	2	3030	3	MCAR	10	Dexp	CS	16214.61	5.32	5.32	5.17	5.17	5.26	5.83	4.99	4.62	4.73	4.68	6.2	5.3	5.12	4.93	5.04	4.95918118679176	4.47179237236505	5.24	5.41	5.40362438220758	5.58484349258649
10000	999	2	3030	3	MCAR	10	Normal	CS	16217.05	5.11	5.11	5.09	5.09	5.09	6.16	5.45	4.95	5.12	5.23	6.43	5.53	5.32	5.26	5.41	4.52599388379205	3.9388379204893	5.69	5.61	5.81607290803645	5.76636288318144
10000	999	2	3030	3	MCAR	10	Lognorm	TP	16217.93	5.31	5.31	5.15	5.15	5.38	7.32	5.43	6.11	5.26	5.73	6.51	5.28	5.29	5.02	5.17	5.28040786598689	4.81913085700413	5.88	7.19	5.74567723342939	6.17795389048991
10000	999	2	3030	3	MCAR	10	Dexp	AR	16216.43	5.45	5.45	5.53	5.53	5.68	6.16	5.32	5.09	5.2	5.14	6.73	5.6	5.58	5.45	5.59	5.09477242544972	4.66014728962936	5.63	5.78	5.65187239944522	5.84257975034674
10000	999	2	3030	3	MCAR	10	Normal	AR	16217.57	4.9	4.9	4.9	4.9	4.91	6.19	5.56	5.14	5.4	5.31	6.36	4.99	5.23	4.98	5.03	4.61688390790596	4.21488610062127	5.8	5.96	5.12820512820513	5.44432736213558
10000	999	2	3030	3	MCAR	30	Dexp	TP	12948.69	5.25	5.25	5.1	5.1	4.99	6.11	5.21	4.84	5.03	5	6.58	5.5	5.1	5.16	5.17	4.98635574299181	4.58943190275366	5.74	5.91	5.91331812598701	6.29935076329181
10000	999	2	3030	3	MCAR	10	Lognorm	CS	16217.74	5.73	5.73	5.37	5.37	5.67	6.37	5.27	5.21	5.11	5.17	6.34	5.43	5.23	5.2	5.34	5.49584758182706	4.92183683439179	5.45	6.04	6.20734481637959	6.38609034774131
10000	999	2	3030	3	MCAR	30	Chisq	CS	12946.92	5.51	5.51	5.25	5.25	5.33	6.65	5.48	5.16	5.19	5.25	6.5	5.62	5.18	5.16	5.31	5.05875077303649	4.73716759431045	6.03	6.21	5.84493725287949	5.98246518824136
10000	999	2	3030	3	MCAR	10	Chisq	AR	16220.37	5.16	5.16	4.96	4.96	5.02	6.18	4.97	5.01	4.95	5.13	6.19	5.48	5.19	5.17	5.29	4.80048367593712	4.25634824667473	5.51	5.68	5.61260623229462	5.61260623229462
10000	999	2	3030	3	MCAR	10	Dexp	TP	16218.26	5.46	5.46	5.32	5.32	5.39	6.05	5.39	4.87	5.11	4.97	6.45	5.31	5.36	5	5.24	5.04221954161641	4.54764776839566	5.66	5.75	5.72111846946284	5.90507726269316
10000	999	2	3030	3	MCAR	10	Normal	TP	16218.32	5.13	5.13	4.93	4.93	4.96	5.83	4.93	4.83	4.85	4.82	6.11	5.39	4.95	5.18	5.23	4.70843897138718	4.09272002897501	5.31	5.41	5.6059204440333	5.45790934320074
10000	999	2	3030	3	MCAR	30	Normal	AR	12942.89	5.62	5.62	5.37	5.37	5.31	7.15	6.09	5.76	5.63	5.79	6.76	5.81	5.52	5.45	5.58	5.24940913048887	4.63988058216196	6.65	7.02	6.52631578947368	6.52631578947368
10000	999	2	3030	3	MCAR	10	Chisq	CS	16220.01	5.11	5.11	4.98	4.98	5.05	5.88	5.13	4.82	4.81	4.94	6.72	5.47	5.25	5.15	5.36	4.81237816764133	4.15448343079922	5.38	5.46	5.71240971766251	5.90938936309915
10000	999	2	3030	3	MCAR	30	Dexp	AR	12962.2	5.37	5.37	5.16	5.16	5.15	6.42	5.79	5.12	5.38	5.37	6.61	5.35	5.16	5.03	5.33	5.36609829488465	4.87713139418255	6.29	6.28	5.6632915737086	6.21245924146216
10000	999	2	3030	3	MCAR	10	Chisq	TP	16216.37	5.06	5.06	4.95	4.95	5.06	5.93	5.31	4.91	5.12	5.05	6.18	5.1	4.87	5.05	5.03	5.06679504152124	4.48910819593212	5.68	5.62	5.66587720896338	5.86627801056659
10000	999	2	3030	3	MCAR	10	Lognorm	AR	16217.31	5.36	5.36	5.1	5.1	5.3	6.23	4.92	5.01	4.66	4.91	5.79	4.83	4.75	4.69	4.74	5.06114541712072	4.60104128829156	5.22	5.91	5.3721129170231	5.47476475620188
10000	999	2	3030	3	MCAR	30	Dexp	CS	12957.88	5.37	5.37	5.22	5.22	5.25	6.43	5.41	4.9	5.15	5.1	6.3	5.53	4.97	5.11	5.24	5.05088111193845	4.54206999255398	5.81	6.19	6.0574771984168	6.0574771984168
10000	999	2	3030	3	MCAR	30	Chisq	AR	12956.99	5.3	5.3	5.06	5.06	5.05	6.78	5.79	5.36	5.36	5.51	6.43	5.31	5.21	4.97	5.28	4.81927710843374	4.31002359955285	6.41	6.56	5.74934268185802	6.41542506573181
10000	999	2	3030	3	MCAR	30	Normal	TP	12953.32	5.29	5.29	5.15	5.15	5.09	6.38	5.77	4.92	5.35	5.42	6.84	5.76	5.32	5.56	5.6	5.09696668324217	4.57483838886126	6.24	6.17	6.45565092989986	6.7238912732475
10000	999	2	3030	3	MCAR	30	Lognorm	AR	12945.74	4.9	4.9	4.75	4.75	4.78	6.61	5.59	5.27	5.12	5.44	6.63	5.4	5.19	4.98	5.27	4.47413581760235	4.16768815886247	5.91	6.6	5.88540765102995	6.11043794356933
10000	999	2	3030	3	MCAR	30	Lognorm	CS	12950.16	5.33	5.33	5.23	5.23	5.3	6.69	5.47	5.27	4.94	5.19	6.04	5.13	4.86	4.89	4.89	5.19591141396934	4.69700657094184	5.99	6.58	5.70394623470619	6.1175254178873
10000	999	2	3030	3	MCAR	30	Lognorm	TP	12938.04	4.99	4.99	4.71	4.71	4.75	6.99	5.56	5.39	5.27	5.47	6.38	5.63	5.09	5.33	5.51	4.86393301317572	4.4822066247999	6.16	6.89	6.49216462889616	6.52660582056139
10000	999	2	3030	3	MCAR	30	Chisq	TP	12958.81	5.64	5.64	5.35	5.35	5.26	6.08	5.16	4.71	5.04	5.05	6.54	5.51	5.02	5.24	5.4	5.20496894409938	4.59627329192547	5.85058505850585	5.97059705970597	5.93159957249733	6.05628785179907
