# Supplementary material for: Incompletely Observed Nonparametric Factorial Designs With Repeated Measurements: A Wild Bootstrap Approach
Source: Biom J. 2024 Nov 23;66(8):e70008. doi: 10.1002/bimj.70008 (PMC11585227; doi:10.1002/bimj.70008)
Supplement: Supplementary file 1 — Supporting Information [file BIMJ-66-e70008-s001.zip › CodeandData2/CodeandData/Rcode/Results/Results_SevGroups.csv]

nsim	nbsp	a	ni	t	MissMech	miss	dist	cov	Nobs	waldCG	anovaCG	WBtsWaldCG	WBtsAnovaCG	WBtsMatsCG	waldCT	anovaCT	WBtsWaldCT	WBtsAnovaCT	WBtsMatsCT	waldCGT	anovaCGT	WBtsWaldCGT	WBtsAnovaCGT	WBtsMatsCGT
10000	999	2	1010	4	MCAR	10	Normal	AR	7200.91	6.04	6.04	4.27	4.27	5.13	12.18	6.01	5.17	5.49	5.77	12.03	5.64	4.87	5.08	5.2
10000	999	2	1010	4	MCAR	10	Lognorm	AR	7200.91	6.23	6.23	4.57	4.57	6	12.73	5.54	5.57	5.08	5.46	11.81	5.12	4.84	4.54	4.93
10000	999	2	1010	4	MCAR	10	Chisq	AR	7200.91	5.96	5.96	4.41	4.41	5.28	12.32	5.85	5.33	5.33	5.54	11.71	5.62	5.02	5.1	5.05
10000	999	2	1010	4	MCAR	10	Dexp	AR	7200.91	6.05	6.05	4.48	4.48	5.33	12.14	5.96	5.3	5.38	5.77	11.79	5.54	5.01	5.08	5.1
10000	999	2	1010	4	MCAR	30	Chisq	AR	5650.32	6.62	6.62	4.6	4.6	5.12	14.44	6.61	5.26	5.63	6.16	14.55	6.39	5.48	5.46	6.06
10000	999	2	1010	4	MCAR	30	Lognorm	AR	5650.32	6.49	6.49	4.36	4.36	5.35	14.83	6.22	5.3	5.35	6.04	14.55	6.07	5.12	5.18	5.8
10000	999	2	1010	4	MCAR	30	Normal	AR	5650.32	7.15	7.15	4.95	4.95	5.18	14.51	6.61	5.3	5.59	6.11	15.25	6.46	5.67	5.58	6.21
10000	999	2	1010	4	MCAR	30	Dexp	AR	5650.32	7.02	7.02	5.09	5.09	5.5	14.54	6.51	5.22	5.69	6	15.22	6.41	5.47	5.39	6.04
10000	999	2	1010	8	MCAR	30	Normal	AR	11229.75	7.01	7.01	4.67	4.67	5.47	42.58	5.07	4.9	5.44	6.28	42.04	4.94	4.33	5.21	5.81
10000	999	2	1010	8	MCAR	30	Lognorm	AR	11229.75	6.75	6.75	4.75	4.75	6.27	42.64	4.84	4.72	5.34	6.14	41.65	4.79	4.48	5.34	5.67
10000	999	2	1010	8	MCAR	10	Lognorm	AR	14402.8	6.65	6.65	4.67	4.67	6.68	35.11	4.37	4.9	4.92	5.03	33.97	4.71	4.39	5.34	5.53
10000	999	3	101015	4	MCAR	30	Normal	AR	9898.48	7.85	6.11	4.33	4.81	5.09	11.08	6.03	5.46	5.49	5.75	22.89	5.95	5.91	5.48	6.33
10000	999	2	1010	8	MCAR	30	Dexp	AR	11229.75	7.13	7.13	4.94	4.94	5.94	42.87	5.15	4.59	5.44	6.01	42.25	4.98	4.17	5.33	5.86
10000	999	2	1010	8	MCAR	10	Chisq	AR	14402.8	6.92	6.92	5.17	5.17	6.3	34.87	4.89	5.01	5.2	5.3	33.78	5.18	4.93	5.46	5.71
10000	999	2	1010	8	MCAR	10	Normal	AR	14402.8	6.38	6.38	4.65	4.65	5.51	34.68	5.05	4.92	5.25	5.37	33.67	5.22	5.06	5.38	5.82
10000	999	3	101015	4	MCAR	10	Normal	AR	12600.4	6.47	5.29	4.08	4.54	4.85	9.28	5.22	5.04	4.93	5.02	20.05	5.83	5.57	5.58	5.9
10000	999	3	101015	4	MCAR	10	Lognorm	AR	12600.4	8	5.34	5.12	4.45	5.9	9.68	5.19	5.54	4.9	5.14	19.24	5.52	5.16	5.31	5.69
10000	999	3	101015	4	MCAR	30	Dexp	AR	9898.48	7.81	6.24	4.73	4.92	5.16	11	5.96	5.61	5.29	5.75	23.09	5.91	5.8	5.5	6.27
10000	999	3	101015	4	MCAR	30	Lognorm	AR	9898.48	8.17	5.95	4.65	4.54	5.29	10.76	5.68	5.61	5.14	5.71	22.33	5.26	5.71	4.99	6.09
10000	999	3	101015	4	MCAR	10	Chisq	AR	12600.4	6.54	5.27	4.35	4.3	4.89	9.27	5.27	5.15	4.88	5.01	19.84	5.6	5.24	5.34	5.87
10000	999	2	1010	8	MCAR	10	Dexp	AR	14402.8	6.29	6.29	4.45	4.45	5.65	34.67	4.83	4.79	5.23	5.35	33.73	5.15	4.72	5.54	5.77
10000	999	3	101015	4	MCAR	30	Chisq	AR	9898.48	7.74	5.9	4.37	4.63	4.94	10.96	5.71	5.44	5.16	5.84	23.03	5.84	5.79	5.31	6.29
10000	999	2	1010	8	MCAR	30	Chisq	AR	11229.75	7.1	7.1	4.7	4.7	5.65	42.33	5.07	4.87	5.44	6.16	42.32	4.92	4.36	5.23	5.93
10000	999	3	101015	4	MCAR	10	Dexp	AR	12600.4	6.41	5.11	4.25	4.33	4.96	9.2	5.19	5.22	4.93	5.2	19.51	5.75	5.37	5.59	5.85
10000	999	4	10101520	4	MCAR	10	Normal	AR	19805.08	6.82	4.85	4.03	4.61	4.44	8.13	5.08	5.21	4.89	5.19	24.49	5.96	5.79	5.83	6.22
10000	999	4	10101520	4	MCAR	10	Lognorm	AR	19805.08	9.26	5.06	5.93	4.52	6.34	8.45	4.75	5.27	4.64	5.01	23.79	5.48	5.98	5.53	5.78
10000	999	4	10101520	4	MCAR	30	Normal	AR	15537.59	8.5	5.72	4.48	4.96	4.84	9.5	5.76	5.88	5.42	5.81	29.87	6.2	6.74	5.89	7.16
10000	999	4	10101520	4	MCAR	10	Dexp	AR	19805.08	7.25	5.1	4.62	4.75	5.08	8.01	5.19	5.17	5.13	5.21	23.98	5.91	5.77	5.81	6.09
10000	999	4	10101520	4	MCAR	10	Chisq	AR	19805.08	7.64	5.13	4.52	4.65	4.97	8.01	5.15	5.09	4.93	5.18	24.17	5.9	5.81	5.81	6.25
10000	999	4	10101520	4	MCAR	30	Lognorm	AR	15537.59	9.65	5.91	5.32	4.96	5.9	9.88	5.59	5.72	5.26	5.86	28.58	5.91	5.99	5.79	7.09
10000	999	4	10101520	4	MCAR	30	Dexp	AR	15537.59	8.32	5.67	4.52	4.96	4.95	9.68	5.89	5.85	5.63	5.88	29.34	6.22	6.48	6.01	7.04
10000	999	4	10101520	4	MCAR	30	Chisq	AR	15537.59	8.6	5.9	4.71	4.94	5.1	9.74	5.61	5.9	5.27	5.64	29.36	6.31	6.56	6	7.17
10000	999	3	101015	8	MCAR	30	Normal	AR	19621.37	8.17	6.35	4.42	4.75	5.19	24.54	4.68	5.55	4.96	5.58	69.76	4.74	4.85	5.51	6.72
10000	999	3	101015	8	MCAR	10	Lognorm	AR	25198.44	8.04	5.78	5.08	4.61	6.71	19.95	4.98	4.94	5.45	5.55	59.68	4.11	4.88	5.14	5.4
10000	999	3	101015	8	MCAR	30	Lognorm	AR	19621.37	8.9	6.18	4.93	4.57	6.71	24.3	4.65	5.25	5.23	5.64	68	4.35	4.46	5.48	6.93
10000	999	3	101015	8	MCAR	10	Normal	AR	25198.44	7.34	5.56	4.4	4.46	5.32	20.4	5.44	5.16	5.63	5.68	59.67	4.73	5.1	5.3	5.57
10000	999	3	101015	8	MCAR	30	Chisq	AR	19621.37	8.44	6.13	4.45	4.62	5.16	24.54	4.85	5.39	5.03	5.68	69.59	4.7	4.68	5.58	6.86
10000	999	3	101015	8	MCAR	10	Dexp	AR	25198.44	7.03	5.62	4.4	4.55	5.44	20.11	5.5	5.31	5.77	5.84	60.17	4.5	5.12	5.2	5.42
10000	999	3	101015	8	MCAR	30	Dexp	AR	19621.37	8.47	6.16	4.7	4.61	5.27	24.61	4.84	5.52	5.12	5.78	69.76	4.75	4.98	5.55	6.75
10000	999	3	101015	8	MCAR	10	Chisq	AR	25198.44	7.55	5.51	4.86	4.39	5.57	19.89	5.34	5.03	5.61	5.75	59.78	4.42	4.95	5.17	5.67
10000	999	5	1010152035	4	MCAR	10	Chisq	AR	32406.05	7.69	4.95	4.68	4.54	5.03	7.2	5.06	4.86	4.94	4.97	26.45	5.3	5.75	5.38	5.69
10000	999	5	1010152035	4	MCAR	10	Normal	AR	32406.05	7.29	4.9	4.34	4.73	4.79	7.29	5	5.01	4.9	4.98	26.71	5.45	5.74	5.49	5.83
10000	999	5	1010152035	4	MCAR	30	Lognorm	AR	25411.8	10.11	5.65	5.57	4.95	5.6	8.75	5.17	5.64	4.86	5.33	30.78	5.57	6.33	5.78	6.58
10000	999	5	1010152035	4	MCAR	30	Dexp	AR	25411.8	8.61	5.44	4.34	4.85	4.82	8.29	5.4	5.41	5.06	5.37	31.65	5.72	6.47	5.77	6.82
10000	999	5	1010152035	4	MCAR	30	Normal	AR	25411.8	8.22	5.38	3.9	4.72	4.43	8.65	5.27	5.72	5.09	5.45	32.37	5.75	6.73	5.68	6.83
10000	999	5	1010152035	4	MCAR	30	Chisq	AR	25411.8	8.42	5.26	4.56	4.65	4.58	8.45	5.41	5.26	5.01	5.39	31.65	5.66	6.36	5.61	6.79
10000	999	5	1010152035	4	MCAR	10	Dexp	AR	32406.05	7.05	5.22	4.14	5	4.88	7.44	5.23	5.08	4.96	5.18	26.7	5.48	5.54	5.51	5.63
10000	999	5	1010152035	4	MCAR	10	Lognorm	AR	32406.05	11.19	5.08	7.16	4.64	6.11	7.53	4.99	5.18	5.02	5.07	26.33	5.14	6.13	5.38	5.36
10000	999	6	101015203525	4	MCAR	30	Normal	AR	32474.44	8.72	5.71	4.37	5.2	4.65	7.75	5.53	5.5	5.3	5.51	34.88	5.68	6.91	5.8	6.71
10000	999	6	101015203525	4	MCAR	10	Lognorm	AR	41402.48	12.19	5.5	7.6	4.96	6.39	7.86	5.41	6.12	5.37	5.54	28.23	5.4	6.52	5.68	6.02
10000	999	6	101015203525	4	MCAR	10	Normal	AR	41402.48	7.3	4.7	4.29	4.67	4.72	7.57	5.54	5.74	5.53	5.55	28.24	5.64	5.91	5.69	6.24
10000	999	6	101015203525	4	MCAR	30	Dexp	AR	32474.44	8.5	5.62	4.25	4.92	4.47	8.13	5.6	5.46	5.35	5.67	34.17	5.64	6.76	5.7	6.61
10000	999	6	101015203525	4	MCAR	30	Chisq	AR	32474.44	8.92	5.52	4.47	5	4.6	8.03	5.48	5.65	5.17	5.65	34.32	5.41	6.91	5.55	6.53
10000	999	6	101015203525	4	MCAR	30	Lognorm	AR	32474.44	10.99	5.57	5.84	5.09	5.41	8.24	5.67	5.76	5.46	5.83	33.44	5.15	6.14	5.54	6.05
10000	999	6	101015203525	4	MCAR	10	Dexp	AR	41402.48	7.36	4.91	4.28	4.88	4.92	7.52	5.54	5.79	5.55	5.69	27.78	5.63	5.96	5.81	6.17
10000	999	6	101015203525	4	MCAR	10	Chisq	AR	41402.48	8.24	5.05	5.04	4.87	5.34	7.47	5.45	5.68	5.45	5.58	27.99	5.67	5.95	5.86	6.06
10000	999	4	10101520	8	MCAR	10	Lognorm	AR	39601.8	9.77	5.83	6.11	4.93	7.24	14.54	4.63	5.24	4.98	5.16	73.48	3.99	5.28	5.1	5.3
10000	999	4	10101520	8	MCAR	30	Lognorm	AR	30828.1	10.26	5.99	5.65	4.93	6.73	18.56	5.16	5.89	5.6	6.25	74.31	3.98	4.69	5.31	6.24
10000	999	4	10101520	8	MCAR	10	Dexp	AR	39601.8	8.16	5.75	4.71	5.08	5.81	14.63	4.82	5.18	5.14	5.17	73.65	4.32	5.32	5.15	5.82
10000	999	4	10101520	8	MCAR	10	Normal	AR	39601.8	8.02	5.5	4.72	4.76	5.3	14.86	4.85	5.25	4.99	5.14	74.06	4.41	5.24	5.17	5.64
10000	999	4	10101520	8	MCAR	30	Chisq	AR	30828.1	9.09	6.02	4.79	4.8	5.36	18.85	5.58	6.04	5.86	6.45	77.74	4.3	5.02	5.44	6.51
10000	999	4	10101520	8	MCAR	30	Dexp	AR	30828.1	9.17	5.87	4.8	4.78	5.45	18.48	5.53	6.09	5.77	6.34	78.03	4.34	5.15	5.53	6.65
10000	999	4	10101520	8	MCAR	30	Normal	AR	30828.1	9.33	6.11	4.85	4.98	5.11	18.99	5.5	6.06	5.72	6.31	78.87	4.5	5.19	5.56	6.78
10000	999	4	10101520	8	MCAR	10	Chisq	AR	39601.8	8.65	5.54	5.11	4.68	5.72	14.87	4.9	5.27	5	5.17	74.17	4.35	5.43	5.18	5.75
10000	999	7	10101520352515	4	MCAR	10	Normal	AR	46813.29	7.36	4.26	4.16	4.59	4.5	6.4	4.93	4.9	4.88	5.05	30.29	5.1	5.84	5.28	5.78
10000	999	7	10101520352515	4	MCAR	30	Lognorm	AR	36713.91	11.18	5.38	5.77	4.91	5.3	7.19	5.29	5.17	5.3	5.48	37.27	5.04	6.11	5.5	6.41
10000	999	7	10101520352515	4	MCAR	10	Dexp	AR	46813.29	7.98	4.53	4.4	4.77	4.62	6.46	5.17	4.93	4.96	5.09	30.07	5.04	5.68	5.26	5.66
10000	999	7	10101520352515	4	MCAR	30	Dexp	AR	36713.91	8.8	5.4	3.94	5.08	4.39	6.98	5.09	4.93	5.02	5.14	38.06	5.64	6.44	5.9	6.71
10000	999	7	10101520352515	4	MCAR	10	Chisq	AR	46813.29	8.88	4.62	5.11	4.66	4.84	6.15	4.84	4.77	4.85	4.97	29.94	5.4	5.6	5.53	6.07
10000	999	7	10101520352515	4	MCAR	10	Lognorm	AR	46813.29	12.34	4.88	7.34	4.6	5.9	6.35	4.92	4.95	4.94	4.98	29.74	5.07	6.04	5.39	5.84
10000	999	7	10101520352515	4	MCAR	30	Chisq	AR	36713.91	9.24	5.31	4.43	5.01	4.62	6.78	5.11	4.91	4.98	5.32	38.37	5.58	6.51	5.78	6.7
10000	999	7	10101520352515	4	MCAR	30	Normal	AR	36713.91	8.53	5.33	3.95	4.91	4.32	6.77	4.97	4.78	5.03	5.38	38.47	5.68	6.66	5.81	6.61
10000	999	5	1010152035	8	MCAR	10	Lognorm	AR	64797.93	11.15	5.88	7.23	5.19	7.25	13.43	4.65	5.9	4.9	5.13	81.29	3.77	5.28	5.2	5.27
10000	999	5	1010152035	8	MCAR	30	Lognorm	AR	50435.25	11.55	5.62	6.14	4.71	6.31	14.9	4.93	5.72	5.36	5.8	74.97	3.94	5.69	5.6	6.49
10000	999	8	1010152035251530	4	MCAR	30	Normal	AR	45148.5	8.71	5.22	3.84	4.89	4.18	6.79	5.17	5.28	5.12	5.34	39.94	5.65	6.68	5.86	7.08
10000	999	8	1010152035251530	4	MCAR	10	Dexp	AR	57592.74	7.57	4.43	4.46	4.65	4.55	6.3	5.03	5.07	5.03	5.03	31.38	5.01	5.86	5.33	5.6
10000	999	8	1010152035251530	4	MCAR	10	Normal	AR	57592.74	7.64	4.29	4.4	4.47	4.19	6.6	5.18	5.11	5.22	5.24	31.8	5.16	6.03	5.36	5.7
10000	999	8	1010152035251530	4	MCAR	10	Chisq	AR	57592.74	9.17	4.59	5.37	4.67	4.61	6.57	5.15	5.09	5.2	5.03	31.58	5.05	6.08	5.37	5.67
10000	999	5	1010152035	8	MCAR	30	Normal	AR	50435.25	10.13	6.17	4.94	5.32	5.32	15.41	5.04	5.66	5.42	5.74	80.29	4.33	5.62	5.8	7.25
10000	999	5	1010152035	8	MCAR	30	Dexp	AR	50435.25	10.19	6.15	4.97	5.27	5.59	15.5	5.13	5.65	5.26	5.79	79.62	4.4	5.56	5.85	7.21
10000	999	5	1010152035	8	MCAR	30	Chisq	AR	50435.25	9.97	6.13	4.84	5.26	5.55	15.4	5.22	5.65	5.6	5.99	79.52	4.25	6.16	5.76	7.14
10000	999	8	1010152035251530	4	MCAR	10	Lognorm	AR	57592.74	13.37	5.13	8.19	4.87	6.36	6.52	5.21	5.33	5.29	5.35	31.95	4.65	6.11	5.19	5.45
10000	999	8	1010152035251530	4	MCAR	30	Lognorm	AR	45148.5	11.33	5.31	5.91	4.94	5.2	7.11	5.45	5.56	5.38	5.69	37.95	5.3	6.11	5.87	6.42
10000	999	8	1010152035251530	4	MCAR	30	Dexp	AR	45148.5	8.77	5.52	3.91	5.17	4.35	6.94	5.18	5.2	5.22	5.46	39.35	5.48	6.61	5.78	6.74
10000	999	5	1010152035	8	MCAR	10	Dexp	AR	64797.93	8.5	5.84	4.73	5.27	5.42	13.75	4.8	5.62	5.14	5.35	81.69	4.18	6.34	5.29	5.67
10000	999	5	1010152035	8	MCAR	10	Normal	AR	64797.93	8.76	5.49	4.6	4.82	5.21	13.67	4.82	5.63	5.13	5.26	81.5	4.56	6.18	5.54	5.89
10000	999	5	1010152035	8	MCAR	10	Chisq	AR	64797.93	9.82	5.76	5.92	5.21	6.05	13.65	4.75	5.81	5.05	5.37	81.05	4.32	6.05	5.43	5.81
10000	999	8	1010152035251530	4	MCAR	30	Chisq	AR	45148.5	9.1	5.19	4.31	4.99	4.48	7.11	5.33	5.33	5.26	5.58	39.21	5.61	6.5	5.94	6.69
10000	999	9	101015203525153020	4	MCAR	30	Normal	AR	50814.44	9.34	5.54	4.45	5.36	4.6	6.77	5.44	5.18	5.33	5.51	41.02	5.52	6.61	5.82	6.55
10000	999	9	101015203525153020	4	MCAR	10	Normal	AR	64809.34	7.44	4.36	4.25	4.78	4.6	6.17	5.14	5.15	5.23	5.22	32.51	5.09	5.55	5.44	5.57
10000	999	9	101015203525153020	4	MCAR	10	Chisq	AR	64809.34	9.12	4.62	5.31	4.85	4.87	6.17	5.08	4.96	5.14	5.29	32.69	5.09	5.57	5.39	5.55
10000	999	9	101015203525153020	4	MCAR	30	Dexp	AR	50814.44	9.71	5.57	4.74	5.36	4.71	6.63	5.24	5.23	5.22	5.4	40.27	5.29	6.32	5.57	6.47
10000	999	9	101015203525153020	4	MCAR	10	Dexp	AR	64809.34	8.05	4.37	4.42	4.72	4.75	6.25	5.29	5.26	5.37	5.42	32.34	5.08	5.43	5.33	5.52
10000	999	9	101015203525153020	4	MCAR	10	Lognorm	AR	64809.34	13.32	4.91	8.17	4.86	6.12	6.62	5.29	5.55	5.35	5.45	32.55	4.72	6.16	5.05	5.44
10000	999	9	101015203525153020	4	MCAR	30	Chisq	AR	50814.44	9.69	5.49	4.51	5.4	4.57	6.68	5.4	5.37	5.32	5.65	40.4	5.38	6.35	5.85	6.65
10000	999	9	101015203525153020	4	MCAR	30	Lognorm	AR	50814.44	11.86	5.63	5.8	5.4	5.27	6.5	5.31	5.31	5.16	5.34	39.82	4.75	6.22	5.18	6.28
10000	999	6	101015203525	8	MCAR	10	Lognorm	AR	82787.04	11.74	5.68	7.09	5.37	7.02	11.42	4.69	5.7	4.87	5.04	84.91	3.82	5.59	5.14	5.4
10000	999	6	101015203525	8	MCAR	10	Normal	AR	82787.04	8.8	5.38	4.59	5.12	5.03	11.77	4.97	5.23	5.08	5.22	85.37	4.3	6.26	5.26	5.88
10000	999	6	101015203525	8	MCAR	30	Chisq	AR	64423.11	10.8	6.11	5.09	5.48	5.48	13.25	4.98	5.6	5.22	5.45	79.01	3.92	6.13	5.42	6.84
10000	999	6	101015203525	8	MCAR	30	Dexp	AR	64423.11	10.43	6.07	5.03	5.53	5.38	13.03	4.87	5.54	5.13	5.25	78.7	4.1	5.99	5.28	6.78
10000	999	6	101015203525	8	MCAR	10	Dexp	AR	82787.04	8.66	5.29	4.35	4.92	5.16	11.61	4.83	5.18	4.99	5.14	85.3	4.12	6.04	5.29	5.98
10000	999	6	101015203525	8	MCAR	30	Normal	AR	64423.11	10.71	6.46	5.08	5.75	5.43	12.99	4.91	5.55	5.25	5.34	79.29	4.07	5.76	5.3	7.03
10000	999	10	10101520352515302035	4	MCAR	30	Dexp	AR	60710.03	9.31	5.29	4.28	5.21	4.47	6.21	5.19	5.01	5.06	5.31	41.39	5.1	6.2	5.45	6.29
10000	999	10	10101520352515302035	4	MCAR	30	Normal	AR	60710.03	9.26	5.29	4.37	5.13	4.58	6.39	5.47	5.14	5.43	5.58	42.1	5.33	6.13	5.77	6.45
10000	999	10	10101520352515302035	4	MCAR	10	Normal	AR	77401.61	7.64	4.97	4.33	5.29	4.54	6.25	5.07	5.3	5.08	5.05	34.24	5.52	6.05	5.81	5.99
10000	999	10	10101520352515302035	4	MCAR	10	Chisq	AR	77401.61	9.14	4.61	5.03	4.86	4.66	6.28	5.27	5.25	5.3	5.28	33.97	5.42	5.84	5.82	6.01
10000	999	10	10101520352515302035	4	MCAR	10	Dexp	AR	77401.61	8	4.8	4.42	5.29	4.83	6.29	4.88	5.32	5.03	5.16	33.4	5.46	5.88	5.7	6
10000	999	10	10101520352515302035	4	MCAR	30	Chisq	AR	60710.03	9.73	5.37	4.62	5.23	4.6	6.53	5.59	5.23	5.46	5.66	41.36	5.41	6.01	5.78	6.47
10000	999	6	101015203525	8	MCAR	10	Chisq	AR	82787.04	9.94	5.79	5.8	5.42	5.7	11.92	4.94	5.36	5.1	5.13	85.6	4.22	6.19	5.33	5.78
10000	999	10	10101520352515302035	4	MCAR	30	Lognorm	AR	60710.03	12.28	5.38	6.57	5.38	5.16	6.76	5.54	5.52	5.52	5.81	39.86	5.21	5.97	5.62	6.16
10000	999	10	10101520352515302035	4	MCAR	10	Lognorm	AR	77401.61	14.02	4.9	8.34	4.96	6.19	6.72	5.25	5.62	5.45	5.54	34.56	5.06	6.16	5.73	5.63
10000	999	6	101015203525	8	MCAR	30	Lognorm	AR	64423.11	12.33	5.94	6.64	5.22	6.51	13.03	4.85	5.65	5.13	5.53	74.39	3.54	5.88	5.19	6.3
10000	999	11	1010152035251530203520	4	MCAR	10	Chisq	AR	84601.42	10.04	4.78	5.6	5.17	4.87	6.02	4.73	5.18	4.82	5.14	35.3	5.12	5.9	5.5	5.68
10000	999	11	1010152035251530203520	4	MCAR	30	Normal	AR	66337.73	9.28	5.42	4.02	5.36	4.43	6.48	5	5.45	5.07	5.33	43.9	5.7	6.49	6.14	6.74
10000	999	11	1010152035251530203520	4	MCAR	30	Lognorm	AR	66337.73	12.89	5.47	6.47	5.4	5.5	6.73	5.07	5.65	5.17	5.42	42.89	5.14	6.28	5.67	6.19
10000	999	11	1010152035251530203520	4	MCAR	30	Chisq	AR	66337.73	9.72	5.48	4.44	5.46	4.32	6.29	4.97	5.26	5	5.2	43.26	5.55	6.54	5.95	6.67
10000	999	11	1010152035251530203520	4	MCAR	10	Dexp	AR	84601.42	8.01	4.34	4.29	4.81	4.66	6.01	4.86	5.08	4.86	5	35.21	5.2	5.61	5.59	5.77
10000	999	11	1010152035251530203520	4	MCAR	30	Dexp	AR	66337.73	9.04	5.43	4.24	5.29	4.66	6.44	5.02	5.38	5.05	5.36	43.27	5.66	6.33	6.11	6.7
10000	999	11	1010152035251530203520	4	MCAR	10	Lognorm	AR	84601.42	14.5	5	8.69	5.05	6.28	6.44	4.74	5.45	4.83	5	35.42	4.73	6.11	5.33	5.49
10000	999	7	10101520352515	8	MCAR	10	Lognorm	AR	93616.21	12.65	5.67	7.2	5.03	7.12	10.05	5.13	5.54	5.43	5.52	89.25	3.76	5.22	5.21	5.62
10000	999	7	10101520352515	8	MCAR	30	Dexp	AR	72860.16	11.29	5.95	5.01	5.4	5.32	11.55	4.85	5.71	5.03	5.32	80.49	4.23	6.03	5.73	7.52
10000	999	7	10101520352515	8	MCAR	30	Chisq	AR	72860.16	11.82	6.07	5.11	5.43	5.53	11.39	5.01	5.7	5.26	5.58	80.54	4.22	6.34	5.95	7.41
10000	999	7	10101520352515	8	MCAR	30	Lognorm	AR	72860.16	13.53	5.96	7.44	5.42	6.98	11.5	5.32	5.54	5.64	6.01	76.54	3.69	5.67	5.43	6.75
10000	999	11	1010152035251530203520	4	MCAR	10	Normal	AR	84601.42	7.54	4.38	4.22	4.86	4.19	6.16	5.03	5.33	5.06	5.12	35.4	5.29	5.88	5.72	5.72
10000	999	7	10101520352515	8	MCAR	10	Chisq	AR	93616.21	10.37	5.45	5.18	5.22	5.43	10.33	5.18	5.39	5.25	5.4	89.52	4.25	5.73	5.45	6.07
10000	999	7	10101520352515	8	MCAR	30	Normal	AR	72860.16	11.29	6.02	4.85	5.46	4.95	11.57	4.94	5.67	5.22	5.4	80.87	4.37	6.12	5.96	7.61
10000	999	7	10101520352515	8	MCAR	10	Normal	AR	93616.21	8.91	5.18	4.57	4.84	4.78	10.09	5.15	5.47	5.27	5.21	89.29	4.28	5.95	5.36	6.09
10000	999	7	10101520352515	8	MCAR	10	Dexp	AR	93616.21	8.84	5.11	4.24	4.85	5.13	10.25	5.08	5.48	5.21	5.29	89.44	4.2	5.92	5.39	6.01
10000	999	12	101015203525153020352015	4	MCAR	10	Dexp	AR	90005.47	8.32	4.53	4.12	5.08	4.7	5.7	4.58	4.97	4.67	4.71	37.25	5.11	5.52	5.38	5.69
10000	999	12	101015203525153020352015	4	MCAR	30	Normal	AR	70567.14	9.72	4.94	4.2	5.08	4.35	6.05	4.98	5.09	4.83	5.07	46.54	4.83	5.85	5.21	6.32
10000	999	12	101015203525153020352015	4	MCAR	30	Chisq	AR	70567.14	10.54	5.34	4.68	5.52	4.63	5.99	4.94	5.06	5.02	5.13	46.24	4.84	5.83	5.37	6.1
10000	999	12	101015203525153020352015	4	MCAR	10	Chisq	AR	90005.47	9.84	4.43	5.29	4.8	4.55	5.62	4.75	5.02	4.89	4.88	37.18	5.11	5.37	5.48	5.71
10000	999	12	101015203525153020352015	4	MCAR	30	Lognorm	AR	70567.14	13.86	5.75	6.97	5.81	5.5	6.34	5.15	5.26	5.08	5.24	45.05	4.74	6.16	5.56	6.03
10000	999	12	101015203525153020352015	4	MCAR	10	Lognorm	AR	90005.47	14.22	4.86	8.55	4.93	6.03	6.17	4.9	5.27	5.05	5.12	38.02	4.67	5.97	5.39	5.37
10000	999	12	101015203525153020352015	4	MCAR	10	Normal	AR	90005.47	7.65	3.97	4.31	4.51	4.11	5.74	4.52	4.92	4.64	4.85	37.66	5.11	5.51	5.44	5.78
10000	999	12	101015203525153020352015	4	MCAR	30	Dexp	AR	70567.14	10.13	5.15	4.33	5.29	4.64	6.1	4.83	5.18	4.92	4.99	45.49	4.66	5.82	5.27	5.93
10000	999	8	1010152035251530	8	MCAR	10	Dexp	AR	115195.25	9.25	5.13	4.95	4.98	5.49	9.84	5.18	5.45	5.39	5.3	90.92	3.98	5.38	5.23	5.57
10000	999	8	1010152035251530	8	MCAR	10	Normal	AR	115195.25	9.41	5.04	4.38	4.9	4.78	9.98	5.47	5.53	5.53	5.44	90.87	4.28	5.62	5.4	5.67
10000	999	8	1010152035251530	8	MCAR	10	Chisq	AR	115195.25	10.9	5.21	5.98	5.1	5.67	9.96	5.35	5.44	5.58	5.59	90.89	4.05	5.7	5.35	5.81
10000	999	8	1010152035251530	8	MCAR	30	Chisq	AR	89651.46	11.99	5.75	5.46	5.35	5.37	10.37	4.94	5.58	5.31	5.42	79.59	3.77	6.34	5.34	6.82
10000	999	8	1010152035251530	8	MCAR	30	Normal	AR	89651.46	11.17	5.8	4.88	5.42	4.9	10.29	5.05	5.34	5.23	5.44	80.29	4.01	6.37	5.44	6.97
10000	999	8	1010152035251530	8	MCAR	30	Lognorm	AR	89651.46	13.49	5.8	6.84	5.38	6.78	10.54	5.03	5.64	5.38	5.58	75.41	3.31	5.46	4.98	6.18
10000	999	8	1010152035251530	8	MCAR	30	Dexp	AR	89651.46	10.75	5.42	4.82	5.19	5.16	10.4	5.1	5.54	5.37	5.47	79.62	3.88	6.03	5.38	6.92
10000	999	8	1010152035251530	8	MCAR	10	Lognorm	AR	115195.25	13.05	5.56	7.56	5.29	7.31	9.6	5.25	5.82	5.55	5.48	90.83	3.57	5.66	5.4	5.58
10000	999	9	101015203525153020	8	MCAR	10	Normal	AR	129601.66	9.56	5.62	4.68	5.51	5.04	8.44	4.81	5.07	4.94	5.12	92.69	4.1	6.22	5.29	5.45
10000	999	9	101015203525153020	8	MCAR	30	Dexp	AR	100836.53	10.92	5.81	4.53	5.56	4.9	9.68	4.99	5.52	5.35	5.44	80.03	3.74	6.52	5.35	6.94
10000	999	9	101015203525153020	8	MCAR	10	Lognorm	AR	129601.66	13.82	5.35	7.64	5.09	6.75	8.59	4.81	5.01	4.94	5.18	91.83	3.56	5.57	5.05	5.29
10000	999	9	101015203525153020	8	MCAR	10	Dexp	AR	129601.66	9.72	5.44	4.84	5.67	5.48	8.54	4.82	5.34	4.99	4.94	92.73	3.97	6.09	5.15	5.5
10000	999	9	101015203525153020	8	MCAR	30	Chisq	AR	100836.53	12.19	5.8	5.02	5.56	5.04	9.67	4.91	5.42	5.22	5.48	78.73	3.83	6.2	5.53	7.1
10000	999	9	101015203525153020	8	MCAR	30	Lognorm	AR	100836.53	14.37	5.65	7.11	5.48	6.57	9.53	4.77	5.58	5.05	5.28	75.85	3.5	5.67	5.28	6.59
10000	999	9	101015203525153020	8	MCAR	30	Normal	AR	100836.53	11.57	5.74	4.75	5.62	4.63	9.8	4.85	5.47	5.32	5.57	80.07	3.88	6.8	5.48	7.04
10000	999	9	101015203525153020	8	MCAR	10	Chisq	AR	129601.66	11.02	5.19	5.65	5.06	5.18	8.51	4.95	5.2	5.06	5.29	92.3	3.81	6	5.01	5.24
10000	999	10	10101520352515302035	8	MCAR	10	Normal	AR	154807.95	9.64	5.07	4.8	5.11	4.95	8.17	4.7	5.03	4.92	5.12	93.05	4.45	5.91	5.89	5.91
10000	999	10	10101520352515302035	8	MCAR	10	Dexp	AR	154807.95	9.87	5.12	4.55	5.21	5.19	8.13	4.81	5.12	5.04	5.14	93.07	4.2	6.06	5.55	6.15
10000	999	10	10101520352515302035	8	MCAR	30	Chisq	AR	120402.51	11.09	5.56	5.13	5.45	4.92	8.82	4.79	5.24	5.13	5.21	77.31	3.78	6.52	5.49	7.07
10000	999	10	10101520352515302035	8	MCAR	10	Lognorm	AR	154807.95	13.91	5.39	7.75	5.26	7.19	8.07	4.79	5.48	5.09	5.14	91.85	3.71	5.24	5.3	5.34
10000	999	10	10101520352515302035	8	MCAR	30	Lognorm	AR	120402.51	14.04	5.49	6.8	5.29	6.53	9.15	4.71	5.47	4.98	5.17	75.43	3.53	5.56	5.52	6.49
10000	999	10	10101520352515302035	8	MCAR	10	Chisq	AR	154807.95	11.79	5.2	6.09	5.13	5.49	8.02	4.73	5.2	4.98	5.15	92.45	4.22	5.88	5.68	5.81
10000	999	10	10101520352515302035	8	MCAR	30	Normal	AR	120402.51	10.94	5.51	4.43	5.3	4.73	8.66	4.73	5.05	4.95	5.09	77.93	3.98	6.6	5.54	6.77
10000	999	10	10101520352515302035	8	MCAR	30	Dexp	AR	120402.51	10.69	5.57	4.22	5.28	4.84	8.54	4.62	5.08	4.84	5.04	77.46	3.8	6.27	5.67	6.81
10000	999	11	1010152035251530203520	8	MCAR	10	Normal	AR	169190.05	10.1	5.28	4.63	5.18	5.28	7.64	4.85	5.07	5.09	5.14	93.75	4.02	5.59	5.37	5.57
10000	999	11	1010152035251530203520	8	MCAR	30	Dexp	AR	131636.16	11.42	5.77	5.04	5.51	5.21	8.4	4.99	5.12	5.19	5.26	79.4	3.96	6.45	5.73	7.01
10000	999	11	1010152035251530203520	8	MCAR	10	Dexp	AR	169190.05	10.1	5.29	5	5.29	5.44	7.83	4.75	5.03	5.06	5.1	93.63	3.8	5.2	5.42	5.42
10000	999	11	1010152035251530203520	8	MCAR	10	Lognorm	AR	169190.05	14	5.17	7.74	5.08	7.07	7.86	4.7	5.06	4.94	5.12	92.85	3.3	5.45	5.02	5.22
10000	999	11	1010152035251530203520	8	MCAR	30	Lognorm	AR	131636.16	15.02	5.36	7.18	5.21	6.43	8.39	4.84	5.54	5.11	5.3	75.64	3.56	5.91	5.55	6.74
10000	999	11	1010152035251530203520	8	MCAR	30	Chisq	AR	131636.16	11.53	5.59	4.93	5.43	5.42	8.39	5.09	5.27	5.32	5.46	78.46	4.08	6.34	5.56	7.35
10000	999	11	1010152035251530203520	8	MCAR	10	Chisq	AR	169190.05	12.12	5.15	6.26	5.08	5.57	7.85	4.88	5.12	5.01	5.18	93.03	3.88	5.66	5.2	5.29
10000	999	11	1010152035251530203520	8	MCAR	30	Normal	AR	131636.16	11.54	5.58	4.55	5.3	4.78	8.42	4.98	5.27	5.22	5.25	79.78	3.99	6.33	5.72	7.27
10000	999	12	101015203525153020352015	8	MCAR	30	Dexp	AR	140041.81	11.16	4.9	4.38	4.94	4.42	8.35	5.02	5.58	5.18	5.32	80.1	3.99	6.1	5.88	6.57
10000	999	12	101015203525153020352015	8	MCAR	10	Normal	AR	179993.55	10.21	4.97	4.98	5.08	4.65	7.6	4.75	5.23	5.09	5.14	95.17	4.05	5.86	5.4	5.84
10000	999	12	101015203525153020352015	8	MCAR	30	Normal	AR	140041.81	11.32	5.23	4.63	5.13	4.48	8.27	4.88	5.65	5.13	5.29	81.04	4.15	6.75	6	6.74
10000	999	12	101015203525153020352015	8	MCAR	10	Lognorm	AR	179993.55	14.56	5.14	7.76	5.01	7.01	7.52	5.01	5.39	5.19	5.22	93.99	3.59	5.36	5.13	5.6
10000	999	12	101015203525153020352015	8	MCAR	30	Lognorm	AR	140041.81	15.1	5.06	6.81	5.08	6.21	8.06	4.98	5.31	5.21	5.54	77.86	3.55	5.52	5.47	6.76
10000	999	12	101015203525153020352015	8	MCAR	10	Chisq	AR	179993.55	12.13	5.01	5.81	5.02	5.29	7.7	4.88	5.38	5.17	5.18	94.69	3.87	5.65	5.33	5.88
10000	999	12	101015203525153020352015	8	MCAR	10	Dexp	AR	179993.55	10.4	4.81	4.65	4.99	5.21	7.66	4.74	5.38	4.95	5.12	95.14	4.18	6.02	5.55	5.86
10000	999	12	101015203525153020352015	8	MCAR	30	Chisq	AR	140041.81	12.16	5.02	4.71	5.04	4.36	8.08	5.14	5.61	5.38	5.38	80.08	3.95	6.02	5.75	6.8
