# Supplementary material for: Incompletely Observed Nonparametric Factorial Designs With Repeated Measurements: A Wild Bootstrap Approach
Source: Biom J. 2024 Nov 23;66(8):e70008. doi: 10.1002/bimj.70008 (PMC11585227; doi:10.1002/bimj.70008)
Supplement: Supplementary file 1 — Supporting Information [file BIMJ-66-e70008-s001.zip › CodeandData2/CodeandData/Rcode/Results/Results_SevWeights.csv]

nsim	nbsp	a	ni	t	MissMech	miss	dist	cov	Nobs	waldCG	anovaCG	WBtsWaldCG	WBtsAnovaCG	WBtsMatsCG	waldCT	anovaCT	WBtsWaldCT	WBtsAnovaCT	WBtsMatsCT	waldCGT	anovaCGT	WBtsWaldCGT	WBtsAnovaCGT	WBtsMatsCGT	Weights
10000	999	2	55	4	MCAR	10	Ordinal	TP	3603.21	9.93	9.93	7.15	7.15	9.4	25.41	5.82	7.33	6.27	5.41	25.3	6.04	7.07	6.39	5.88	norm
10000	999	2	55	4	MCAR	10	Normal	CS	3600.18	8.65	8.65	3.64	3.64	5.23	26.3	6.97	4.99	4.9	6.23	25.48	6.42	5.05	4.31	5.92	Rad
10000	999	2	55	4	MCAR	30	Ordinal	TP	2922.18	11.03	11.03	7.82	7.82	10	29.73	7.46	9.05	7.53	6.89	30.22	7.26	9.72	7.48	6.73	pois
10000	999	2	55	4	MCAR	30	Normal	AR	2919.17	9.77	9.77	5.83	5.83	4.26	32.91	8.13	8.9	6.99	10.43	33.87	8.29	9.55	7.14	11.11	norm
10000	999	2	2020	4	MCAR	30	Ordinal	TP	11295.07	5.96	5.96	5.46	5.46	6.09	8.87	5.75	6.73	6.12	5.56	8.12	4.81	6.4	5.25	4.95	norm
10000	999	2	55	4	MCAR	30	Normal	CS	2920.55	9.55	9.55	4.45	4.45	5	32.96	8.03	5.6	4.77	5.85	33.52	8.01	5.69	4.69	6.21	Rad
10000	999	2	1010	4	MCAR	10	Ordinal	TP	7200.63	7.01	7.01	6.04	6.04	7.13	11.73	5.2	7.23	5.71	5.05	11.7	5.03	7.04	5.57	5.17	norm
10000	999	2	55	4	MCAR	30	Normal	AR	2920.55	9.69	9.69	4.5	4.5	4.85	32.82	8.17	5.69	5.1	6.27	32.78	7.94	6.09	4.92	6.21	Rad
10000	999	2	55	4	MCAR	10	Normal	CS	3604.21	8.7	8.7	4.81	4.81	4.64	26.44	6.68	8.68	6.75	10.24	27.1	6.72	9.54	6.6	10.52	norm
10000	999	2	1010	4	MCAR	30	Normal	TP	5650.32	6.88	6.88	5.04	5.04	5.19	14.71	6.94	5.23	5.85	6.35	15.27	6.59	5.41	5.45	6	Rad
10000	999	2	1010	4	MCAR	30	Ordinal	TP	5656.04	7.65	7.65	6.59	6.59	7.72	13.46	5.52	7.38	6.01	5.8	13.44	5.73	7.31	6.26	5.93	norm
10000	999	2	1010	4	MCAR	10	Normal	AR	7200.91	6.04	6.04	4.27	4.27	5.13	12.18	6.01	5.17	5.49	5.77	12.03	5.64	4.87	5.08	5.2	Rad
10000	999	2	1010	4	MCAR	10	Normal	TP	7200.04	6.09	6.09	5.13	5.13	4.77	11.03	5.64	6.49	5.62	6.4	12.29	5.51	7.44	5.52	6.64	norm
10000	999	2	55	4	MCAR	30	Ordinal	TP	2922.18	11.03	11.03	5.7	5.7	8.31	29.73	7.46	5.5	5.34	4.53	30.22	7.26	5.83	5.42	4.76	Rad
10000	999	2	55	4	MCAR	30	Normal	TP	2920.55	9.34	9.34	4.12	4.12	4.43	32.25	8.76	5.74	5.35	6.3	32.89	8.62	5.88	5.38	6.26	Rad
10000	999	2	55	4	MCAR	30	Normal	TP	2919.17	9.61	9.61	5.91	5.91	4.11	32.86	8.48	8.98	7.19	10.17	33.39	8.94	9.73	7.58	10.75	norm
10000	999	2	2020	4	MCAR	10	Normal	TP	14397.22	5.41	5.41	4.96	4.96	5.16	7.75	5.07	4.88	4.92	4.97	7.82	5.05	4.94	4.86	4.81	Rad
10000	999	2	1010	4	MCAR	30	Normal	CS	5650.32	7.02	7.02	4.91	4.91	5.33	14.77	6.08	5.36	5.11	5.69	14.98	6.7	5.77	5.63	6.42	Rad
10000	999	2	1010	4	MCAR	30	Normal	TP	5650.32	6.88	6.88	5.76	5.76	4.89	14.71	6.94	8.24	7.07	8.88	15.27	6.59	8.95	6.7	8.29	pois
10000	999	2	2020	4	MCAR	10	Ordinal	TP	14401.08	5.92	5.92	5.33	5.33	5.88	8.09	5.29	6.33	5.61	5.03	7.98	4.98	6.37	5.4	5.01	norm
10000	999	2	55	4	MCAR	10	Normal	AR	3600.18	8.62	8.62	5.11	5.11	4.47	26.05	7.37	10.72	7.35	10.6	25.6	6.42	10.99	6.45	9.72	pois
10000	999	2	1010	4	MCAR	10	Normal	AR	7200.04	5.85	5.85	4.9	4.9	4.64	11.5	5.38	6.75	5.5	6.64	12.27	5.38	7.42	5.42	6.85	norm
10000	999	2	2020	4	MCAR	10	Normal	CS	14402.59	5.05	5.05	5.22	5.22	4.52	8.18	5.14	6.23	5.3	6.17	7.92	4.8	6.03	5.16	5.62	norm
10000	999	2	55	4	MCAR	10	Normal	AR	3604.21	8.61	8.61	4.89	4.89	4.65	26.48	7.06	8.41	6.71	9.98	26.96	7.22	9.73	6.86	10.38	norm
10000	999	2	1020	4	MCAR	30	Normal	TP	8466.76	6.37	6.37	5.64	5.64	4.81	13.65	6.9	9.49	7.02	8.82	14.39	6.61	9.57	6.75	8.56	pois
10000	999	2	55	4	MCAR	10	Ordinal	TP	3601.1	9.21	9.21	7.04	7.04	8.99	25.28	6.16	9.51	6.95	6.15	25.6	6.22	9.63	6.84	6.52	pois
10000	999	2	1020	4	MCAR	10	Normal	TP	10798.86	6	6	5.34	5.34	4.67	11.54	6.18	8.09	6.33	6.98	12.15	6.15	8.15	6.25	7.18	norm
10000	999	2	55	4	MCAR	10	Normal	CS	3600.18	8.65	8.65	5.17	5.17	4.52	26.3	6.97	10.92	6.94	10.81	25.48	6.42	11.19	6.45	10.63	pois
10000	999	2	55	4	MCAR	30	Normal	CS	2919.17	9.47	9.47	5.95	5.95	4.34	33.34	7.75	8.81	6.81	10.76	34.28	7.87	9.07	6.82	11.31	norm
10000	999	2	55	4	MCAR	30	Normal	TP	2920.55	9.34	9.34	5.85	5.85	4.29	32.25	8.76	10.3	7.68	11.49	32.89	8.62	11.1	7.59	11.3	pois
10000	999	2	1010	4	MCAR	10	Normal	CS	7200.91	5.82	5.82	4.81	4.81	4.32	12.55	5.72	7.76	6.07	7.56	11.85	5.31	7.53	5.75	6.86	pois
10000	999	2	55	4	MCAR	30	Normal	CS	2920.55	9.55	9.55	5.98	5.98	4.64	32.96	8.03	10.23	7.21	11.47	33.52	8.01	10.38	7.06	11.76	pois
10000	999	2	1010	4	MCAR	10	Normal	CS	7200.91	5.82	5.82	4.18	4.18	4.87	12.55	5.72	5.3	5.3	5.51	11.85	5.31	4.86	4.9	4.91	Rad
10000	999	2	2020	4	MCAR	30	Ordinal	TP	11290.88	5.69	5.69	4.89	4.89	5.45	8.28	5.13	5.11	5.01	5.04	8.43	5.12	5.29	5.07	5.37	Rad
10000	999	2	55	4	MCAR	10	Ordinal	TP	3601.1	9.21	9.21	5.23	5.23	7.51	25.28	6.16	4.81	4.95	5.42	25.6	6.22	5.03	5	5.61	Rad
10000	999	2	1010	4	MCAR	10	Normal	TP	7200.91	5.93	5.93	4.59	4.59	5.16	11.94	6.15	5.26	5.45	5.71	12.08	5.82	4.94	5.18	5.38	Rad
10000	999	2	2020	4	MCAR	30	Normal	TP	11288.72	5.43	5.43	5.38	5.38	4.6	8.36	5.37	6.28	5.41	6.02	8.97	5.65	7.1	5.85	6.47	pois
10000	999	2	1010	4	MCAR	10	Normal	TP	7200.91	5.93	5.93	5.09	5.09	4.63	11.94	6.15	7.79	6.41	7.28	12.08	5.82	7.43	5.88	6.82	pois
10000	999	2	1010	4	MCAR	30	Normal	AR	5650.32	7.15	7.15	5.74	5.74	5	14.51	6.61	8.65	6.75	8.77	15.25	6.46	8.85	6.72	8.67	pois
10000	999	2	1010	4	MCAR	30	Normal	AR	5658.46	6.56	6.56	5.25	5.25	4.46	14.58	6.58	8.53	6.6	8.46	14.88	6.3	8.03	6.38	8.39	norm
10000	999	2	1020	4	MCAR	30	Ordinal	TP	8466.89	6.9	6.9	5.41	5.41	6.34	12.95	5.78	5.5	5.42	5.45	12.87	5.92	5.53	5.48	5.61	Rad
10000	999	2	1010	4	MCAR	30	Ordinal	TP	5653.34	7.19	7.19	5.12	5.12	6.51	13.44	5.54	4.99	5.06	5.1	13.33	5.35	4.8	4.88	5.08	Rad
10000	999	2	2020	4	MCAR	30	Normal	TP	11288.72	5.43	5.43	4.86	4.86	4.88	8.36	5.37	4.78	4.96	5	8.97	5.65	5.65	5.24	5.46	Rad
10000	999	2	55	4	MCAR	10	Normal	TP	3604.21	7.81	7.81	4.68	4.68	4.52	26.01	7.83	8.28	7.23	9.72	27.13	7.93	9.77	7.45	10.01	norm
10000	999	2	1020	4	MCAR	10	Normal	CS	10804.47	5.85	5.85	4.54	4.54	5.13	12.38	5.84	5.88	5.28	5.67	12.26	5.8	6	5.46	6.02	Rad
10000	999	2	1020	4	MCAR	10	Normal	CS	10804.47	5.85	5.85	5.35	5.35	4.65	12.38	5.84	8.84	6.32	8.07	12.26	5.8	8.86	6.5	8.14	pois
10000	999	2	1020	4	MCAR	10	Ordinal	TP	10806.35	6.55	6.55	5.27	5.27	6	11.33	5.07	5.37	4.87	5.59	11.39	5.33	5.2	5.16	5.59	Rad
10000	999	2	1010	4	MCAR	10	Normal	AR	7200.91	6.04	6.04	5.13	5.13	4.42	12.18	6.01	7.98	6.33	7.44	12.03	5.64	7.56	5.84	6.95	pois
10000	999	2	1020	4	MCAR	30	Normal	AR	8466.76	6.42	6.42	4.88	4.88	5.31	13.96	6.6	5.99	5.8	6.38	14.47	6.19	6.15	5.44	6.31	Rad
10000	999	2	1010	4	MCAR	10	Normal	CS	7200.04	6.18	6.18	5.22	5.22	4.69	11.53	5.3	6.86	5.57	6.92	12.52	5.07	7.48	5.36	7.13	norm
10000	999	2	1020	4	MCAR	30	Ordinal	TP	8466.89	6.9	6.9	6.28	6.28	7	12.95	5.78	8.33	6.62	6.14	12.87	5.92	8.27	6.55	6.39	pois
10000	999	2	1010	4	MCAR	10	Ordinal	TP	7201.76	7.01	7.01	5.44	5.44	6.38	12.07	5.26	5.39	4.99	5.51	11.83	5.36	5.09	5.22	5.66	Rad
10000	999	2	55	4	MCAR	30	Normal	AR	2920.55	9.69	9.69	5.9	5.9	4.67	32.82	8.17	10.2	7.17	11.15	32.78	7.94	10.78	7.07	11.56	pois
10000	999	2	55	4	MCAR	30	Ordinal	TP	2923.24	11.13	11.13	7.36	7.36	9.87	30.86	7.53	9.01	7.64	6.97	30.68	7.35	8.13	7.33	6.61	norm
10000	999	2	2020	4	MCAR	30	Normal	TP	11289.67	6.13	6.13	5.79	5.79	5.37	8.24	5.43	6.2	5.41	6	9.08	5.68	6.79	5.66	6.35	norm
10000	999	2	2020	4	MCAR	30	Normal	AR	11288.72	5.41	5.41	5.39	5.39	4.75	8.38	5.27	6.54	5.36	6.01	9.05	5.44	6.96	5.78	6.84	pois
10000	999	2	1020	4	MCAR	30	Ordinal	TP	8474.24	7.03	7.03	6.19	6.19	6.89	12.78	5.32	7.95	5.96	6.07	12.2	5.18	7.82	5.92	5.76	norm
10000	999	2	1020	4	MCAR	10	Normal	AR	10804.47	5.82	5.82	4.62	4.62	5.15	12.17	6.17	5.8	5.61	5.95	12.1	6.14	5.84	5.54	5.91	Rad
10000	999	2	1010	4	MCAR	10	Ordinal	TP	7201.76	7.01	7.01	6.13	6.13	7.15	12.07	5.26	7.79	5.96	5.42	11.83	5.36	7.48	6.14	5.42	pois
10000	999	2	2020	4	MCAR	30	Normal	AR	11289.67	5.73	5.73	5.68	5.68	5.13	8.62	5.27	6.21	5.37	5.96	9.05	5.32	6.64	5.44	6.14	norm
10000	999	2	1010	4	MCAR	30	Normal	CS	5650.32	7.02	7.02	5.85	5.85	4.94	14.77	6.08	8.8	6.26	8.49	14.98	6.7	9.16	6.84	9.06	pois
10000	999	2	1020	4	MCAR	30	Normal	CS	8464.69	6.51	6.51	5.54	5.54	4.93	14.35	6.33	9.46	6.61	8.75	14.61	6.36	9.59	6.43	8.83	norm
10000	999	2	1020	4	MCAR	10	Normal	AR	10804.47	5.82	5.82	5.25	5.25	4.68	12.17	6.17	8.58	6.61	7.74	12.1	6.14	8.8	6.62	7.65	pois
10000	999	2	2020	4	MCAR	10	Normal	CS	14397.22	5.23	5.23	5.31	5.31	4.6	7.97	4.92	6.31	5.45	6.14	7.93	4.92	6.22	5.2	5.96	pois
10000	999	2	1020	4	MCAR	30	Normal	CS	8466.76	6.15	6.15	4.74	4.74	5.09	13.82	6.06	6.02	5.44	6.19	14.37	6.49	6.26	5.64	6.54	Rad
10000	999	2	2020	4	MCAR	10	Normal	TP	14402.59	5.58	5.58	5.49	5.49	4.9	7.86	5.23	5.85	5.28	5.71	7.77	5.33	5.86	5.53	5.67	norm
10000	999	2	2020	4	MCAR	10	Normal	AR	14397.22	5.3	5.3	4.95	4.95	5.05	7.98	5.04	4.91	4.94	5.06	7.83	4.9	4.91	4.83	4.64	Rad
10000	999	2	1020	4	MCAR	30	Normal	AR	8466.76	6.42	6.42	5.76	5.76	4.92	13.96	6.6	9.47	6.79	8.57	14.47	6.19	9.73	6.35	8.79	pois
10000	999	2	2020	4	MCAR	10	Normal	AR	14402.59	5.44	5.44	5.33	5.33	4.82	8.09	5.11	6.11	5.3	5.98	8.01	5.08	5.95	5.26	5.46	norm
10000	999	2	1010	4	MCAR	30	Normal	TP	5658.46	6.44	6.44	5.15	5.15	4.53	14.62	6.55	8.13	6.44	8.12	15.35	6.59	8.29	6.54	8.26	norm
10000	999	2	2020	4	MCAR	30	Normal	CS	11288.72	5.61	5.61	5.41	5.41	4.66	8.43	4.81	6.49	5.02	6.36	8.69	5.49	6.74	5.77	6.63	pois
10000	999	2	55	4	MCAR	10	Normal	TP	3600.18	8.33	8.33	5.1	5.1	4.27	26.09	7.73	10.56	7.64	10.2	26.01	7.04	10.63	6.92	9.73	pois
10000	999	2	2020	4	MCAR	30	Normal	CS	11288.72	5.61	5.61	4.96	4.96	4.98	8.43	4.81	4.95	4.56	4.96	8.69	5.49	5.18	5.18	5.19	Rad
10000	999	2	1010	4	MCAR	30	Ordinal	TP	5653.34	7.19	7.19	6.11	6.11	7.3	13.44	5.54	7.66	6.12	5.65	13.33	5.35	7.19	6.12	5.72	pois
10000	999	2	2020	4	MCAR	10	Ordinal	TP	14402.18	5.73	5.73	5.55	5.55	5.91	7.47	4.89	6.21	5.45	4.84	7.8	4.79	6.28	5.29	4.84	pois
10000	999	2	55	4	MCAR	10	Normal	TP	3600.18	8.33	8.33	6.31	6.31	5.08	26.09	7.73	14.11	7.9	10.68	26.01	7.04	13.8	7.06	10.18	Mem
10000	999	2	2020	4	MCAR	30	Normal	AR	11288.72	5.41	5.41	4.73	4.73	4.82	8.38	5.27	4.85	4.86	4.92	9.05	5.44	5.55	5.04	5.46	Rad
10000	999	2	1020	4	MCAR	10	Ordinal	TP	10806.35	6.55	6.55	5.99	5.99	6.54	11.33	5.07	7.91	5.94	5.53	11.39	5.33	8.09	6.04	5.57	pois
10000	999	2	55	4	MCAR	10	Normal	CS	3600.18	8.65	8.65	6.42	6.42	5.27	26.3	6.97	14.27	7.57	11.4	25.48	6.42	14.2	6.7	11.16	Mem
10000	999	2	2020	4	MCAR	10	Normal	AR	14397.22	5.3	5.3	5.44	5.44	4.66	7.98	5.04	6.14	5.43	5.95	7.83	4.9	6.26	5.23	5.76	pois
10000	999	2	2020	4	MCAR	10	Ordinal	TP	14402.18	5.73	5.73	5.08	5.08	5.48	7.47	4.89	4.96	4.91	5.09	7.8	4.79	4.87	4.74	5.17	Rad
10000	999	2	55	4	MCAR	30	Normal	CS	2920.55	9.55	9.55	6.67	6.67	5.25	32.96	8.03	15.01	7.73	13.69	33.52	8.01	15.67	7.58	14.2	Mem
10000	999	2	2020	4	MCAR	10	Normal	TP	14397.22	5.41	5.41	5.34	5.34	5.07	7.75	5.07	6.09	5.1	5.39	7.82	5.05	6.22	5.04	5.23	Mem
10000	999	2	2020	4	MCAR	30	Normal	CS	11289.67	5.64	5.64	5.41	5.41	4.82	8.87	5.15	6.37	5.44	6.23	9.18	5.38	6.86	5.59	6.69	norm
10000	999	2	1010	4	MCAR	10	Normal	TP	7200.91	5.93	5.93	5.62	5.62	4.97	11.94	6.15	9.32	6.19	7.1	12.08	5.82	9.1	5.81	6.8	Mem
10000	999	2	1020	4	MCAR	30	Normal	TP	8464.69	6.19	6.19	5.13	5.13	4.68	14.03	6.57	9.11	6.63	8.2	14.58	6.65	9.66	6.8	8.63	norm
10000	999	2	1010	4	MCAR	30	Ordinal	TP	5653.34	7.19	7.19	6.2	6.2	7.16	13.44	5.54	9.44	6.06	6.02	13.33	5.35	9.14	6.02	6.17	Mem
10000	999	2	55	4	MCAR	30	Ordinal	TP	2922.18	11.03	11.03	8.73	8.73	10.44	29.73	7.46	13.32	7.91	8.65	30.22	7.26	13.11	7.72	8.69	Mem
10000	999	2	1020	4	MCAR	10	Normal	CS	10798.86	5.62	5.62	4.97	4.97	4.29	12.03	5.92	8.09	6.31	7.66	12.07	5.32	8.14	5.73	7.28	norm
10000	999	2	1020	4	MCAR	10	Normal	TP	10804.47	5.56	5.56	4.47	4.47	4.94	11.91	6.54	5.49	5.71	5.95	12.23	6.53	6.04	5.71	6.04	Rad
10000	999	2	1010	4	MCAR	30	Normal	CS	5650.32	7.02	7.02	6.16	6.16	5.32	14.77	6.08	10.42	6.23	8.72	14.98	6.7	10.79	6.86	9.34	Mem
10000	999	2	1020	4	MCAR	30	Normal	CS	8466.76	6.15	6.15	5.56	5.56	4.6	13.82	6.06	9.54	6.54	8.79	14.37	6.49	9.69	6.99	9.29	pois
10000	999	2	2020	4	MCAR	30	Ordinal	TP	11290.88	5.69	5.69	5.27	5.27	5.87	8.28	5.13	6.52	5.46	5	8.43	5.12	6.62	5.58	5.3	pois
10000	999	2	55	4	MCAR	30	Normal	TP	2920.55	9.34	9.34	6.62	6.62	4.84	32.25	8.76	15.09	8.02	13.5	32.89	8.62	15.66	7.95	13.43	Mem
10000	999	2	55	4	MCAR	30	Normal	AR	2920.55	9.69	9.69	6.87	6.87	5.31	32.82	8.17	15.08	7.66	13.67	32.78	7.94	15.5	7.41	13.63	Mem
10000	999	2	2020	4	MCAR	30	Ordinal	TP	11290.88	5.69	5.69	5.2	5.2	5.7	8.28	5.13	6.74	5.34	5.16	8.43	5.12	6.75	5.48	5.46	Mem
10000	999	2	2020	4	MCAR	10	Normal	CS	14397.22	5.23	5.23	5.15	5.15	4.78	7.97	4.92	6.4	5.23	5.61	7.93	4.92	6.43	5.02	5.37	Mem
10000	999	2	1010	4	MCAR	10	Normal	CS	7200.91	5.82	5.82	5.37	5.37	4.77	12.55	5.72	9.21	5.89	7.44	11.85	5.31	8.98	5.64	6.76	Mem
10000	999	2	1010	4	MCAR	30	Normal	AR	5650.32	7.15	7.15	6.15	6.15	5.18	14.51	6.61	10.21	6.74	8.97	15.25	6.46	10.59	6.65	8.88	Mem
10000	999	2	1010	4	MCAR	10	Ordinal	TP	7201.76	7.01	7.01	6.27	6.27	6.94	12.07	5.26	9.33	5.83	5.68	11.83	5.36	9.09	5.98	5.82	Mem
10000	999	2	1010	4	MCAR	10	Normal	AR	7200.91	6.04	6.04	5.53	5.53	4.92	12.18	6.01	9.57	6.19	7.33	12.03	5.64	9.01	5.76	6.93	Mem
10000	999	2	2020	4	MCAR	30	Normal	CS	11288.72	5.61	5.61	5.32	5.32	4.93	8.43	4.81	6.65	4.87	5.94	8.69	5.49	6.96	5.44	6.18	Mem
10000	999	2	1020	4	MCAR	10	Normal	CS	10804.47	5.85	5.85	5.72	5.72	5.09	12.38	5.84	9.67	6.11	7.8	12.26	5.8	9.71	6.36	7.97	Mem
10000	999	2	1020	4	MCAR	10	Ordinal	TP	10806.35	6.55	6.55	6.04	6.04	6.49	11.33	5.07	8.93	5.77	5.77	11.39	5.33	9.15	5.96	5.76	Mem
10000	999	2	2020	4	MCAR	30	Normal	AR	11288.72	5.41	5.41	5.26	5.26	4.84	8.38	5.27	6.7	5.18	5.64	9.05	5.44	7.38	5.56	6.34	Mem
10000	999	2	1020	4	MCAR	30	Normal	AR	8466.76	6.42	6.42	5.83	5.83	5.18	13.96	6.6	10.28	6.81	8.75	14.47	6.19	10.76	6.28	8.84	Mem
10000	999	2	1010	4	MCAR	30	Normal	AR	5650.32	7.15	7.15	4.95	4.95	5.18	14.51	6.61	5.3	5.59	6.11	15.25	6.46	5.67	5.58	6.21	Rad
10000	999	2	55	4	MCAR	10	Normal	AR	3600.18	8.62	8.62	6.27	6.27	4.99	26.05	7.37	13.91	7.6	11.1	25.6	6.42	13.99	6.68	10.35	Mem
10000	999	2	1020	4	MCAR	10	Normal	AR	10804.47	5.82	5.82	5.58	5.58	4.92	12.17	6.17	9.38	6.46	7.74	12.1	6.14	9.54	6.31	7.52	Mem
10000	999	2	1010	4	MCAR	30	Normal	TP	5650.32	6.88	6.88	6.31	6.31	5.11	14.71	6.94	9.97	7.07	9.11	15.27	6.59	10.62	6.64	8.63	Mem
10000	999	2	1020	4	MCAR	30	Normal	TP	8466.76	6.37	6.37	5.87	5.87	5.16	13.65	6.9	10.23	7.04	8.83	14.39	6.61	10.59	6.63	8.54	Mem
10000	999	2	1020	4	MCAR	10	Normal	AR	10798.86	5.66	5.66	5.17	5.17	4.54	11.83	6.1	8.14	6.23	7.44	12.07	5.75	8.13	5.96	7.38	norm
10000	999	2	55	4	MCAR	10	Normal	TP	3600.18	8.33	8.33	3.47	3.47	5.06	26.09	7.73	5.03	5.33	6.06	26.01	7.04	5.22	4.89	5.58	Rad
10000	999	2	1020	4	MCAR	10	Ordinal	TP	10804.88	6.13	6.13	5.46	5.46	6.21	11.84	5.56	8.01	6.1	5.82	11.9	5.61	7.94	6.21	5.66	norm
10000	999	2	1020	4	MCAR	30	Normal	AR	8464.69	6.44	6.44	5.33	5.33	4.78	14.13	6.44	9.2	6.68	8.69	14.59	6.57	9.72	6.75	8.59	norm
10000	999	2	2020	4	MCAR	10	Normal	AR	14397.22	5.3	5.3	5.27	5.27	4.9	7.98	5.04	6.2	5.23	5.45	7.83	4.9	6.26	4.87	5.35	Mem
10000	999	2	55	4	MCAR	10	Normal	AR	3600.18	8.62	8.62	3.72	3.72	5.09	26.05	7.37	4.98	5.17	5.89	25.6	6.42	5.19	4.59	5.78	Rad
10000	999	2	1020	4	MCAR	10	Normal	TP	10804.47	5.56	5.56	5.24	5.24	4.69	11.91	6.54	9.26	6.58	7.34	12.23	6.53	9.49	6.57	7.68	Mem
10000	999	2	1020	4	MCAR	30	Normal	CS	8466.76	6.15	6.15	5.75	5.75	4.98	13.82	6.06	10.58	6.46	8.76	14.37	6.49	10.91	6.74	9.16	Mem
10000	999	2	2020	4	MCAR	30	Normal	TP	11288.72	5.43	5.43	5.19	5.19	4.66	8.36	5.37	6.34	5.22	5.63	8.97	5.65	7.28	5.6	6.1	Mem
10000	999	2	2020	4	MCAR	10	Ordinal	TP	14402.18	5.73	5.73	5.36	5.36	5.73	7.47	4.89	6.32	5.16	4.92	7.8	4.79	6.46	5.07	4.96	Mem
10000	999	2	1020	4	MCAR	10	Normal	TP	10804.47	5.56	5.56	5.03	5.03	4.44	11.91	6.54	8.24	6.68	7.66	12.23	6.53	8.62	6.74	7.71	pois
10000	999	2	1010	4	MCAR	30	Normal	CS	5658.46	6.34	6.34	5.21	5.21	4.61	14.65	6.86	8.87	6.91	8.87	14.66	6.02	8.16	6.13	8.98	norm
10000	999	2	2020	4	MCAR	10	Normal	CS	14397.22	5.23	5.23	4.74	4.74	4.95	7.97	4.92	5	4.88	4.95	7.93	4.92	4.96	4.85	4.8	Rad
10000	999	2	1020	4	MCAR	30	Normal	TP	8466.76	6.37	6.37	4.98	4.98	5.13	13.65	6.9	5.96	5.99	6.7	14.39	6.61	6.33	5.67	6.25	Rad
10000	999	2	55	4	MCAR	10	Ordinal	TP	3601.1	9.21	9.21	8.01	8.01	9.16	25.28	6.16	12.75	7.14	7.59	25.6	6.22	12.86	7.03	7.93	Mem
10000	999	2	2020	4	MCAR	10	Normal	TP	14397.22	5.41	5.41	5.5	5.5	4.73	7.75	5.07	5.98	5.3	5.83	7.82	5.05	6.21	5.26	5.61	pois
10000	999	2	1020	4	MCAR	30	Ordinal	TP	8466.89	6.9	6.9	6.35	6.35	6.83	12.95	5.78	9.42	6.33	6.37	12.87	5.92	9.26	6.36	6.76	Mem
