# Supplementary material for: Incompletely Observed Nonparametric Factorial Designs With Repeated Measurements: A Wild Bootstrap Approach
Source: Biom J. 2024 Nov 23;66(8):e70008. doi: 10.1002/bimj.70008 (PMC11585227; doi:10.1002/bimj.70008)
Supplement: Supplementary file 1 — Supporting Information [file BIMJ-66-e70008-s001.zip › CodeandData2/CodeandData/Rcode/Results/Results_Skin.csv]

nsim	nbsp	a	ni	t	MissMech	miss	dist	cov	Nobs	waldCG	anovaCG	WBtsWaldCG	WBtsAnovaCG	WBtsMatsCG	waldCT	anovaCT	WBtsWaldCT	WBtsAnovaCT	WBtsMatsCT	waldCGT	anovaCGT	WBtsWaldCGT	WBtsAnovaCGT	WBtsMatsCGT
10000	999	2	8884	3	MCAR	30	Dexp	CS	37120.22	5.08	5.08	5.2	5.2	5.12	5.82	5.38	5.38	5.25	5.38	5.18	4.95	4.93	5.04	5.01
10000	999	2	8884	3	MCAR	30	Ordinal	AR	37143.01	5.71	5.71	5.51	5.51	5.62	5.49	5.11	5.07	5.14	5.17	5.64	5.34	5.33	5.42	5.36
10000	999	2	8884	3	MCAR	30	Chisq	TP	37120.22	4.83	4.83	4.9	4.9	4.9	5.71	5.4	5.4	5.39	5.24	5.27	4.83	5	4.91	4.99
10000	999	2	8884	3	MCAR	30	Lognorm	AR	37120.22	4.95	4.95	4.99	4.99	4.99	6.25	5.91	6	5.82	5.91	5.26	4.95	4.87	4.98	4.91
10000	999	2	8884	3	MCAR	30	Chisq	CS	37120.22	4.83	4.83	4.89	4.89	4.86	5.67	5.17	5.28	5.05	5.22	5.3	5.02	4.91	5.04	5.02
10000	999	2	8884	3	MCAR	30	Dexp	TP	37120.22	5.31	5.31	5.35	5.35	5.3	5.74	5.4	5.32	5.45	5.52	5.17	4.75	4.77	4.83	4.79
10000	999	2	8884	3	MCAR	30	Lognorm	TP	37120.22	5.02	5.02	5.11	5.11	5.13	7.36	6.3	7	6.25	6.51	5.34	4.87	4.99	4.94	4.98
10000	999	2	8884	3	MCAR	30	Normal	AR	37120.22	4.9	4.9	5.01	5.01	4.93	5.54	5.28	5.1	5.31	5.21	5.19	4.7	4.85	4.73	4.82
10000	999	2	8884	3	MCAR	30	Normal	TP	37120.22	4.9	4.9	4.97	4.97	4.93	5.37	5.32	4.97	5.25	5.1	5.27	4.65	4.86	4.75	4.85
10000	999	2	8884	3	MCAR	30	Dexp	AR	37120.22	5.31	5.31	5.29	5.29	5.26	5.82	5.46	5.53	5.52	5.57	5.35	4.68	4.89	4.72	4.78
10000	999	2	8884	3	MCAR	30	Normal	CS	37120.22	5	5	5.13	5.13	5.02	5.72	5.24	5.2	5.19	5.2	5.34	4.93	4.99	4.92	5.06
10000	999	2	8884	3	MCAR	30	Ordinal	CS	37143.01	5.71	5.71	5.51	5.51	5.62	5.49	5.11	5.07	5.14	5.17	5.64	5.34	5.33	5.42	5.36
10000	999	2	8884	3	MCAR	30	Lognorm	CS	37120.22	4.84	4.84	4.85	4.85	4.85	5.84	5.22	5.38	5.11	5.28	5.18	5.05	4.93	5	4.96
10000	999	2	8884	3	MCAR	30	Chisq	AR	37120.22	4.87	4.87	4.82	4.82	4.82	5.66	5.38	5.39	5.31	5.39	5.33	4.87	4.94	4.92	4.92
10000	999	2	8884	3	MCAR	30	Ordinal	TP	37143.01	5.71	5.71	5.51	5.51	5.62	5.49	5.11	5.07	5.14	5.17	5.64	5.34	5.33	5.42	5.36
