# Supplementary material for: Incompletely Observed Nonparametric Factorial Designs With Repeated Measurements: A Wild Bootstrap Approach
Source: Biom J. 2024 Nov 23;66(8):e70008. doi: 10.1002/bimj.70008 (PMC11585227; doi:10.1002/bimj.70008)
Supplement: Supplementary file 1 — Supporting Information [file BIMJ-66-e70008-s001.zip › CodeandData2/CodeandData/Rcode/Settings/Figures/Paper_Figure10/Fig10PCreatePlotSideEffect.R]

extrafont::loadfonts()

library(ggplot2)
library(fontawesome)
library(extrafontdb)
library(waffle)
library(extrafont)
library(ggplot2)
library(hrbrthemes)
library(tidyverse)
library(ggpubr)

### load datsets from the Datasets folder
load(file = "../../Datasets/sideeffect.rda")
load(file = "../../Datasets/therapeutic.rda")
library(vcdExtra)

LS <- function(x)
  x / 2.13

OurTheme <- theme(
  legend.position = "right",
  aspect.ratio = 1,
  panel.border = element_rect(
    color = "black",
    size = LS(1),
    fill = NA
  ),
  strip.background = element_rect(fill = alpha("white", 0.4), color = NA),
  strip.text.x = element_text(
    size = 12 * 0.8,
    margin = margin(
      t = 2,
      r = 0,
      b = 3,
      l = 0,
      unit = "pt"
    )
  ),
  plot.title = element_text(size = 12, hjust = 0.5, face = 2),
  legend.background = element_blank(),
  legend.box.background = element_blank(),
  legend.title = element_text(size = 12),
  legend.text = element_text(size = 12),
  plot.background = element_blank(),
  
  panel.spacing = unit(0.2, units = "line"),
  legend.box.margin = margin(
    t = 0,
    r = 0,
    b = 3,
    l = 0,
    unit = "pt"
  ),
  plot.margin = unit(c(0.2, 0.5, 0.1, 0.1), units = "line")
)


colnames(sideeffect) <- c("T1", "T2", "T3", "Freq")
DataSide <- expand.dft(sideeffect, freq = "Freq")


colnames(therapeutic) <- c("T1", "T2", "T3", "Freq")
DataThera <- expand.dft(therapeutic, freq = "Freq")


DataSide <- as.data.frame(DataSide)
table(DataSide$T3, useNA = "always")
p1 <- waffle(
  table(DataSide$T1, useNA = "always"),
  rows = 20,
  flip = TRUE,
  title = "Session 1",
  size = 0,
  pad = 0,
  colors = c("#440154FF" , "#31688EFF", "#35B779FF", "#FDE725FF", "grey87")
) +
  theme_void() + OurTheme + labs(fill = "Score")

p2 <- waffle(
  table(DataSide$T2, useNA = "always"),
  rows = 20,
  flip = TRUE,
  title = "Session 2",
  size = 0,
  pad = 0,
  colors = c("#440154FF" , "#31688EFF", "#35B779FF", "#FDE725FF", "grey87")
) +
  theme_void() + OurTheme + labs(fill = "Score")


p3 <- waffle(
  table(DataSide$T3, useNA = "always"),
  rows = 20,
  flip = TRUE,
  title = "Session 3",
  size = 0,
  pad = 0,
  colors = c("#440154FF" , "#31688EFF", "#35B779FF", "grey87")
) +
  #colors=c("#440154FF" ,"#31688EFF", "#35B779FF", "#FDE725FF","grey87") )+
  
  theme_void() + OurTheme + labs(fill = "Score")

ggsave(
  filename = "Fig10PaperSideEffect.jpg",
  plot = ggarrange(
    p1,
    p2,
    p3,
    nrow = 1,
    common.legend = TRUE,
    legend = "right"
  ),
  width = 9,
  height = 5
)
