# Supplementary material for: Incompletely Observed Nonparametric Factorial Designs With Repeated Measurements: A Wild Bootstrap Approach
Source: Biom J. 2024 Nov 23;66(8):e70008. doi: 10.1002/bimj.70008 (PMC11585227; doi:10.1002/bimj.70008)
Supplement: Supplementary file 1 — Supporting Information [file BIMJ-66-e70008-s001.zip › CodeandData2/CodeandData/Rcode/Settings/Figures/Paper_Figure11/Fig11PCreatePlot.R]

library(reshape2)
library(ggplot2)
library(gridExtra)
library(grid)
library(RColorBrewer)
library(gtable)
load("../../Datasets/fdata.rda")
Treatment <- c(rep(1, 88), rep(2, 84))
fdata['Treatment'] <- Treatment
colnames(fdata) <- c("V1", "baseline", "1", "2", "3", "Treatment")
fdata <- melt(
  fdata,
  id.vars = c("V1", "baseline", "Treatment"),
  variable.name = "Visit",
  value.name = "Response"
)
colnames(fdata) <- c("V1", "baseline", "Treatment", "Visit", "Response")

fdata$baseline <- as.factor(fdata$baseline)
fdata$Treatment <- as.factor(fdata$Treatment)
fdata$Visit <- as.factor(fdata$Visit)
fdata$Response <- as.factor(fdata$Response)
fdata = subset(fdata, select = -c(V1))
levels(fdata$Response) <-
  c(
    "rapidly improving",
    "slowly improving",
    "stable",
    "slowly worsening",
    "rapidly worsening"
  )
library(grid)
p <- ggplot(fdata, aes(Response, Treatment)) +
  geom_jitter(aes(color = Response), size = 4) +
  theme_bw() +   facet_grid( ~ Visit) +
  theme(legend.position = "bottom") +
  theme(
    legend.spacing.x = unit(0, 'cm'),
    #legend.title = element_text( size = 12),
    legend.title = element_blank(),
    legend.text = element_text(size = 12)
  ) +
  scale_colour_discrete(guide = guide_legend(title.position = "left", nrow = 1)) +
  theme(
    axis.title.x = element_blank(),
    text = element_text(size = 18),
    axis.text.x = element_blank()
  ) +
  scale_y_discrete(labels = c("Drug" , "Placebo"))
##1A 0B
####All this down only for writing follow up visit
z <- ggplotGrob(p)

#  New strip at the top
z <-
  gtable_add_rows(z, z$height[7], pos = 6)  # New row added below row 6

# Check the layout
gtable_show_layout(z)   # New strip goes into row 7
# New strip spans columns 5 to 9
library(gtable)
z <- gtable_add_grob(
  z,
  list(rectGrob(gp = gpar(
    col = NA, size = .5
  )),
  textGrob(
    "Follow-up visits",
    gp = gpar(
      fontsize = 18,
      cex = .75,
      fontface = 'bold',
      col = "black"
    )
  )),
  t = 7,
  l = 5,
  b = 7,
  r = 9,
  name = c("a", "b")
)
library(grid)
# Add small gap between strips - below row 6
z <- gtable_add_rows(z, unit(2 / 10, "line"), 7)

# Draw it
jpeg("Fig11Paper.jpg", width = 900, height = 500)
grid.newpage()
grid.draw(z)
dev.off()


##900W 400H
