# Supplementary material for: Incompletely Observed Nonparametric Factorial Designs With Repeated Measurements: A Wild Bootstrap Approach
Source: Biom J. 2024 Nov 23;66(8):e70008. doi: 10.1002/bimj.70008 (PMC11585227; doi:10.1002/bimj.70008)
Supplement: Supplementary file 1 — Supporting Information [file BIMJ-66-e70008-s001.zip › CodeandData2/CodeandData/Rcode/Settings/Figures/Paper_Figure2/Fig2PCreatePlot.R]

library(reshape2)
library(ggplot2)
library(gridExtra)
library(grid)
library(RColorBrewer)

library(extrafont)
RunCodePar <- read.csv('Results_Main.csv', row.names = NULL)


RunCodePar <- RunCodePar[RunCodePar$MissMech == "MCAR", ]


#############
#Remove unnecessary variables:
RunCodePar <- RunCodePar[, -c(1:4, 6, 8, 9, 10)]


MeltAllHG <- melt(
  RunCodePar[, c(1, 2, 3:7)],
  id.vars = c("t", "miss"),
  measure.vars = c("waldCG", "anovaCG", "WBtsWaldCG", "WBtsAnovaCG", "WBtsMatsCG"),
  variable_name = "TESTHG"
)

MeltAllHT <- melt(
  RunCodePar[, c(1, 2, 8:12)],
  id.vars = c("t", "miss"),
  measure.vars = c("waldCT", "anovaCT", "WBtsWaldCT", "WBtsAnovaCT", "WBtsMatsCT"),
  variable_name = "TESTHT"
)


MeltAllHGT <- melt(
  RunCodePar[, c(1, 2, 13:17)],
  id.vars = c("t", "miss"),
  measure.vars = c(
    "waldCGT",
    "anovaCGT",
    "WBtsWaldCGT",
    "WBtsAnovaCGT",
    "WBtsMatsCGT"
  ),
  variable_name = "TESTHGT"
)

MeltAll <- cbind(MeltAllHG, MeltAllHT[, 4], MeltAllHGT[, 4])
colnames(MeltAll) <- c("t", "miss", "test", "HG", "HT", "HGT")

fmeltAll <- melt(
  MeltAll,
  id.vars = c("t", "miss", "test"),
  measure.vars = c("HG", "HT", "HGT"),
  variable_name = "value"
)
colnames(fmeltAll) <- c("t", "miss", "test", "hyp", "value")

fmeltAll$hyp <- factor(
  fmeltAll$hyp,
  levels = c("HG", "HT", "HGT"),
  labels = c("H[0]^{G}", "H[0]^{T}", "H[0]^{GT}")
)


fmeltAll$value <- fmeltAll$value / 100
fmeltAll$t <- as.factor(fmeltAll$t)
fmeltAll <- fmeltAll[fmeltAll$test != "waldCG", ]
colnames(fmeltAll) <- c("d" ,    "miss"  , "Test" , "hyp"  , "value")
bp <-   ggplot(fmeltAll, aes(x = Test, y = value, fill = d)) +
  geom_boxplot() + theme_bw() +
  geom_hline(yintercept = 0.05, color = "red") +
  scale_y_continuous(breaks = c(0.02, 0.04, 0.05, 0.06, 0.08, 0.10)) +
  scale_fill_brewer(palette = 4, direction = -1) +
  scale_x_discrete(
    labels = c(
      "anovaCG" = bquote(T[A] ^ {
        "\n"
      }),
      "WBtsWaldCG" = bquote(T[W] ^ {
        "*"
      }),
      "WBtsAnovaCG" = bquote(T[A] ^ {
        "*"
      }),
      "WBtsMatsCG" = bquote(T[M] ^ {
        "*"
      })
    )
  ) +
  theme(
    text = element_text(size = 20),
    axis.text.x = element_text(size = 20),
    axis.text.y = element_text(size = 20)
  )

jpeg("Fig2Paper.jpg", width = 900, height = 500)
print(bp + facet_grid( ~ miss) +  ylab("Type-I error"))
dev.off()
