# Supplementary material for: Incompletely Observed Nonparametric Factorial Designs With Repeated Measurements: A Wild Bootstrap Approach
Source: Biom J. 2024 Nov 23;66(8):e70008. doi: 10.1002/bimj.70008 (PMC11585227; doi:10.1002/bimj.70008)
Supplement: Supplementary file 1 — Supporting Information [file BIMJ-66-e70008-s001.zip › CodeandData2/CodeandData/Rcode/Settings/Figures/Paper_Figure8/Fig8PCreatePlot.R]

library(reshape2)
library(ggplot2)
library(gridExtra)
library(grid)
library(RColorBrewer)

RunCodePar <- read.csv('Results_SevWeights.csv', row.names = NULL)

#############
#Remove unnecessary variables:
RunCodePar <- RunCodePar[, c(13:15, 18:20, 23:25, 26)]

colnames(RunCodePar) <- NA
RunCodePar <-
  rbind(RunCodePar[, c(1:3, 10)], RunCodePar[, c(4:6, 10)], RunCodePar[, c(7:10)])
colnames(RunCodePar) <- NA

RunCodePar <-
  rbind(RunCodePar[, c(1, 4)], RunCodePar[, c(2, 4)], RunCodePar[, c(3, 4)])

library(reshape2)


fmeltAll <- RunCodePar
colnames(fmeltAll) <- c("value" , "Weights")
fmeltAll$Weights <- as.factor(fmeltAll$Weights)
levels(fmeltAll$Weights) <-
  c("Mammen",  "Normal", "Poisson", "Rademacher")

fmeltAll$value <- fmeltAll$value / 100
library(ggplot2)
fmeltAll$Weights <- as.factor(fmeltAll$Weights)
bp <-   ggplot(fmeltAll, aes(x = Weights, y = value, fill = Weights)) +
  geom_boxplot() + theme_bw() +
  geom_hline(yintercept = 0.05, color = "red") +
  scale_y_continuous(breaks = c(0.02, 0.04, 0.05, 0.06, 0.08, 0.10, 0.12, 0.14)) +
  scale_fill_brewer(palette = 4, direction = -1) +
  ylab("Type-I error") +
  theme(
    text = element_text(size = 20),
    axis.text.x = element_text(size = 20),
    axis.text.y = element_text(size = 20)
  )

jpeg("Fig8Paper.jpg", width = 900, height = 500)
print(bp + guides(fill = FALSE))
dev.off()
