# Supplementary material for: Incompletely Observed Nonparametric Factorial Designs With Repeated Measurements: A Wild Bootstrap Approach
Source: Biom J. 2024 Nov 23;66(8):e70008. doi: 10.1002/bimj.70008 (PMC11585227; doi:10.1002/bimj.70008)
Supplement: Supplementary file 1 — Supporting Information [file BIMJ-66-e70008-s001.zip › CodeandData2/CodeandData/Rcode/Settings/Figures/Paper_Figure9/Fig9PCreatePlot.R]

library(reshape2)
library(ggplot2)
library(gridExtra)
library(grid)
library(RColorBrewer)

RunCodePar <- read.csv('Results_RubarthClus.csv', row.names = NULL)


New <- matrix(NA, nrow = 432, ncol = 5)
New[, 1] <-
  c(RunCodePar$WBtsWaldCG,
    RunCodePar$WBtsWaldCT,
    RunCodePar$WBtsWaldCGT)
New[, 2] <-
  c(RunCodePar$WBtsAnovaCG,
    RunCodePar$WBtsAnovaCT,
    RunCodePar$WBtsAnovaCGT)
New[, 3] <-
  c(RunCodePar$WBtsMatsCG,
    RunCodePar$WBtsMatsCT,
    RunCodePar$WBtsMatsCGT)
New[, 4] <-
  c(RunCodePar$T1ATSCG, RunCodePar$T1ATSCT, RunCodePar$T1ATSCGT)
New[, 5] <-
  c(RunCodePar$T1MCTPCG,
    RunCodePar$T1MCTPCT,
    RunCodePar$T1MCTPCGT)

colnames(New) <-
  c("WBtsWald",  "WBtsAnova" , "WBtsMats",  "ATS"   , "MCTP")


#############
#Remove unnecessary variables:
library(reshape2)

MeltAllHG <- melt(
  New,
  measure.vars = c("WBtsWald",  "WBtsAnova" , "WBtsMats",  "ATS"   , "MCTP"),
  variable_name = "TESTHG"
)
fmeltAll <- MeltAllHG[, -1]

fmeltAll$value <- fmeltAll$value / 100
library(ggplot2)
colnames(fmeltAll) <- c("Test" , "value")
bp <-   ggplot(fmeltAll, aes(x = Test, y = value, fill = Test)) +
  geom_boxplot() + theme_bw() +
  geom_hline(yintercept = 0.05, color = "red") +
  scale_fill_brewer(palette = 4, direction = -1) +
  scale_x_discrete(
    labels = c(
      "WBtsWald" = bquote(T[W] ^ {
        "*"
      }),
      "ATS" = bquote(A[cl] ^ {
        "\n"
      }),
      "WBtsMats" = bquote(T[M] ^ {
        "*"
      }),
      "WBtsAnova" = bquote(T[A] ^ {
        "*"
      }),
      "MCTP" = bquote(M[cl] ^ {
        "\n"
      })
      
    )
  ) +
  theme(
    text = element_text(size = 20),
    axis.text.x = element_text(size = 20),
    axis.text.y = element_text(size = 20)
  )

jpeg("Fig9Paper.jpg", width = 900, height = 500)
print(bp + ylab("Type-I error")  + guides(fill = FALSE))
dev.off()
