# Supplementary material for: Incompletely Observed Nonparametric Factorial Designs With Repeated Measurements: A Wild Bootstrap Approach
Source: Biom J. 2024 Nov 23;66(8):e70008. doi: 10.1002/bimj.70008 (PMC11585227; doi:10.1002/bimj.70008)
Supplement: Supplementary file 1 — Supporting Information [file BIMJ-66-e70008-s001.zip › CodeandData2/CodeandData/Rcode/Settings/Figures/Supp_Figure1/Fig1SCreatePlot.R]

library(reshape2)
library(ggplot2)
library(gridExtra)
library(grid)
library(RColorBrewer)

RunCodePar <- read.csv('Results_IncMiss.csv', row.names=NULL)


#############
#Remove unnecessary variables:
RunCodePar <- RunCodePar[,-c(1:6,10)]


#Distribution: 
#ALLS <- RunCodePar[RunCodePar$dist=="Normal",]
#ALLS <- RunCodePar[RunCodePar$dist=="Chisq",]
#ALLS <- RunCodePar[RunCodePar$dist=="Lognorm",]
ALLS <- RunCodePar[RunCodePar$dist=="Dexp",]


rownames(ALLS)<-c()
ALLSG<-ALLS[,c(1,3,4:8)]
ALLST<-ALLS[,c(1,3,9:13)]
ALLSGT<-ALLS[,c(1,3,14:18)]


ALLSGMelt <- melt(ALLSG, id.vars=c("miss","cov"),value.name = "value",
                  variable.name ="method")

ALLSTMelt <- melt(ALLST, id.vars=c("miss","cov"),value.name = "value",
                  variable.name ="method")

ALLSGTMelt <- melt(ALLSGT, id.vars=c("miss","cov"),value.name = "value",
                   variable.name ="method")

ALLSGMelt$cov<- as.factor(ALLSGMelt$cov)
levels(ALLSGMelt$cov) <- list(TP="1", AR="2", CS="3")

ALLSTMelt$cov<- as.factor(ALLSTMelt$cov)
levels(ALLSTMelt$cov) <- list(TP="1", AR="2", CS="3")

ALLSGTMelt$cov<- as.factor(ALLSGTMelt$cov)
levels(ALLSGTMelt$cov) <- list(TP="1", AR="2", CS="3")

ALLSGMelt$value<-ALLSGMelt$value/100
ALLSTMelt$value<-ALLSTMelt$value/100
ALLSGTMelt$value<-ALLSGTMelt$value/100

#####Figure Group#################
FG<-ggplot(ALLSGMelt, aes(x=miss, y=value, color = method))+
  geom_point(show.legend=F,size=0)+geom_line(aes(linetype=method),size=1,show.legend=F)+
  geom_hline(yintercept=0.05, color = "red")+ 
  scale_linetype_manual(name="",labels = c("waldCG","anovaCG" ,"WBtsWaldCG","WBtsAnovaCG" ,"WBtsMatsCG"),
                        values=c("solid","longdash","dotdash","dotted","dashed"))+
  scale_color_manual(name="",labels = c("waldCG","anovaCG" ,"WBtsWaldCG","WBtsAnovaCG" ,"WBtsMatsCG"),
                     values=c("black","blue","darkviolet","darkorange2","seagreen"))+
#  scale_y_continuous(breaks = c(0.05,0.10,0.15,0.20,0.25)) +
  scale_x_continuous(breaks = c(10,20,30,40,50,60)) +
  xlab("r") +
  theme(text = element_text(size=13),
        axis.text.x = element_text(size=13),
        axis.text.y = element_text(size=13))+
  ylab(bquote(H[0]^{G}))+
  ylim(0.04,0.16)

FGcov<- FG + facet_wrap( ~ cov, ncol=4) +
  theme_bw()


#######################Treatment Figure###########33
FT<-ggplot(ALLSTMelt, aes(x=miss, y=value, color = method))+
  geom_point(show.legend=F,size=0)+geom_line(aes(linetype=method),size=1,show.legend=F)+
  geom_hline(yintercept=0.05, color = "red")+ 
  scale_linetype_manual(name="",labels = c("waldCT","anovaCT" ,"WBtsWaldCT","WBtsAnovaCT" ,"WBtsMatsCT"),
                        values=c("solid","longdash","dotdash","dotted","dashed"))+
  scale_color_manual(name="",labels = c("waldCT","anovaCT" ,"WBtsWaldCT","WBtsAnovaCT" ,"WBtsMatsCT"),
                     values=c("black","blue","darkviolet","darkorange2","seagreen"))+
#  scale_y_continuous(breaks = c(0.05,0.08,0.12,0.16)) +
  scale_x_continuous(breaks = c(10,20,30,40,50,60)) +
  xlab("r") +
  theme(text = element_text(size=13),
        axis.text.x = element_text(size=13),
        axis.text.y = element_text(size=13))+
  ylab(bquote(H[0]^{T}))+
  ylim(0.04,0.16)

FTcov<- FT + facet_wrap( ~ cov, ncol=4) +
  theme_bw()


########################gROUP TREATMENT fIGURE ##############3
FGT<-ggplot(ALLSGTMelt, aes(x=miss, y=value, color = method))+
  geom_point(show.legend=F,size=0)+geom_line(aes(linetype=method),size=1,show.legend=F)+
  geom_hline(yintercept=0.05, color = "red")+ 
  scale_linetype_manual(name="",labels = c("waldCGT","anovaCGT" ,"WBtsWaldCGT","WBtsAnovaCGT" ,"WBtsMatsCGT"),
                        values=c("solid","longdash","dotdash","dotted","dashed"))+
  scale_color_manual(name="",labels = c("waldCGT","anovaCGT" ,"WBtsWaldCGT","WBtsAnovaCGT" ,"WBtsMatsCGT"),
                     values=c("black","blue","darkviolet","darkorange2","seagreen"))+
#  scale_y_continuous(breaks = c(0.05,0.08,0.12,0.16)) +
  scale_x_continuous(breaks = c(10,20,30,40,50,60)) +
  xlab("r") +
  theme(text = element_text(size=13),
        axis.text.x = element_text(size=13),
        axis.text.y = element_text(size=13))+
  ylab(bquote(H[0]^{GT}))+
  ylim(0.04,0.16)

FGTcov<- FGT + facet_wrap( ~ cov, ncol=3) +
  theme_bw()

jpeg("Fig1SuppDexp.jpg", width = 800, height = 650)

grid.arrange(FGTcov, FTcov,FGcov, nrow = 3)
dev.off()

#### 800W  650 H
