# Supplementary material for: Incompletely Observed Nonparametric Factorial Designs With Repeated Measurements: A Wild Bootstrap Approach
Source: Biom J. 2024 Nov 23;66(8):e70008. doi: 10.1002/bimj.70008 (PMC11585227; doi:10.1002/bimj.70008)
Supplement: Supplementary file 1 — Supporting Information [file BIMJ-66-e70008-s001.zip › CodeandData2/CodeandData/Rcode/Settings/Figures/Supp_Figure2/Fig2SCreatePlot.R]

library(reshape2)
library(ggplot2)
library(gridExtra)
library(grid)
library(RColorBrewer)

RunCodePar <- read.csv('Results_IncMiss.csv', row.names = NULL)


#############
#Remove unnecessary variables:
RunCodePar <- RunCodePar[, -c(1:6, 10)]


#Distribution:
ALLS <- RunCodePar[RunCodePar$dist == "Lognorm", ]


rownames(ALLS) <- c()
ALLSG <- ALLS[, c(1, 3, 4:8)]
ALLST <- ALLS[, c(1, 3, 9:13)]
ALLSGT <- ALLS[, c(1, 3, 14:18)]


ALLSGMelt <-
  melt(
    ALLSG,
    id.vars = c("miss", "cov"),
    value.name = "value",
    variable.name = "method"
  )

ALLSTMelt <-
  melt(
    ALLST,
    id.vars = c("miss", "cov"),
    value.name = "value",
    variable.name = "method"
  )

ALLSGTMelt <-
  melt(
    ALLSGT,
    id.vars = c("miss", "cov"),
    value.name = "value",
    variable.name = "method"
  )

ALLSGMelt$cov <- as.factor(ALLSGMelt$cov)
levels(ALLSGMelt$cov) <- list(TP = "1", AR = "2", CS = "3")

ALLSTMelt$cov <- as.factor(ALLSTMelt$cov)
levels(ALLSTMelt$cov) <- list(TP = "1", AR = "2", CS = "3")

ALLSGTMelt$cov <- as.factor(ALLSGTMelt$cov)
levels(ALLSGTMelt$cov) <- list(TP = "1", AR = "2", CS = "3")

ALLSGMelt$value <- ALLSGMelt$value / 100
ALLSTMelt$value <- ALLSTMelt$value / 100
ALLSGTMelt$value <- ALLSGTMelt$value / 100

#####Figure Group#################
FG <- ggplot(ALLSGMelt, aes(x = miss, y = value, color = method)) +
  geom_point(show.legend = F, size = 0) + geom_line(aes(linetype = method),
                                                    size = 1,
                                                    show.legend = F) +
  geom_hline(yintercept = 0.05, color = "red") +
  scale_linetype_manual(
    name = "",
    labels = c("waldCG", "anovaCG" , "WBtsWaldCG", "WBtsAnovaCG" , "WBtsMatsCG"),
    values = c("solid", "longdash", "dotdash", "dotted", "dashed")
  ) +
  scale_color_manual(
    name = "",
    labels = c("waldCG", "anovaCG" , "WBtsWaldCG", "WBtsAnovaCG" , "WBtsMatsCG"),
    values = c("black", "blue", "darkviolet", "darkorange2", "seagreen")
  ) +
  scale_x_continuous(breaks = c(10, 20, 30, 40, 50, 60)) +
  xlab("r") +
  theme(
    text = element_text(size = 13),
    axis.text.x = element_text(size = 13),
    axis.text.y = element_text(size = 13)
  ) +
  ylab(bquote(H[0] ^ {
    G
  })) +
  ylim(0.04, 0.16)

FGcov <- FG + facet_wrap(~ cov, ncol = 4) +
  theme_bw()


#######################Treatment Figure###########33
FT <- ggplot(ALLSTMelt, aes(x = miss, y = value, color = method)) +
  geom_point(show.legend = F, size = 0) + geom_line(aes(linetype = method),
                                                    size = 1,
                                                    show.legend = F) +
  geom_hline(yintercept = 0.05, color = "red") +
  scale_linetype_manual(
    name = "",
    labels = c("waldCT", "anovaCT" , "WBtsWaldCT", "WBtsAnovaCT" , "WBtsMatsCT"),
    values = c("solid", "longdash", "dotdash", "dotted", "dashed")
  ) +
  scale_color_manual(
    name = "",
    labels = c("waldCT", "anovaCT" , "WBtsWaldCT", "WBtsAnovaCT" , "WBtsMatsCT"),
    values = c("black", "blue", "darkviolet", "darkorange2", "seagreen")
  ) +
  scale_x_continuous(breaks = c(10, 20, 30, 40, 50, 60)) +
  xlab("r") +
  theme(
    text = element_text(size = 13),
    axis.text.x = element_text(size = 13),
    axis.text.y = element_text(size = 13)
  ) +
  ylab(bquote(H[0] ^ {
    T
  })) +
  ylim(0.04, 0.16)

FTcov <- FT + facet_wrap(~ cov, ncol = 4) +
  theme_bw()


########################gROUP TREATMENT fIGURE ##############3
FGT <- ggplot(ALLSGTMelt, aes(x = miss, y = value, color = method)) +
  geom_point(show.legend = F, size = 0) + geom_line(aes(linetype = method),
                                                    size = 1,
                                                    show.legend = F) +
  geom_hline(yintercept = 0.05, color = "red") +
  scale_linetype_manual(
    name = "",
    labels = c(
      "waldCGT",
      "anovaCGT" ,
      "WBtsWaldCGT",
      "WBtsAnovaCGT" ,
      "WBtsMatsCGT"
    ),
    values = c("solid", "longdash", "dotdash", "dotted", "dashed")
  ) +
  scale_color_manual(
    name = "",
    labels = c(
      "waldCGT",
      "anovaCGT" ,
      "WBtsWaldCGT",
      "WBtsAnovaCGT" ,
      "WBtsMatsCGT"
    ),
    values = c("black", "blue", "darkviolet", "darkorange2", "seagreen")
  ) +
  scale_x_continuous(breaks = c(10, 20, 30, 40, 50, 60)) +
  xlab("r") +
  theme(
    text = element_text(size = 13),
    axis.text.x = element_text(size = 13),
    axis.text.y = element_text(size = 13)
  ) +
  ylab(bquote(H[0] ^ {
    GT
  })) +
  ylim(0.04, 0.16)

FGTcov <- FGT + facet_wrap(~ cov, ncol = 3) +
  theme_bw()

jpeg("Fig2SuppLog.jpg", width = 800, height = 650)

grid.arrange(FGTcov, FTcov, FGcov, nrow = 3)
dev.off()

#### 800W  650 H
