# Supplementary material for: Incompletely Observed Nonparametric Factorial Designs With Repeated Measurements: A Wild Bootstrap Approach
Source: Biom J. 2024 Nov 23;66(8):e70008. doi: 10.1002/bimj.70008 (PMC11585227; doi:10.1002/bimj.70008)
Supplement: Supplementary file 1 — Supporting Information [file BIMJ-66-e70008-s001.zip › CodeandData2/CodeandData/Rcode/Settings/Figures/Supp_Figure3/Fig3SCreatePlot.R]

library(reshape2)
library(ggplot2)
library(gridExtra)
library(grid)
library(RColorBrewer)

RunCodePar <- read.csv('Results_SevGroups.csv', row.names = NULL)


#############
#Remove unnecessary variables:
RunCodePar <- RunCodePar[, c(3, 5, 7, 8, 21:25)] #HGT


#Distribution:
ALLS <- RunCodePar[RunCodePar$dist == "Lognorm", ]
ALLS <- ALLS[, -c(4)]

rownames(ALLS) <- c()


ALLS <- ALLS[ALLS$miss == 30, ]
ALLS <- ALLS[, -c(3)]


ALLSGTMelt <- melt(
  ALLS,
  id.vars = c("a", "t"),
  value.name = "value",
  variable.name = "method"
)


ALLSGTMelt$t <- as.factor(ALLSGTMelt$t)
ALLSGTMelt$method <- as.factor(ALLSGTMelt$method)


ALLSGTMelt$value <- ALLSGTMelt$value / 100


levels(ALLSGTMelt$t) <- c("d = 4", "d = 8")
levels(ALLSGTMelt$method)[-1]
########################gROUP TREATMENT fIGURE ##############3
FGT <- ggplot(ALLSGTMelt, aes(x = a, y = value, color = method)) +
  geom_point(show.legend = F, size = 0) + geom_line(aes(linetype = method),
                                                    size = 1,
                                                    show.legend = F) +
  geom_hline(yintercept = 0.05, color = "red") +
  scale_linetype_manual(
    name = "",
    labels = levels(ALLSGTMelt$method)[-1],
    values = c("solid", "longdash", "dotdash", "dotted", "dashed")
  ) +
  scale_color_manual(
    name = "",
    labels = levels(ALLSGTMelt$method)[-1],
    values = c("black", "blue", "darkviolet", "darkorange2", "seagreen")
  ) +
  scale_x_continuous(breaks = c(2, 3, 4, 5, 6, 7, 8, 9, 10, 11, 12)) +
  xlab("Number of groups") +
  theme(
    text = element_text(size = 13),
    axis.text.x = element_text(size = 13),
    axis.text.y = element_text(size = 13)
  ) +
  ylab("Type-I error")


# New facet label names for dose variable

FGTcov <- FGT + facet_wrap(~ t, ncol = 1, scales = 'free') +
  theme_bw()
jpeg("Fig3Supp.jpg", width = 800, height = 650)
print(FGTcov)
dev.off()
