# Supplementary material for: Incompletely Observed Nonparametric Factorial Designs With Repeated Measurements: A Wild Bootstrap Approach
Source: Biom J. 2024 Nov 23;66(8):e70008. doi: 10.1002/bimj.70008 (PMC11585227; doi:10.1002/bimj.70008)
Supplement: Supplementary file 1 — Supporting Information [file BIMJ-66-e70008-s001.zip › CodeandData2/CodeandData/Rcode/Settings/Figures/Supp_Figure6/Fig6SCreatePlot.R]

library(reshape2)
library(ggplot2)
library(gridExtra)


RunCodePar <- read.csv('Results_Ordinal.csv', row.names = NULL)
RunCodePar <- RunCodePar[RunCodePar$MissMech != "MCAR", ]
#############
RunCodePar <- RunCodePar[RunCodePar$t == 8, ]
#Remove unnecessary variables:

ALLS <- RunCodePar[, -c(1:3, 5, 7, 8:10)]


rownames(ALLS) <- c()
ALLSG <- ALLS[, c(1:7)]
ALLST <- ALLS[, c(1, 2, 8:12)]
ALLSGT <- ALLS[, c(1, 2, 13:17)]
ALLSGMelt <-
  melt(
    ALLSG,
    id.vars = c("ni", "MissMech"),
    value.name = "value",
    variable.name = "method"
  )

ALLSTMelt <-
  melt(
    ALLST,
    id.vars = c("ni", "MissMech"),
    value.name = "value",
    variable.name = "method"
  )

ALLSGTMelt <-
  melt(
    ALLSGT,
    id.vars = c("ni", "MissMech"),
    value.name = "value",
    variable.name = "method"
  )


ALLSGMelt$MissMech <- as.factor(ALLSGMelt$MissMech)
levels(ALLSGMelt$MissMech) <- c("MAR1", "MAR2")

ALLSTMelt$MissMech <- as.factor(ALLSTMelt$MissMech)
levels(ALLSTMelt$MissMech) <- c("MAR1", "MAR2")

ALLSGTMelt$MissMech <- as.factor(ALLSGTMelt$MissMech)
levels(ALLSGTMelt$MissMech) <- c("MAR1", "MAR2")

ALLSGMelt$ni <-
  factor(ALLSGMelt$ni, levels = c("55", "1010", "1020", "2020"))
ALLSTMelt$ni <-
  factor(ALLSTMelt$ni, levels = c("55", "1010", "1020", "2020"))
ALLSGTMelt$ni <-
  factor(ALLSGTMelt$ni, levels = c("55", "1010", "1020", "2020"))

ALLSGMelt$value <- ALLSGMelt$value / 100
ALLSTMelt$value <- ALLSTMelt$value / 100
ALLSGTMelt$value <- ALLSGTMelt$value / 100


#####Figure Group#################
FG <-
  ggplot(ALLSGMelt, aes(
    x = ni,
    y = value,
    color = method,
    group = method
  )) +
  geom_point(show.legend = F, size = 0) + geom_line(aes(linetype = method),
                                                    size = 1,
                                                    show.legend = F) +
  geom_hline(yintercept = 0.05, color = "red") +
  scale_linetype_manual(
    name = "",
    labels = c("waldCG", "anovaCG" , "WBtsWaldCG", "WBtsAnovaCG" , "WBtsMatsCG"),
    values = c("solid", "longdash", "dotdash", "dotted", "dashed")
  ) +
  scale_color_manual(
    name = "",
    labels = c("waldCG", "anovaCG" , "WBtsWaldCG", "WBtsAnovaCG" , "WBtsMatsCG"),
    values = c("black", "blue", "darkviolet", "darkorange2", "seagreen")
  ) +
  scale_y_continuous(breaks = c(0.04, 0.06, 0.08, 0.10, 0.12, 0.14),
                     limits = c(0.04, 0.14)) +
  scale_x_discrete(
    breaks = c("55", "1010", "1020", "2020"),
    labels = c("(5,5)", "(10,10)", "(10,20)", "(20,20)"),
    expand = c(0, 0.12)
  ) +
  xlab("n") +
  theme(
    text = element_text(size = 13),
    axis.text.x = element_text(size = 13),
    axis.text.y = element_text(size = 13)
  ) +
  ylab(bquote(H[0] ^ {
    G
  }))
FGcov <- FG + facet_wrap(~ MissMech, ncol = 4) +
  theme_bw()


#######################Treatment Figure###########
FT <-
  ggplot(ALLSTMelt, aes(
    x = ni,
    y = value,
    color = method,
    group = method
  )) +
  geom_point(show.legend = F, size = 0) + geom_line(aes(linetype = method),
                                                    size = 1,
                                                    show.legend = F) +
  geom_hline(yintercept = 0.05, color = "red") +
  scale_linetype_manual(
    name = "",
    labels = c("waldCT", "anovaCT" , "WBtsWaldCT", "WBtsAnovaCT" , "WBtsMatsCT"),
    values = c("solid", "longdash", "dotdash", "dotted", "dashed")
  ) +
  scale_color_manual(
    name = "",
    labels = c("waldCT", "anovaCT" , "WBtsWaldCT", "WBtsAnovaCT" , "WBtsMatsCT"),
    values = c("black", "blue", "darkviolet", "darkorange2", "seagreen")
  ) +
  scale_y_continuous(breaks = c(0.05, 0.1, 0.2, 0.3, 0.4),
                     limits = c(0.02, 0.45)) +
  scale_x_discrete(
    breaks = c("55", "1010", "1020", "2020"),
    labels = c("(5,5)", "(10,10)", "(10,20)", "(20,20)"),
    expand = c(0, 0.12)
  ) +
  xlab("n") +
  theme(
    text = element_text(size = 13),
    axis.text.x = element_text(size = 13),
    axis.text.y = element_text(size = 13)
  ) +
  ylab(bquote(H[0] ^ {
    T
  }))

FTcov <- FT + facet_wrap(~ MissMech, ncol = 4) +
  theme_bw()


########################gROUP TREATMENT fIGURE ##############3
FGT <-
  ggplot(ALLSGTMelt, aes(
    x = ni,
    y = value,
    color = method,
    group = method
  )) +
  geom_point(show.legend = F, size = 0) + geom_line(aes(linetype = method),
                                                    size = 1,
                                                    show.legend = F) +
  geom_hline(yintercept = 0.05, color = "red") +
  scale_linetype_manual(
    name = "",
    labels = c(
      "waldCGT",
      "anovaCGT" ,
      "WBtsWaldCGT",
      "WBtsAnovaCGT" ,
      "WBtsMatsCGT"
    ),
    values = c("solid", "longdash", "dotdash", "dotted", "dashed")
  ) +
  scale_color_manual(
    name = "",
    labels = c(
      "waldCGT",
      "anovaCGT" ,
      "WBtsWaldCGT",
      "WBtsAnovaCGT" ,
      "WBtsMatsCGT"
    ),
    values = c("black", "blue", "darkviolet", "darkorange2", "seagreen")
  ) +
  scale_y_continuous(breaks = c(0.05, 0.1, 0.2, 0.3, 0.4),
                     limits = c(0.02, 0.45)) +
  scale_x_discrete(
    breaks = c("55", "1010", "1020", "2020"),
    labels = c("(5,5)", "(10,10)", "(10,20)", "(20,20)"),
    expand = c(0, 0.12)
  ) +
  xlab("n") +
  theme(
    text = element_text(size = 13),
    axis.text.x = element_text(size = 13),
    axis.text.y = element_text(size = 13)
  ) +
  ylab(bquote(H[0] ^ {
    GT
  }))
FGTcov <- FGT + facet_wrap(~ MissMech, ncol = 4) +
  theme_bw()


#### 800W  650 H


# ------------ Final Plot same Order of distributions as in the paper ---------------- #
jpeg("Fig6Supp.jpg", width = 800, height = 650)

grid.arrange(FGTcov, FTcov, FGcov, nrow = 3)
dev.off()
