# Supplementary material for: Incompletely Observed Nonparametric Factorial Designs With Repeated Measurements: A Wild Bootstrap Approach
Source: Biom J. 2024 Nov 23;66(8):e70008. doi: 10.1002/bimj.70008 (PMC11585227; doi:10.1002/bimj.70008)
Supplement: Supplementary file 1 — Supporting Information [file BIMJ-66-e70008-s001.zip › CodeandData2/CodeandData/Rcode/Settings/Figures/Supp_Figure7-20/Fig16SCreatePlot.R]

library(reshape2)
library(ggplot2)
library(gridExtra)


PATH <- getwd()

RunCodePar <- read.csv('Results_Power.csv', row.names = NULL)
#############
RunCodePar <-
  RunCodePar[RunCodePar$MissMech == "MAR1" &
               RunCodePar$miss == 30 & RunCodePar$Alternative == "Alter2", ]
ALLSG <- RunCodePar[RunCodePar$dist == "Normal", ]

ALLSG <- ALLSG[, c(6, 10, 17:21)]


ALLSGMelt <-
  melt(
    ALLSG,
    id.vars = c("deltaPower", "cov"),
    value.name = "value",
    variable.name = "method"
  )

ALLSGMelt$cov <- as.factor(ALLSGMelt$cov)
levels(ALLSGMelt$cov) <- list(TP = "1", AR = "2", CS = "3")
ALLSGMeltN <- ALLSGMelt

#########DEXP##############
ALLSG <- RunCodePar[RunCodePar$dist == "Dexp", ]

ALLSG <- ALLSG[, c(6, 10, 17:21)]


ALLSGMelt <-
  melt(
    ALLSG,
    id.vars = c("deltaPower", "cov"),
    value.name = "value",
    variable.name = "method"
  )

ALLSGMelt$cov <- as.factor(ALLSGMelt$cov)
levels(ALLSGMelt$cov) <- list(TP = "1", AR = "2", CS = "3")
ALLSGMeltD <- ALLSGMelt

##########lOGNORMAL###################
ALLSG <- RunCodePar[RunCodePar$dist == "Lognorm", ]

ALLSG <- ALLSG[, c(6, 10, 17:21)]


ALLSGMelt <-
  melt(
    ALLSG,
    id.vars = c("deltaPower", "cov"),
    value.name = "value",
    variable.name = "method"
  )

ALLSGMelt$cov <- as.factor(ALLSGMelt$cov)
levels(ALLSGMelt$cov) <- list(TP = "1", AR = "2", CS = "3")
ALLSGMeltL <- ALLSGMelt


##########cHISQUARE######################
ALLSG <- RunCodePar[RunCodePar$dist == "Chisq", ]

ALLSG <- ALLSG[, c(6, 10, 17:21)]


ALLSGMelt <-
  melt(
    ALLSG,
    id.vars = c("deltaPower", "cov"),
    value.name = "value",
    variable.name = "method"
  )

ALLSGMelt$cov <- as.factor(ALLSGMelt$cov)
levels(ALLSGMelt$cov) <- list(TP = "1", AR = "2", CS = "3")
ALLSGMeltC <- ALLSGMelt


ALLSGMeltN$value <- ALLSGMeltN$value / 100
ALLSGMeltL$value <- ALLSGMeltL$value / 100
ALLSGMeltD$value <- ALLSGMeltD$value / 100
ALLSGMeltC$value <- ALLSGMeltC$value / 100

###we made 3 changes
FG <- ggplot(ALLSGMeltC, aes(x = deltaPower, y = value, color = method)) +
  geom_point(show.legend = F, size = 0) + geom_line(aes(linetype = method),
                                                    size = 1,
                                                    show.legend = F) +
  geom_hline(yintercept = 0.05, color = "red") +
  scale_linetype_manual(
    name = "",
    labels = c("waldCT", "anovaCT" , "WBtsWaldCT", "WBtsAnovaCT" , "WBtsMatsCT"),
    values = c("solid", "longdash", "dotdash", "dotted", "dashed")
  ) +
  scale_color_manual(
    name = "",
    labels = c("waldCT", "anovaCT" , "WBtsWaldCT", "WBtsAnovaCT" , "WBtsMatsCT"),
    values = c("black", "blue", "darkviolet", "darkorange2", "seagreen")
  ) +
  scale_x_continuous(breaks = c(0, 0.5, 1, 1.5, 2, 2.5, 3)) +
  xlab("Delta (Chi-square)") +
  
  theme(
    text = element_text(size = 10),
    axis.text.x = element_text(size = 13),
    axis.text.y = element_text(size = 13)
  ) +
  ylab("power")

PowerC <- FG + facet_wrap( ~ cov, nrow = 1) +
  theme_minimal(base_size = 12) +
  theme(panel.border = element_rect(fill = NA, colour = "grey40"))


###########2nd distribution
FG <- ggplot(ALLSGMeltL, aes(x = deltaPower, y = value, color = method)) +
  geom_point(show.legend = F, size = 0) + geom_line(aes(linetype = method),
                                                    size = 1,
                                                    show.legend = F) +
  geom_hline(yintercept = 0.05, color = "red") +
  scale_linetype_manual(
    name = "",
    labels = c("waldCT", "anovaCT" , "WBtsWaldCT", "WBtsAnovaCT" , "WBtsMatsCT"),
    values = c("solid", "longdash", "dotdash", "dotted", "dashed")
  ) +
  scale_color_manual(
    name = "",
    labels = c("waldCT", "anovaCT" , "WBtsWaldCT", "WBtsAnovaCT" , "WBtsMatsCT"),
    values = c("black", "blue", "darkviolet", "darkorange2", "seagreen")
  ) +
  scale_x_continuous(breaks = c(0, 0.5, 1, 1.5, 2, 2.5, 3)) +
  xlab("Delta (Lognormal)") +
  
  theme(
    text = element_text(size = 10),
    axis.text.x = element_text(size = 13),
    axis.text.y = element_text(size = 13)
  ) +
  ylab("power")

PowerL <- FG + facet_wrap( ~ cov, nrow = 1) +
  theme_minimal(base_size = 12) +
  theme(panel.border = element_rect(fill = NA, colour = "grey40"))


#### 800W   500H

# ------------ Final Plot same Order of distributions as in the paper ---------------- #
jpeg("Fig16Supp.jpg", width = 800, height = 500)

grid.arrange(PowerC, PowerL, nrow = 2)

# Print the plot (this captures the current plot to the EPS file)
dev.off()
