# Supplementary material for: Incompletely Observed Nonparametric Factorial Designs With Repeated Measurements: A Wild Bootstrap Approach
Source: Biom J. 2024 Nov 23;66(8):e70008. doi: 10.1002/bimj.70008 (PMC11585227; doi:10.1002/bimj.70008)
Supplement: Supplementary file 1 — Supporting Information [file BIMJ-66-e70008-s001.zip › CodeandData2/CodeandData/Rcode/Settings/Tables/Paper_Table1_&_Supp_Table27-30/PaperTab1SuppTab27-30CreateTable.R]

# Load necessary libraries
library(xtable)

# Read data
ALLSimRes <- read.csv('Results_Rubarth.csv', row.names = NULL)

# Create a list to store tables
Tables <- list()

# Define distributions
distr <- c("Normal", "Dexp", "Chisq", "Lognorm")

# Iterate over distributions
for (id in seq_along(distr)) {
  # Subset data based on distribution
  ALLRes <- subset(ALLSimRes, dist == distr[id])
  
  # Select columns of interest
  ALLRes <- ALLRes[, c(4:5, 7, 9, 18:20, 27:29)]
  
  # Round specified columns
  ALLRes[, 5:10] <- round(ALLRes[, 5:10], 1)
  
  # Order data
  ALLRes <-
    ALLRes[order(ALLRes$t, ALLRes$cov, ALLRes$ni),]
  
  ALLRes <- cbind(t = c("4", rep("", 11), "8", rep("", 11)),
                  cov = rep(c(
                    "AR", "", "", "", "CS", "", "", "", "TP", "", "", ""
                  ), 2),
                  ALLRes[(ALLRes$miss == 10), c(1, 5:10)],
                  c(""),
                  ALLRes[(ALLRes$miss == 30), c(5:10)])
  
  # Add empty rows
  positions <-
    which(ALLRes$t ==   8 | ALLRes$cov == "CS" | ALLRes$cov == "TP")
  
  # Use rbind to insert the new row at the specified positions
  for (i in 1:length(positions)) {
    ALLRes <-
      rbind(ALLRes[1:(positions[i] - 1),], c(""), ALLRes[positions[i]:nrow(ALLRes),])
    positions <- positions + 1
  }
  
  # Store the table in the list
  Tables[[id]] <- ALLRes
}


addtorow <- list()
addtorow$pos <- list(0)
addtorow$command <- c(
  "& & &  \\multicolumn{6}{c}{$r=10$}  && \\multicolumn{6}{c}{$r=30$} \\\\\n
 \\cmidrule(lr){4-9} \\cmidrule(lr){11-16}
 d	&Cov &n  &\\multicolumn{3}{c}{WBtstrp}  &
   \\multicolumn{3}{c}{Alternatives}  && \\multicolumn{3}{c}{WBtstrp}  & \\multicolumn{3}{c}{Alternatives} \\\\\n \\cmidrule(lr){4-6} \\cmidrule(lr){7-9}
 \\cmidrule(lr){11-13} \\cmidrule(lr){14-16}
 &&& $T_W^*$&$T_A^*$&$T_M^*$ &$A1$& $A2$& $M$ &&$T_W^*$&$T_A^*$&$T_M^*$ &$A1$& $A2$& $M$\\\\\n"
)
# Function to print multiple tables
TLatex <- function(tables, fil, ...) {
  cat(
    c(
      "\\documentclass{article}\n",
      "\\pagestyle{empty}\n",
      "\\usepackage[margin=0.5in]{geometry}\n",
      "\\usepackage{booktabs}\n",
      "\\begin{document}\n"
    ),
    file = fil
  )
  
  for (table in tables) {
    print(
      table,
      sanitize.text.function = function(x) {
        x
      },
      include.rownames = FALSE,
      add.to.row = addtorow,
      include.colnames = FALSE,
      caption.placement = "top",
      file = fil,
      append = TRUE,
      ...
    )
    cat("\\clearpage\n", file = fil, append = TRUE)  # Add a page break after each table
  }
  
  cat("\\end{document}\n", file = fil, append = TRUE)
}

# Captions for each table
captions <-
  c(
    "Simulation results for type-I error level ($\\alpha=0.05$) for normal distribution and different percentages $r$ in case of the MCAR mechanism.",
    "Simulation results for type-I error level ($\\alpha=0.05$) for double exponential distribution and different percentages $r$ in case of the MCAR mechanism.",
    "Simulation results for type-I error level ($\\alpha=0.05$) for chi-Square distribution and different percentages $r$ in case of the MCAR mechanism.",
    "Simulation results for type-I error level ($\\alpha=0.05$) for lognormal distribution and different percentages $r$ in case of the MCAR mechanism."
  )


#Tables:
SubNormal <- xtable(Tables[[1]][1:15, ], captions[1])
align(SubNormal) <- "ccccccc|ccccccc|ccc"
Normal <- xtable(Tables[[1]], captions[1])
align(Normal) <- "ccccccc|ccccccc|ccc"
Dexp <- xtable(Tables[[2]], captions[2])
align(Dexp) <- "ccccccc|ccccccc|ccc"
Chisquare <- xtable(Tables[[3]], captions[3])
align(Chisquare) <- "ccccccc|ccccccc|ccc"
Lognormal <- xtable(Tables[[4]], captions[4])
align(Lognormal) <- "ccccccc|ccccccc|ccc"

# Use a list to store the tables
list_of_tables <-
  list(SubNormal, Normal, Dexp, Chisquare, Lognormal)

# Generate LaTeX document
TLatex(list_of_tables, fil = "PaperTab1andSuppTab27-30.tex")

# Compile LaTeX to PDF
tools::texi2pdf("PaperTab1andSuppTab27-30.tex", clean = TRUE)
