# Supplementary material for: Incompletely Observed Nonparametric Factorial Designs With Repeated Measurements: A Wild Bootstrap Approach
Source: Biom J. 2024 Nov 23;66(8):e70008. doi: 10.1002/bimj.70008 (PMC11585227; doi:10.1002/bimj.70008)
Supplement: Supplementary file 1 — Supporting Information [file BIMJ-66-e70008-s001.zip › CodeandData2/CodeandData/Rcode/Settings/Tables/Paper_Table2/Tab2PFluvpvalTherapeuticEffect.R]

### load datsets from the Datasets folder
load(file = "../../Datasets/sideeffect.rda")
load(file = "../../Datasets/therapeutic.rda")
library(copula)
library(fBasics)
library(multcomp)
library(Matrix)
library(stats)
library(expm)
library(smoothmest)  # rdoublex
library(extraDistr)
library(dplyr)
library(gridExtra)
library(grid)
PrevTime <- Sys.time()
options(scipen = 0)  # Default behavior, will use scientific notation for small numbers

therapeutic <- as.data.frame(therapeutic)
result <-
  therapeutic[rep(seq_len(nrow(therapeutic)), therapeutic$V4),]
result <- result[, -4]
u <- result
u[is.na(u)] <- 0
u <- as.matrix(u)
ind <- u
ind[ind != 0] <- 1


nbsp = 999
alpha = 0.05
ni <- 299
t <- 3

# total number of subjects
a <- length(ni)
n <- sum(ni)

a1 <- matrix(c(1), a, 1)  ##1a
Pt <- diag(t) - (1 / t) * matrix(c(1), t, t)
###### Contrast matrix#######  Hypothesis of no time effect
CT <- kronecker((1 / a * t(a1)), Pt)


xf <- u

n <- sum(ni)  #number of subjects

lamdaijk <- u
N <- sum(u != 0)##number of obsrvations

u[u == 0] <- NA
rijk <- matrix(rank(u), n, t)
lamdaijk[lamdaijk != 0] <- 1


Vtg <- list(NA)
A <- t(rep(1, ni[1]))
if (length(ni) > 1) {
  for (ii in 2:length(ni)) {
    A <- magic::adiag(A, t(rep(1, ni[ii])))
  }
}


lamda <- A %*% lamdaijk

rb <- A %*% (lamdaijk * rijk) / lamda


p <- A %*% (lamdaijk * (rijk - 0.5)) / (N * lamda)

p[lamda == 0] <- 0
pv <- matrix(c(t(p)), ncol = 1)


ntemp <- cumsum(c(0, ni))
Zb <- c(0)
for (i in 1:length(ni)) {
  phjk <- sweep(rijk[(ntemp[i] + 1):(ntemp[i + 1]), ], 2, rb[i, ])
  
  mjh <-
    t(lamdaijk[(ntemp[i] + 1):(ntemp[i + 1]), ]) %*% lamdaijk[(ntemp[i] + 1):(ntemp[i +
                                                                                      1]), ]
  Vt <-
    (ni[i] / (N * N * ((lamda[i, ] - 1) %*% t(lamda[i, ] - 1) + mjh - 1))) *
    t(lamdaijk[(ntemp[i] + 1):(ntemp[i + 1]), ] * phjk) %*%
    (lamdaijk[(ntemp[i] + 1):(ntemp[i + 1]), ] * phjk)
  
  Zb <- rbind(Zb, phjk)
  Vtg[[i]] <- 1 / ni[i] * Vt
}

Zb <-
  Zb[2:(n + 1), ] * lamdaijk ##### This step is important for keeping the same missing values positions
#### Without this step the Zb will have a ranked value for those with missing values

Vh <- Vtg[[1]]
if (length(ni) > 1) {
  for (i in 2:length(ni)) {
    Vh <- magic::adiag(Vh, Vtg[[i]])
  }
}
V <- n * Vh


###############CT###########
####### Wald Type statistic####
M <- CT %*% V %*% t(CT)
InvW <-
  ginv(M, tol = sqrt(.Machine$double.eps)) ##inverse moorines
QWCT <- n * t(pv) %*% t(CT) %*% InvW %*% CT %*% pv


########Anova Type statistic####
CC <- CT %*% t(CT)
InvA <-
  ginv(CC, tol = sqrt(.Machine$double.eps)) ##inverse moorines
MACT <- t(CT) %*% InvA %*% CT
QACT <- (n * t(pv) %*% MACT %*% pv) / (tr(MACT %*% V))


########MATS Type statistic####
MATT <- CT %*% diag(diag(V)) %*% t(CT)
InvM <-
  ginv(MATT, tol = sqrt(.Machine$double.eps)) ##inverse moorines
QMCT <- n * t(pv) %*% t(CT) %*% InvM %*% CT %*% pv


###### CT####################
######Alternative approaches#######
dfw <- rankMatrix(CT %*% V)[[1]]
##Quantile
qntQWCT <- pchisq(QWCT, dfw, lower.tail = FALSE)

###Anova T Statistic
dfa <- (tr(MACT %*% V)) ^ 2 / (tr(MACT %*% V %*% MACT %*% V))
##Two sided test
qntQACT <- pf(QACT, dfa, Inf, lower.tail = FALSE)
###################################


errortWCT <- qntQWCT
errortACT <- qntQACT

T0WCT = QWCT
T0ACT = QACT
T0MCT = QMCT


Boots <- sapply(1:nbsp, function(i, ...) {
  # Wild Bootstrap
  epsilon <- matrix(NA, nrow = n, ncol = t)
  
  # Loop to generate random numbers for each iteration
  row_start <- 1
  for (i in 1:length(ni)) {
    row_end <- row_start + ni[i] - 1
    epsilon[row_start:row_end,] <-
      2 * rbinom(ni[i], 1, 0.5) - 1
    row_start <- row_end + 1
  }
  
  
  
  Z0 <- Zb
  Z_star <- epsilon * Z0
  
  #####Tpvalue bootstrap
  
  Vtg <- list(NA)
  A <- t(rep(1, ni[1]))
  if (length(ni) > 1) {
    for (ii in 2:length(ni)) {
      A <- magic::adiag(A, t(rep(1, ni[ii])))
    }
  }
  
  
  lamda <- A %*% lamdaijk
  
  p <- A %*% (lamdaijk * (Z_star)) / (N * lamda)
  
  p[lamda == 0] <- 0
  pv <- matrix(c(t(p)), ncol = 1)
  
  zstarb <- A %*% (lamdaijk * Z_star) / lamda
  
  
  ntemp <- cumsum(c(0, ni))
  for (i in 1:length(ni)) {
    phjk <- sweep(Z_star[(ntemp[i] + 1):(ntemp[i + 1]), ], 2, zstarb[i, ])
    
    mjh <-
      t(lamdaijk[(ntemp[i] + 1):(ntemp[i + 1]), ]) %*% lamdaijk[(ntemp[i] + 1):(ntemp[i +
                                                                                        1]), ]
    Vt <-
      (ni[i] / (N * N * ((lamda[i, ] - 1) %*% t(lamda[i, ] - 1) + mjh - 1))) *
      t(lamdaijk[(ntemp[i] + 1):(ntemp[i + 1]), ] * phjk) %*%
      (lamdaijk[(ntemp[i] + 1):(ntemp[i + 1]), ] * phjk)
    
    Vtg[[i]] <- 1 / ni[i] * Vt
  }
  
  
  Vh <- Vtg[[1]]
  if (length(ni) > 1) {
    for (i in 2:length(ni)) {
      Vh <- magic::adiag(Vh, Vtg[[i]])
    }
  }
  V <- n * Vh
  
  
  
  
  ###############CT###########
  ####### Wald Type statistic####
  M <- CT %*% V %*% t(CT)
  InvW <-
    ginv(M, tol = sqrt(.Machine$double.eps)) ##inverse moorines
  QWCT <- n * t(pv) %*% t(CT) %*% InvW %*% CT %*% pv
  
  
  
  ########Anova Type statistic####
  CC <- CT %*% t(CT)
  InvA <-
    ginv(CC, tol = sqrt(.Machine$double.eps)) ##inverse moorines
  MACT <- t(CT) %*% InvA %*% CT
  QACT <- (n * t(pv) %*% MACT %*% pv) / (tr(MACT %*% V))
  
  
  ########MATS Type statistic####
  MATT <- CT %*% diag(diag(V)) %*% t(CT)
  InvM <-
    ginv(MATT, tol = sqrt(.Machine$double.eps)) ##inverse moorines
  QMCT <- n * t(pv) %*% t(CT) %*% InvM %*% CT %*% pv
  
  return(c(QWCT, QACT, QMCT))
})


T00 <- c(T0WCT, T0ACT, T0MCT)
BWerror <- c()
for (i in 1:3) {
  BWerror[i] <- sum(Boots[i, ] >= T00[i]) / nbsp
  
}


errortWCT
errortACT
BWerror[1]
BWerror[2]
BWerror[3]

PvaluesTherapeuticEffect <- data.frame(
  errortWCT,
  errortACT,
  BtsrpWald = BWerror[1],
  BtsrpANOVA =  BWerror[2] ,
  BtsrpMATS =  BWerror[3]
)


pdf("PaperTab2Ther.pdf", width = 12, height = 6)
grid.table(PvaluesTherapeuticEffect)

dev.off()
