# Supplementary material for: Incompletely Observed Nonparametric Factorial Designs With Repeated Measurements: A Wild Bootstrap Approach
Source: Biom J. 2024 Nov 23;66(8):e70008. doi: 10.1002/bimj.70008 (PMC11585227; doi:10.1002/bimj.70008)
Supplement: Supplementary file 1 — Supporting Information [file BIMJ-66-e70008-s001.zip › CodeandData2/CodeandData/Rcode/Settings/Tables/Paper_Table3/Tab3PSkinTrialpvalues.R]

load("../../Datasets/fdata.rda")
library(fBasics)
library(multcomp)
library(Matrix)
library(stats)
library(expm)
library(extraDistr)
library(dplyr)

##################
nbsp = 999
t <- 3
a <- 2
# useful matrices/vectors
Pd <- diag(t) - 1 / t

It <- diag(t)
Jt <- matrix(c(1), nrow = t, ncol = t)

t1 <- matrix(c(1), t, 1) ## 1t
a1 <- matrix(c(1), a, 1) ## 1a

Pa <- diag(a) - (1 / a) * matrix(c(1), a, a)
Pt <- diag(t) - (1 / t) * matrix(c(1), t, t)

####### Contrast matrix #### hypothessis of no group effect
CG <- kronecker(Pa, (1 / t * t(t1)))
###### Contrast matrix#######  Hypothesis of no time effect
CT <- kronecker((1 / a * t(a1)), Pt)

####### Contrast matrix #### hypothessis of interaction group*time
CGT <- kronecker(Pa, Pt)


set.seed(89081)
uu <- fdata[, -c(1, 2)]
ni <- c(88, 84)

# total number of subjects
n <- sum(ni)
uu <- as.matrix(sapply(uu, as.numeric))
uu[is.na(uu)] <- 0
xf <- uu
ind <- xf
ind[ind != 0] <- 1


Tp0 <- Tp_value(ni, t, CG, CT, CGT, xf)
BstrapOut <- Bootstrap(
  ni,
  t,
  CG,
  CT,
  CGT,
  nbsp,
  Tp0$Zbsp,
  ind,
  Tp0$WaldCG,
  Tp0$AnovaCG,
  Tp0$MatsCG,
  Tp0$WaldCT,
  Tp0$AnovaCT,
  Tp0$MatsCT,
  Tp0$WaldCGT,
  Tp0$AnovaCGT,
  Tp0$MatsCGT
)

FinResults <-
  data.frame(
    "W" = c(Tp0$QntQWCG, Tp0$QntQWCT, Tp0$QntQWCGT),
    "A" = c(Tp0$QntQACG, Tp0$QntQACT, Tp0$QntQACGT),
    "BW" = c(BstrapOut[1], BstrapOut[4], BstrapOut[7]),
    "BA" = c(BstrapOut[2], BstrapOut[5], BstrapOut[8]),
    "BM" = c(BstrapOut[3], BstrapOut[6], BstrapOut[9])
  )
rownames(FinResults) <- c("CG", "CT", "CGT")
FinResults <- round(FinResults, 3)


pdf("PaperTab3.pdf", width = 12, height = 6)
grid.table(FinResults)

dev.off()
