# Supplementary material for: Incompletely Observed Nonparametric Factorial Designs With Repeated Measurements: A Wild Bootstrap Approach
Source: Biom J. 2024 Nov 23;66(8):e70008. doi: 10.1002/bimj.70008 (PMC11585227; doi:10.1002/bimj.70008)
Supplement: Supplementary file 1 — Supporting Information [file BIMJ-66-e70008-s001.zip › CodeandData2/CodeandData/Rcode/Settings/Tables/Paper_Table4/FunctionsSkinTrial.R]

Tp_value <- function(ni, t, CG, CT, CGT, u) {
  n <- sum(ni) # number of subjects
  
  
  lamdaijk <- u
  N <- sum(u != 0) ## number of observations
  
  u[u == 0] <- NA
  rijk <- matrix(rank(u), n, t)
  lamdaijk[lamdaijk != 0] <- 1
  
  
  Vtg <- list(NA)
  A <- t(rep(1, ni[1]))
  if (length(ni) > 1) {
    for (ii in 2:length(ni)) {
      A <- magic::adiag(A, t(rep(1, ni[ii])))
    }
  }
  
  
  lamda <- A %*% lamdaijk
  
  rb <- A %*% (lamdaijk * rijk) / lamda
  
  
  p <- A %*% (lamdaijk * (rijk - 0.5)) / (N * lamda)
  
  p[lamda == 0] <- 0
  pv <- matrix(c(t(p)), ncol = 1)
  
  
  
  ntemp <- cumsum(c(0, ni))
  Zb <- c(0)
  for (i in 1:length(ni)) {
    phjk <- sweep(rijk[(ntemp[i] + 1):(ntemp[i + 1]),], 2, rb[i,])
    
    mjh <-
      t(lamdaijk[(ntemp[i] + 1):(ntemp[i + 1]),]) %*% lamdaijk[(ntemp[i] + 1):(ntemp[i + 1]),]
    Vt <-
      (ni[i] / (N * N * ((lamda[i,] - 1) %*% t(lamda[i,] - 1) + mjh - 1))) *
      t(lamdaijk[(ntemp[i] + 1):(ntemp[i + 1]),] * phjk) %*%
      (lamdaijk[(ntemp[i] + 1):(ntemp[i + 1]),] * phjk)
    
    Zb <- rbind(Zb, phjk)
    Vtg[[i]] <- 1 / ni[i] * Vt
  }
  
  Zb <-
    Zb[2:(n + 1),] * lamdaijk ##### This step is important for keeping the same missing values positions
  #### Without this step the Zb will have a ranked value for those with missing values
  
  Vh <- Vtg[[1]]
  if (length(ni) > 1) {
    for (i in 2:length(ni)) {
      Vh <- magic::adiag(Vh, Vtg[[i]])
    }
  }
  V <- n * Vh
  
  
  
  ################# CG###########
  ####### Wald Type statistic####
  M <- CG %*% V %*% t(CG)
  InvW <- ginv(M, tol = sqrt(.Machine$double.eps))
  QWCG <- n * t(pv) %*% t(CG) %*% InvW %*% CG %*% pv
  
  
  
  ######## Anova Type statistic####
  CC <- CG %*% t(CG)
  InvA <- ginv(CC, tol = sqrt(.Machine$double.eps))
  MACG <- t(CG) %*% InvA %*% CG
  QACG <- (n * t(pv) %*% MACG %*% pv) / (tr(MACG %*% V))
  
  
  
  ######## MATS Type statistic####
  MATT <- CG %*% diag(diag(V)) %*% t(CG)
  InvM <- ginv(MATT, tol = sqrt(.Machine$double.eps))
  QMCG <- n * t(pv) %*% t(CG) %*% InvM %*% CG %*% pv
  
  
  ############### CT###########
  ####### Wald Type statistic####
  M <- CT %*% V %*% t(CT)
  InvW <- ginv(M, tol = sqrt(.Machine$double.eps))
  QWCT <- n * t(pv) %*% t(CT) %*% InvW %*% CT %*% pv
  
  
  
  ######## Anova Type statistic####
  CC <- CT %*% t(CT)
  InvA <- ginv(CC, tol = sqrt(.Machine$double.eps))
  MACT <- t(CT) %*% InvA %*% CT
  QACT <- (n * t(pv) %*% MACT %*% pv) / (tr(MACT %*% V))
  
  
  ######## MATS Type statistic####
  MATT <- CT %*% diag(diag(V)) %*% t(CT)
  InvM <- ginv(MATT, tol = sqrt(.Machine$double.eps))
  QMCT <- n * t(pv) %*% t(CT) %*% InvM %*% CT %*% pv
  
  
  ################# CGT###########
  ####### Wald Type statistic####
  M <- CGT %*% V %*% t(CGT)
  InvW <- ginv(M, tol = sqrt(.Machine$double.eps))
  QWCGT <- n * t(pv) %*% t(CGT) %*% InvW %*% CGT %*% pv
  
  
  ######## Anova Type statistic####
  CC <- CGT %*% t(CGT)
  InvA <- ginv(CC, tol = sqrt(.Machine$double.eps))
  MACGT <- t(CGT) %*% InvA %*% CGT
  QACGT <- (n * t(pv) %*% MACGT %*% pv) / (tr(MACGT %*% V))
  
  
  ######## MATS Type statistic####
  MATT <- CGT %*% diag(diag(V)) %*% t(CGT)
  InvM <- ginv(MATT, tol = sqrt(.Machine$double.eps))
  QMCGT <- n * t(pv) %*% t(CGT) %*% InvM %*% CGT %*% pv
  
  
  
  
  
  ###### CG####################
  ###### Alternative approaches#######
  dfw <- rankMatrix(CG %*% V)[[1]]
  ## Quantile
  qntQWCG <- pchisq(QWCG, dfw, lower.tail = FALSE)
  
  ### Anova T Statistic
  dfa <- (tr(MACG %*% V)) ^ 2 / (tr(MACG %*% V %*% MACG %*% V))
  ## Two sided test
  qntQACG <- pf(QACG, dfa, Inf, lower.tail = FALSE)
  ###################################
  
  
  
  ###### CT####################
  ###### Alternative approaches#######
  dfw <- rankMatrix(CT %*% V)[[1]]
  ## Quantile
  qntQWCT <- pchisq(QWCT, dfw, lower.tail = FALSE)
  
  ### Anova T Statistic
  dfa <- (tr(MACT %*% V)) ^ 2 / (tr(MACT %*% V %*% MACT %*% V))
  ## Two sided test
  qntQACT <- pf(QACT, dfa, Inf, lower.tail = FALSE)
  ###################################
  
  
  ###### CGT####################
  ###### Alternative approaches#######
  dfw <- rankMatrix(CGT %*% V)[[1]]
  ## Quantile
  qntQWCGT <- pchisq(QWCGT, dfw, lower.tail = FALSE)
  
  ### Anova T Statistic
  dfa <- (tr(MACGT %*% V)) ^ 2 / (tr(MACGT %*% V %*% MACGT %*% V))
  ## Two sided test
  qntQACGT <- pf(QACGT, dfa, Inf, lower.tail = FALSE)
  ###################################
  
  
  
  
  list(
    WaldCG = QWCG,
    AnovaCG = QACG,
    MatsCG = QMCG,
    WaldCT = QWCT,
    AnovaCT = QACT,
    MatsCT = QMCT,
    WaldCGT = QWCGT,
    AnovaCGT = QACGT,
    MatsCGT = QMCGT,
    QntQWCG = qntQWCG,
    QntQACG = qntQACG,
    QntQWCT = qntQWCT,
    QntQACT = qntQACT,
    QntQWCGT = qntQWCGT,
    QntQACGT = qntQACGT,
    Nob = N,
    Zbsp = Zb
  )
}


Bootstrap <-
  function(ni,
           t,
           CG,
           CT,
           CGT,
           nbsp,
           Z0 = c(),
           Ind,
           T0WCG,
           T0ACG,
           T0MCG,
           T0WCT,
           T0ACT,
           T0MCT,
           T0WCGT,
           T0ACGT,
           T0MCGT) {
    n <- sum(ni) # number of subjects
    
    Boots <- sapply(1:nbsp, function(i, ...) {
      # Wild Bootstrap
      epsilon <- matrix(NA, nrow = n, ncol = t)
      
      # Loop to generate random numbers for each iteration
      row_start <- 1
      for (i in 1:length(ni)) {
        row_end <- row_start + ni[i] - 1
        epsilon[row_start:row_end,] <- 2 * rbinom(ni[i], 1, 0.5) - 1
        row_start <- row_end + 1
      }
      
      
      
      
      Z_star <- epsilon * Z0
      
      ##### Tpvalue bootstrap
      
      lamdaijk <- Ind
      N <- sum(lamdaijk != 0) ## number of obsrvations
      
      
      Vtg <- list(NA)
      A <- t(rep(1, ni[1]))
      if (length(ni) > 1) {
        for (ii in 2:length(ni)) {
          A <- magic::adiag(A, t(rep(1, ni[ii])))
        }
      }
      
      
      lamda <- A %*% lamdaijk
      
      p <- A %*% (lamdaijk * (Z_star)) / (N * lamda)
      
      p[lamda == 0] <- 0
      pv <- matrix(c(t(p)), ncol = 1)
      
      zstarb <- A %*% (lamdaijk * Z_star) / lamda
      
      
      ntemp <- cumsum(c(0, ni))
      for (i in 1:length(ni)) {
        phjk <-
          sweep(Z_star[(ntemp[i] + 1):(ntemp[i + 1]),], 2, zstarb[i,])
        
        mjh <-
          t(lamdaijk[(ntemp[i] + 1):(ntemp[i + 1]),]) %*% lamdaijk[(ntemp[i] + 1):(ntemp[i + 1]),]
        Vt <-
          (ni[i] / (N * N * ((lamda[i,] - 1) %*% t(lamda[i,] - 1) + mjh - 1))) *
          t(lamdaijk[(ntemp[i] + 1):(ntemp[i + 1]),] * phjk) %*%
          (lamdaijk[(ntemp[i] + 1):(ntemp[i + 1]),] * phjk)
        
        Vtg[[i]] <- 1 / ni[i] * Vt
      }
      
      
      Vh <- Vtg[[1]]
      if (length(ni) > 1) {
        for (i in 2:length(ni)) {
          Vh <- magic::adiag(Vh, Vtg[[i]])
        }
      }
      V <- n * Vh
      
      
      
      ################# CG###########
      ####### Wald Type statistic####
      M <- CG %*% V %*% t(CG)
      InvW <- ginv(M, tol = sqrt(.Machine$double.eps))
      QWCG <- n * t(pv) %*% t(CG) %*% InvW %*% CG %*% pv
      
      
      
      ######## Anova Type statistic####
      CC <- CG %*% t(CG)
      InvA <- ginv(CC, tol = sqrt(.Machine$double.eps))
      MACG <- t(CG) %*% InvA %*% CG
      QACG <- (n * t(pv) %*% MACG %*% pv) / (tr(MACG %*% V))
      
      
      
      ######## MATS Type statistic####
      MATT <- CG %*% diag(diag(V)) %*% t(CG)
      InvM <- ginv(MATT, tol = sqrt(.Machine$double.eps))
      QMCG <- n * t(pv) %*% t(CG) %*% InvM %*% CG %*% pv
      
      
      ############### CT###########
      ####### Wald Type statistic####
      M <- CT %*% V %*% t(CT)
      InvW <- ginv(M, tol = sqrt(.Machine$double.eps))
      QWCT <- n * t(pv) %*% t(CT) %*% InvW %*% CT %*% pv
      
      
      
      ######## Anova Type statistic####
      CC <- CT %*% t(CT)
      InvA <- ginv(CC, tol = sqrt(.Machine$double.eps))
      MACT <- t(CT) %*% InvA %*% CT
      QACT <- (n * t(pv) %*% MACT %*% pv) / (tr(MACT %*% V))
      
      
      ######## MATS Type statistic####
      MATT <- CT %*% diag(diag(V)) %*% t(CT)
      InvM <- ginv(MATT, tol = sqrt(.Machine$double.eps))
      QMCT <- n * t(pv) %*% t(CT) %*% InvM %*% CT %*% pv
      
      
      ################# CGT###########
      ####### Wald Type statistic####
      M <- CGT %*% V %*% t(CGT)
      InvW <- ginv(M, tol = sqrt(.Machine$double.eps))
      QWCGT <- n * t(pv) %*% t(CGT) %*% InvW %*% CGT %*% pv
      
      
      ######## Anova Type statistic####
      CC <- CGT %*% t(CGT)
      InvA <- ginv(CC, tol = sqrt(.Machine$double.eps))
      MACGT <- t(CGT) %*% InvA %*% CGT
      QACGT <- (n * t(pv) %*% MACGT %*% pv) / (tr(MACGT %*% V))
      
      
      ######## MATS Type statistic####
      MATT <- CGT %*% diag(diag(V)) %*% t(CGT)
      InvM <- ginv(MATT, tol = sqrt(.Machine$double.eps))
      QMCGT <- n * t(pv) %*% t(CGT) %*% InvM %*% CGT %*% pv
      
      
      return(c(QWCG, QACG, QMCG,
               QWCT, QACT, QMCT,
               QWCGT, QACGT, QMCGT))
    })
    
    T00 <-
      c(T0WCG, T0ACG, T0MCG, T0WCT, T0ACT, T0MCT, T0WCGT, T0ACGT, T0MCGT)
    BWerror <- c()
    for (i in 1:9) {
      BWerror[i] <- sum(Boots[i, ] >= T00[i]) / nbsp
      
    }
    
    
    return(c(BWerror))
  }
