# Supplementary material for: Incompletely Observed Nonparametric Factorial Designs With Repeated Measurements: A Wild Bootstrap Approach
Source: Biom J. 2024 Nov 23;66(8):e70008. doi: 10.1002/bimj.70008 (PMC11585227; doi:10.1002/bimj.70008)
Supplement: Supplementary file 1 — Supporting Information [file BIMJ-66-e70008-s001.zip › CodeandData2/CodeandData/Rcode/Settings/Tables/Supp_Table1-24/SuppTab13-24CreateTable.R]

# Load necessary libraries
library(xtable)

# Read data
ALLSimRes <- read.csv('Results_Main.csv', row.names = NULL)

ALLSimRes <-
  ALLSimRes[ALLSimRes$MissMech == "MAR1" |
              ALLSimRes$MissMech == "MAR2" , ]

# Create a list to store tables
Tables <- list()

# Define distributions
distr <- c("Normal", "Dexp", "Chisq", "Lognorm")

# Iterate over distributions
for (id in seq_along(distr)) {
  # Subset data based on distribution
  ALLRes <- subset(ALLSimRes, dist == distr[id])
  
  # Select columns of interest
  ALLRes <- ALLRes[, c(4:6, 9, 11:25)]
  
  # Round specified columns
  ALLRes[, 5:19] <- round(ALLRes[, 5:19], 1)
  
  # Order data
  ALLRes <- ALLRes[order(ALLRes$t, ALLRes$cov, ALLRes$ni),]
  ALLResHGt4 <- ALLRes[ALLRes$t == 4, c(1:4, 5:9)]
  
  ALLResHTt4 <- ALLRes[ALLRes$t == 4, c(1:4, 10:14)]
  ALLResHGTt4 <- ALLRes[ALLRes$t == 4, c(1:4, 15:19)]
  
  ALLResHGt8 <- ALLRes[ALLRes$t == 8, c(1:4, 5:9)]
  
  ALLResHTt8 <- ALLRes[ALLRes$t == 8, c(1:4, 10:14)]
  ALLResHGTt8 <- ALLRes[ALLRes$t == 8, c(1:4, 15:19)]
  
  colnames(ALLResHGt4) <- colnames(ALLResHTt4)
  colnames(ALLResHGTt4) <- colnames(ALLResHTt4)
  colnames(ALLResHGt8) <- colnames(ALLResHTt4)
  colnames(ALLResHGTt8) <- colnames(ALLResHTt4)
  
  
  ALLRes <-
    rbind(ALLResHTt4,
          ALLResHGTt4,
          ALLResHGt4,
          ALLResHTt8,
          ALLResHGTt8,
          ALLResHGt8)
  
  ALLRes <- cbind(
    Hyp = rep(c(
      "$H_0^T$",
      rep("", 11),
      "$H_0^{GT}$",
      rep("", 11),
      "$H_0^{G}$",
      rep("", 11)
    ), 2),
    cov = rep(c(
      "AR", "", "", "", "CS", "", "", "", "TP", "", "", ""
    ), 6),
    n = rep(c(
      "(5,5)", "(10,10)", "(10,20)", "(20,20)"
    ), 18),
    ALLRes[(ALLRes$MissMech == "MAR1"), 5:9],
    c(""),
    ALLRes[(ALLRes$MissMech == "MAR2"), 5:9]
  )
  
  
  # Add empty rows
  positions <-
    which(
      ALLRes$Hyp  ==   "$H_0^{GT}$" |
        ALLRes$Hyp  ==   "$H_0^{G}$" |
        ALLRes$cov == "CS" | ALLRes$cov == "TP"
    )
  
  # Use rbind to insert the new row at the specified positions
  for (i in 1:length(positions)) {
    ALLRes <-
      rbind(ALLRes[1:(positions[i] - 1),], c(""), ALLRes[positions[i]:nrow(ALLRes),])
    positions <- positions + 1
  }
  
  # Store the table in the list
  Tables[[id]] <- ALLRes
}


addtorow <- list()
addtorow$pos <- list(0)
addtorow$command <- c(
  "& & &  \\multicolumn{5}{c}{MAR1}  && \\multicolumn{5}{c}{MAR2} \\\\\n
\\cmidrule(lr){4-8} \\cmidrule(lr){10-14}
Hyp	&Cov &n  &\\multicolumn{2}{c}{Classic}  &
  \\multicolumn{3}{c}{WBtstrp}  && \\multicolumn{2}{c}{Classic}  & \\multicolumn{3}{c}{WBtstrp} \\\\\n \\cmidrule(lr){4-5} \\cmidrule(lr){6-8}
\\cmidrule(lr){10-11} \\cmidrule(lr){12-14}
&&& $T_W$&$T_A$&$T_W^*$&$T_A^*$&$T_M^*$ &&$T_W$&$T_A$&$T_W^*$&$T_A^*$&$T_M^*$\\\\\n"
)


##HG

addtorowHG <- list()
addtorowHG$pos <- list(0)
addtorowHG$command <- c(
  "& & &  \\multicolumn{5}{c}{MAR1}  && \\multicolumn{5}{c}{MAR2} \\\\\n
\\cmidrule(lr){4-8} \\cmidrule(lr){10-14}
d	&Cov &n  &\\multicolumn{2}{c}{Classic}  &
  \\multicolumn{3}{c}{WBtstrp}  && \\multicolumn{2}{c}{Classic}  & \\multicolumn{3}{c}{WBtstrp} \\\\\n \\cmidrule(lr){4-5} \\cmidrule(lr){6-8}
\\cmidrule(lr){10-11} \\cmidrule(lr){12-14}
&&& $T_W$&$T_A$&$T_W^*$&$T_A^*$&$T_M^*$ &&$T_W$&$T_A$&$T_W^*$&$T_A^*$&$T_M^*$\\\\\n"
)


# Function to print multiple tables
TLatex <- function(tables, fil, ...) {
  cat(
    c(
      "\\documentclass{article}\n",
      "\\pagestyle{empty}\n",
      "\\usepackage[margin=0.5in]{geometry}\n",
      "\\usepackage{booktabs}\n",
      "\\begin{document}\n"
    ),
    file = fil
  )
  
  for (table in tables[1:8]) {
    print(
      table,
      sanitize.text.function = function(x) {
        x
      },
      include.rownames = FALSE,
      add.to.row = addtorow,
      include.colnames = FALSE,
      caption.placement = "top",
      file = fil,
      append = TRUE,
      ...
    )
    cat("\\clearpage\n", file = fil, append = TRUE)  # Add a page break after each table
  }
  
  
  for (table in tables[9:12]) {
    print(
      table,
      sanitize.text.function = function(x) {
        x
      },
      include.rownames = FALSE,
      add.to.row = addtorowHG,
      include.colnames = FALSE,
      caption.placement = "top",
      file = fil,
      append = TRUE,
      ...
    )
    cat("\\clearpage\n", file = fil, append = TRUE)  # Add a page break after each table
  }
  
  
  
  cat("\\end{document}\n", file = fil, append = TRUE)
}

# Captions for each table
captions <-
  c(
    "Simulation results for type-I error level ($\\alpha=0.05$) for Normal distribution, $d=4$ and two different MAR mechanisms.",
    "Simulation results for type-I error level ($\\alpha=0.05$) for Double exponential distribution, $d=4$ and two different MAR mechanisms.",
    "Simulation results for type-I error level ($\\alpha=0.05$) for Chi-Square distribution, $d=4$ and two different MAR mechanisms.",
    "Simulation results for type-I error level ($\\alpha=0.05$) for Lognormal distribution, $d=4$  and two different MAR mechanisms.",
    "Simulation results for type-I error level ($\\alpha=0.05$) for Normal distribution, $d=8$ and two different MAR mechanisms.",
    "Simulation results for type-I error level ($\\alpha=0.05$) for Double exponential distribution, $d=8$ and two different MAR mechanisms.",
    "Simulation results for type-I error level ($\\alpha=0.05$) for Chi-Square distribution, $d=8$ and two different MAR mechanisms.",
    "Simulation results for type-I error level ($\\alpha=0.05$) for Lognormal distribution, $d=8$  and two different MAR mechanisms.",
    "Simulation results for type-I error level ($\\alpha=0.05$) for Normal distribution, testing the hypothesis $H_0^G$, $d\\in\\{4,8\\}$ and two different MAR mechanisms.",
    "Simulation results for type-I error level ($\\alpha=0.05$) for Double exponential distribution, testing the hypothesis $H_0^G$, $d\\in\\{4,8\\}$ and two different MAR mechanisms.",
    "Simulation results for type-I error level ($\\alpha=0.05$) for Chi-Square distribution, testing the hypothesis $H_0^G$, $d\\in\\{4,8\\}$ and two different MAR mechanisms.",
    "Simulation results for type-I error level ($\\alpha=0.05$) for Lognormal distribution, testing the hypothesis $H_0^G$, $d\\in\\{4,8\\}$ and two different MAR mechanisms."
  )


#Tables HT & HGT for t=4:
Normalt4 <- xtable(Tables[[1]][1:29, ], captions[1])
align(Normalt4) <- "cccccc|cccccc|ccc"
Dexpt4 <- xtable(Tables[[2]][1:29, ], captions[2])
align(Dexpt4) <- "cccccc|cccccc|ccc"
Chisquaret4 <- xtable(Tables[[3]][1:29, ], captions[3])
align(Chisquaret4) <- "cccccc|cccccc|ccc"
Lognormalt4 <- xtable(Tables[[4]][1:29, ], captions[4])
align(Lognormalt4) <- "cccccc|cccccc|ccc"

#Tables HT & HGT for t=8:
Normalt8 <- xtable(Tables[[1]][45:73, ], captions[5])
align(Normalt8) <- "cccccc|cccccc|ccc"
Dexpt8 <- xtable(Tables[[2]][45:73, ], captions[6])
align(Dexpt8) <- "cccccc|cccccc|ccc"
Chisquaret8 <- xtable(Tables[[3]][45:73, ], captions[7])
align(Chisquaret8) <- "cccccc|cccccc|ccc"
Lognormalt8 <- xtable(Tables[[4]][45:73, ], captions[8])
align(Lognormalt8) <- "cccccc|cccccc|ccc"


####HG
Tables[[1]][c(31, 75), 1] <- c(4, 8)
Tables[[2]][c(31, 75), 1] <- c(4, 8)
Tables[[3]][c(31, 75), 1] <- c(4, 8)
Tables[[4]][c(31, 75), 1] <- c(4, 8)

NormalHG <- xtable(Tables[[1]][c(31:44, 74:88), ], captions[9])
align(NormalHG) <- "cccccc|cccccc|ccc"
DexpHG <- xtable(Tables[[2]][c(31:44, 74:88), ], captions[10])
align(DexpHG) <- "cccccc|cccccc|ccc"
ChisquareHG <- xtable(Tables[[3]][c(31:44, 74:88), ], captions[11])
align(ChisquareHG) <- "cccccc|cccccc|ccc"
LognormalHG <- xtable(Tables[[4]][c(31:44, 74:88), ], captions[12])
align(LognormalHG) <- "cccccc|cccccc|ccc"


# Use a list to store the tables
list_of_tables <- list(
  Normalt4,
  Dexpt4,
  Chisquaret4,
  Lognormalt4,
  Normalt8,
  Dexpt8,
  Chisquaret8,
  Lognormalt8,
  NormalHG,
  DexpHG,
  ChisquareHG,
  LognormalHG
)

# Generate LaTeX document
TLatex(list_of_tables, fil = "SuppTab13-24.tex")

# Compile LaTeX to PDF
tools::texi2pdf("SuppTab13-24.tex", clean = TRUE)
