# Supplementary material for: Incompletely Observed Nonparametric Factorial Designs With Repeated Measurements: A Wild Bootstrap Approach
Source: Biom J. 2024 Nov 23;66(8):e70008. doi: 10.1002/bimj.70008 (PMC11585227; doi:10.1002/bimj.70008)
Supplement: Supplementary file 1 — Supporting Information [file BIMJ-66-e70008-s001.zip › CodeandData2/CodeandData/Rcode/Settings/Tables/Supp_Table25/SuppTab25CreateTable.R]

# Load necessary libraries
library(xtable)

# Read data
ALLSimRes <- read.csv('Results_Fluv.csv', row.names = NULL)

# Create a list to store tables
Tables <- list()


# Select columns of interest
ALLRes <- ALLSimRes[, c(9, 10, 17:21)]

# Round specified columns
ALLRes[, 3:7] <- round(ALLRes[, 3:7], 1)

# Order data
# Manually specify the order
custom_order <- c("Ordinal", "Normal", "Dexp", "Chisq", "Lognorm")

# Use order and match to reorder the data frame
ALLRes <-
  ALLRes[order(match(ALLRes$dist, custom_order), ALLRes$cov),]

#Remove a row

ALLRes <- ALLRes[3:15, ]


ALLRes <- cbind(
  Dist = c(
    "Ordinal",
    rep("Normal", 3),
    rep("Double exponential", 3),
    rep("Chi-square", 3),
    rep("Lognormal", 3)
  ),
  cov = c("-", rep(c("AR", "CS", "TP"), 4)),
  ALLRes[, 3:7]
)


# Add empty rows
positions <- which(ALLRes$cov == "AR")

# Use rbind to insert the new row at the specified positions
for (i in 1:length(positions)) {
  ALLRes <-
    rbind(ALLRes[1:(positions[i] - 1),], c(""), ALLRes[positions[i]:nrow(ALLRes),])
  positions <- positions + 1
}

# Store the table in the list
Table <- ALLRes

addtorow <- list()
addtorow$pos <- list(0)
addtorow$command <- c(
  "  Dist&	Cov &\\multicolumn{2}{c}{Classic}  &
    \\multicolumn{3}{c}{WBtstrp}  \\\\\n
  \\cmidrule(lr){3-4} \\cmidrule(lr){5-7}
  &	& $T_W$&$T_A$&$T_W^*$&$T_A^*$&$T_M^*$\\\\\n"
)


# Function to print multiple tables
TLatex <- function(table, fil, ...) {
  cat(
    c(
      "\\documentclass{article}\n",
      "\\pagestyle{empty}\n",
      "\\usepackage[margin=0.5in]{geometry}\n",
      "\\usepackage{booktabs}\n",
      "\\begin{document}\n"
    ),
    file = fil
  )
  
  print(
    table,
    sanitize.text.function = function(x) {
      x
    },
    include.rownames = FALSE,
    add.to.row = addtorow,
    include.colnames = FALSE,
    caption.placement = "top",
    file = fil,
    append = TRUE,
    ...
  )
  cat("\\clearpage\n", file = fil, append = TRUE)  # Add a page break after each table
  
  
  
  cat("\\end{document}\n", file = fil, append = TRUE)
}

# Captions for each table
caption <-
  c(
    "Simulation results for type-I error level ($\\alpha=0.05$) of the tests for different distributions under varying covariance structures with sample sizes ($n=299, d=3$) and missingness inspired from the fluvoxamine study data. "
  )

Fluv <- xtable(Table, caption)
align(Fluv) <- "ccccc|ccc"


# Generate LaTeX document
TLatex(Fluv, fil = "SuppTab25.tex")

# Compile LaTeX to PDF
tools::texi2pdf("SuppTab25.tex", clean = TRUE)
