# Supplementary material for: Incompletely Observed Nonparametric Factorial Designs With Repeated Measurements: A Wild Bootstrap Approach
Source: Biom J. 2024 Nov 23;66(8):e70008. doi: 10.1002/bimj.70008 (PMC11585227; doi:10.1002/bimj.70008)
Supplement: Supplementary file 1 — Supporting Information [file BIMJ-66-e70008-s001.zip › CodeandData2/CodeandData/Rcode/Settings/Tables/Supp_Table31-38/SuppTab31-38CreateTable.R]

# Load necessary libraries
library(xtable)

# Read data
ALLSimRes <- read.csv('Results_RubarthClus.csv', row.names = NULL)

# Create a list to store tables
Tables <- list()

# Define distributions
distr <- c("Normal", "Dexp", "Chisq", "Lognorm")

# Iterate over distributions
for (id in seq_along(distr)) {
  # Subset data based on distribution
  ALLRes <- subset(ALLSimRes, dist == distr[id])
  
  # Select columns of interest
  ALLRes <- ALLRes[, c(4, 7, 9, 11:31)]
  
  # Round specified columns
  ALLRes[, 4:24] <- round(ALLRes[, 4:24], 1)
  
  # Order data
  ALLRes <- ALLRes[order(ALLRes$cov, ALLRes$ni),]
  ALLResHG <- ALLRes[, c(1:3, 6:8, 19:20)]
  
  ALLResHT <- ALLRes[, c(1:3, 11:13, 21:22)]
  ALLResHGT <- ALLRes[, c(1:3, 16:18, 23:24)]
  
  colnames(ALLResHT) <- colnames(ALLResHGT)
  colnames(ALLResHG) <- colnames(ALLResHGT)
  
  ALLRes <- rbind(ALLResHT, ALLResHGT, ALLResHG, make.row.names = FALSE)
  ALLRes <- cbind(
    Hyp = c(
      "$H_0^T$",
      rep("", 17),
      "$H_0^{GT}$",
      rep("", 17),
      "$H_0^{G}$",
      rep("", 17)
    ),
    cov = rep(
      c(
        "AR",
        "",
        "",
        "",
        "",
        "",
        "CS",
        "",
        "",
        "",
        "",
        "",
        "TP",
        "",
        "",
        "",
        "",
        ""
      ),
      3
    ),
    n = rep(
      c(
        "(5,5)",
        "(10,10)",
        "(10,20)",
        "(15,15)",
        "(20,20)",
        "(30,30)"
      ),
      9
    ),
    ALLRes[(ALLRes$miss == 10), 4:8],
    c(""),
    ALLRes[(ALLRes$miss == 30), 4:8]
  )
  
  
  # Add empty rows
  positions <-
    which(
      ALLRes$Hyp  ==   "$H_0^{GT}$" |
        ALLRes$Hyp  ==   "$H_0^{G}$" |
        ALLRes$cov == "CS" | ALLRes$cov == "TP"
    )
  
  # Use rbind to insert the new row at the specified positions
  for (i in 1:length(positions)) {
    ALLRes <-
      rbind(ALLRes[1:(positions[i] - 1),], c(""), ALLRes[positions[i]:nrow(ALLRes),])
    positions <- positions + 1
  }
  
  # Store the table in the list
  Tables[[id]] <- ALLRes
}


addtorow <- list()
addtorow$pos <- list(0)
addtorow$command <- c(
  "& & &  \\multicolumn{5}{c}{$r=10$}  && \\multicolumn{5}{c}{$r=30$} \\\\\n
\\cmidrule(lr){4-8} \\cmidrule(lr){10-14}
Hyp	&Cov &n  &\\multicolumn{3}{c}{WBtstrp}  &
  \\multicolumn{2}{c}{Alternatives}  && \\multicolumn{3}{c}{WBtstrp}  & \\multicolumn{2}{c}{Alternatives} \\\\\n \\cmidrule(lr){4-6} \\cmidrule(lr){7-8}
\\cmidrule(lr){10-12} \\cmidrule(lr){13-14}
&&& $T_W^*$&$T_A^*$&$T_M^*$ & $A_{cl}$& $M_{cl}$ &&$T_W^*$&$T_A^*$&$T_M^*$ &$A_{cl}$& $M_{cl}$\\\\\n"
)
# Function to print multiple tables
TLatex <- function(tables, fil, ...) {
  cat(
    c(
      "\\documentclass{article}\n",
      "\\pagestyle{empty}\n",
      "\\usepackage[margin=0.5in]{geometry}\n",
      "\\usepackage{booktabs}\n",
      "\\begin{document}\n"
    ),
    file = fil
  )
  
  for (table in tables) {
    print(
      table,
      sanitize.text.function = function(x) {
        x
      },
      include.rownames = FALSE,
      add.to.row = addtorow,
      include.colnames = FALSE,
      caption.placement = "top",
      file = fil,
      append = TRUE,
      ...
    )
    cat("\\clearpage\n", file = fil, append = TRUE)  # Add a page break after each table
  }
  
  cat("\\end{document}\n", file = fil, append = TRUE)
}

# Captions for each table
captions <-
  c(
    "Simulation results for type-I error level ($\\alpha=0.05$) for Normal distribution and different percentages $r$ of MCAR data.",
    "Simulation results for type-I error level ($\\alpha=0.05$) for Double exponential distribution and different percentages $r$ of MCAR data.",
    "Simulation results for type-I error level ($\\alpha=0.05$) for Chi-Square distribution and different percentages $r$ of MCAR data.",
    "Simulation results for type-I error level ($\\alpha=0.05$) for Lognormal distribution distribution and different percentages $r$ of MCAR data."
  )


#Tables:
Normal <- xtable(Tables[[1]][1:41, ], captions[1])
align(Normal) <- "ccccccc|cccccc|cc"
Dexp <- xtable(Tables[[2]][1:41, ], captions[2])
align(Dexp) <- "ccccccc|cccccc|cc"
Chisquare <- xtable(Tables[[3]][1:41, ], captions[3])
align(Chisquare) <- "ccccccc|cccccc|cc"
Lognormal <- xtable(Tables[[4]][1:41, ], captions[4])
align(Lognormal) <- "ccccccc|cccccc|cc"


####HG
NormalHG <- xtable(Tables[[1]][43:62, ], captions[1])
align(NormalHG) <- "ccccccc|cccccc|cc"
DexpHG <- xtable(Tables[[2]][43:62, ], captions[2])
align(DexpHG) <- "ccccccc|cccccc|cc"
ChisquareHG <- xtable(Tables[[3]][43:62, ], captions[3])
align(ChisquareHG) <- "ccccccc|cccccc|cc"
LognormalHG <- xtable(Tables[[4]][43:62, ], captions[4])
align(LognormalHG) <- "ccccccc|cccccc|cc"


# Use a list to store the tables
list_of_tables <- list(Normal,
                       Dexp,
                       Chisquare,
                       Lognormal,
                       NormalHG,
                       DexpHG,
                       ChisquareHG,
                       LognormalHG)

# Generate LaTeX document
TLatex(list_of_tables, fil = "SuppTab31-38.tex")

# Compile LaTeX to PDF
tools::texi2pdf("SuppTab31-38.tex", clean = TRUE)
